# Supplementary material for: Assembly and Annotation of a Draft Genome of the Medicinal Plant Polygonum cuspidatum
Source: Front Plant Sci. 2019 Oct 18;10:1274. doi: 10.3389/fpls.2019.01274 (PMC6813658; doi:10.3389/fpls.2019.01274)
Supplement: Supplementary file 2 [file DataSheet_2.xlsx]

## Sheet: Total TFs
Table S8. List of transcription factors.
geneID	FPKM value_Aboveground1	FPKM value_Aboveground2	FPKM value_Aboveground3	FPKM value_Root1	FPKM value_Root2	FPKM value_Root3	Arabidopsis_homolog	Evalue	Identity%	Arabidopsis_homolog	Annotation
EVM0025429	0	0	0	0	0	0	AT5G57390.1	6e-17	0.57	AT5G57390.1	Arabidopsis thaliana|AP2|AINTEGUMENTA-like 5
EVM0038208	0	0	0	0.881092	0	0.8176	AT5G10510.2	1e-24	0.34	AT5G10510.2	Arabidopsis thaliana|AP2|AINTEGUMENTA-like 6
EVM0054670	0	0	0	0.503481	1.85164	1.09013	AT5G10510.1	1e-95	0.55	AT5G10510.1	Arabidopsis thaliana|AP2|AINTEGUMENTA-like 6
EVM0014728	0	0	0	1.56844	0	0.424558	AT5G65510.1	1e-64	0.53	AT5G65510.1	Arabidopsis thaliana|AP2|AINTEGUMENTA-like 7
EVM0039033	0	0	0	0	0	0	AT5G65510.1	e-139	0.6	AT5G65510.1	Arabidopsis thaliana|AP2|AINTEGUMENTA-like 7
EVM0007107	14.658	10.6939	32.9653	269.879	224.859	169.026	AT4G36920.1	9e-56	0.75	AT4G36920.1	Arabidopsis thaliana|AP2|AP2 family protein
EVM0007120	0	0.288925	0	0	0	0	AT4G37750.1	7e-15	0.39	AT4G37750.1	Arabidopsis thaliana|AP2|AP2 family protein
EVM0008504	0.52876	1.03002	1.11156	4.89977	7.48742	3.81612	AT4G36920.1	2e-95	0.64	AT4G36920.1	Arabidopsis thaliana|AP2|AP2 family protein
EVM0016613	0	0	0	0	0.336723	0	AT5G17430.1	2e-85	0.44	AT5G17430.1	Arabidopsis thaliana|AP2|AP2 family protein
EVM0017344	1.58503	0.896977	0.523657	0.122547	0.554626	0.796007	AT4G37750.1	1e-24	0.31	AT4G37750.1	Arabidopsis thaliana|AP2|AP2 family protein
EVM0018164	13.9312	7.95245	9.05019	32.9608	33.7936	30.2107	AT2G41710.1	e-118	0.52	AT2G41710.1	Arabidopsis thaliana|AP2|AP2 family protein
EVM0019796	0	0	0	0	0	0	AT4G37750.1	e-120	0.8	AT4G37750.1	Arabidopsis thaliana|AP2|AP2 family protein
EVM0023526	0	0	0	0	0	0	AT1G51190.1	1e-74	0.44	AT1G51190.1	Arabidopsis thaliana|AP2|AP2 family protein
EVM0032187	0	0	0	0	0	0	AT3G54320.3	1e-74	0.58	AT3G54320.3	Arabidopsis thaliana|AP2|AP2 family protein
EVM0036140	0	0	0	0	0	0	AT2G41710.1	6e-82	0.8	AT2G41710.1	Arabidopsis thaliana|AP2|AP2 family protein
EVM0038077	0	0	0	0.0479103	0.378432	0	AT3G20840.1	e-155	0.65	AT3G20840.1	Arabidopsis thaliana|AP2|AP2 family protein
EVM0039605	0	0	0	0	0	0	AT4G37750.1	e-117	0.69	AT4G37750.1	Arabidopsis thaliana|AP2|AP2 family protein
EVM0039969	0	0	0	0	0	0	AT1G72570.1	e-107	0.72	AT1G72570.1	Arabidopsis thaliana|AP2|AP2 family protein
EVM0041362	0	0	0	0	0	0	AT3G54320.3	2e-75	0.73	AT3G54320.3	Arabidopsis thaliana|AP2|AP2 family protein
EVM0041529	0	0	0	0	0	0	AT5G17430.1	1e-49	0.41	AT5G17430.1	Arabidopsis thaliana|AP2|AP2 family protein
EVM0041744	10.4469	9.04567	11.5736	71.6307	44.7036	47.2275	AT2G41710.1	e-132	0.55	AT2G41710.1	Arabidopsis thaliana|AP2|AP2 family protein
EVM0044675	0	0	0	0	0	0	AT2G41710.1	6e-37	0.38	AT2G41710.1	Arabidopsis thaliana|AP2|AP2 family protein
EVM0045421	0	0.242466	0	0.13233	0.149779	0	AT4G37750.1	7e-59	0.76	AT4G37750.1	Arabidopsis thaliana|AP2|AP2 family protein
EVM0047541	0.221896	0.340971	0.127183	0.600095	3.98214	2.51718	AT4G36920.1	8e-83	0.69	AT4G36920.1	Arabidopsis thaliana|AP2|AP2 family protein
EVM0051906	6.81828	9.13787	8.10132	4.52411	9.86238	7.159	AT4G36920.1	5e-86	0.64	AT4G36920.1	Arabidopsis thaliana|AP2|AP2 family protein
EVM0052760	0	0	0	0	0	0	AT4G36920.1	e-102	0.8	AT4G36920.1	Arabidopsis thaliana|AP2|AP2 family protein
EVM0053746	0	0	0	0	0	0	AT1G51190.1	e-125	0.75	AT1G51190.1	Arabidopsis thaliana|AP2|AP2 family protein
EVM0005818	0	0	0	0	0	0	AT2G28550.3	e-106	0.53	AT2G28550.3	Arabidopsis thaliana|AP2|related to AP2.7
EVM0024655	1.33097	1.35037	0.400561	0.608258	1.14474	1.39	AT2G28550.2	2e-66	0.47	AT2G28550.2	Arabidopsis thaliana|AP2|related to AP2.7
EVM0024728	0.777726	0.571119	0.801154	0.932189	8.27195	2.52311	AT2G28550.2	9e-49	0.41	AT2G28550.2	Arabidopsis thaliana|AP2|related to AP2.7
EVM0027429	2.06726	2.23872	2.41846	1.67937	2.53943	2.82847	AT2G28550.2	2e-31	0.37	AT2G28550.2	Arabidopsis thaliana|AP2|related to AP2.7
EVM0030313	6.66034	1.94571	6.62759	16.947	29.9921	22.607	AT2G28550.2	1e-29	0.44	AT2G28550.2	Arabidopsis thaliana|AP2|related to AP2.7
EVM0033158	6.13413	2.45957	16.1541	15.6794	40.7585	21.19	AT2G28550.2	2e-69	0.54	AT2G28550.2	Arabidopsis thaliana|AP2|related to AP2.7
EVM0033411	2.667	2.43674	7.27277	10.2487	20.311	13.6786	AT2G28550.1	7e-16	0.34	AT2G28550.1	Arabidopsis thaliana|AP2|related to AP2.7
EVM0049630	0	0	0	0	0	0	AT2G28550.2	1e-69	0.5	AT2G28550.2	Arabidopsis thaliana|AP2|related to AP2.7
EVM0054778	11.2772	6.3508	8.90716	8.41862	11.4079	15.6247	AT2G28550.2	1e-21	0.31	AT2G28550.2	Arabidopsis thaliana|AP2|related to AP2.7
EVM0055045	0	0	0	0	0	0	AT2G28550.3	4e-98	0.77	AT2G28550.3	Arabidopsis thaliana|AP2|related to AP2.7
EVM0001496	0	0	0	0	0	0	AT1G19850.1	2e-17	0.76	AT1G19850.1	Arabidopsis thaliana|ARF|ARF family protein
EVM0012690	8.27462	11.0542	11.3936	3.08098	2.32329	1.48239	AT5G20730.2	2e-57	0.55	AT5G20730.2	Arabidopsis thaliana|ARF|ARF family protein
EVM0016069	0.588043	0.886639	0.559238	4.17691	4.10378	5.37731	AT1G19850.1	0	0.57	AT1G19850.1	Arabidopsis thaliana|ARF|ARF family protein
EVM0021424	98.6127	107.277	128.526	46.9725	28.569	39.4632	AT5G20730.2	7e-69	0.82	AT5G20730.2	Arabidopsis thaliana|ARF|ARF family protein
EVM0026963	0.302156	0.697341	0.173262	0.359096	0.636825	1.05504	AT1G19850.1	e-122	0.45	AT1G19850.1	Arabidopsis thaliana|ARF|ARF family protein
EVM0028556	1.81746	8.05666	7.70082	11.2891	9.33751	12.2334	AT1G19850.1	3e-51	0.8	AT1G19850.1	Arabidopsis thaliana|ARF|ARF family protein
EVM0035814	40.5503	25.7632	25.3241	116.954	67.4706	93.998	AT1G19850.1	2e-36	0.84	AT1G19850.1	Arabidopsis thaliana|ARF|ARF family protein
EVM0037830	0	0	0	0	0	0	AT2G33860.1	e-162	0.43	AT2G33860.1	Arabidopsis thaliana|ARF|ARF family protein
EVM0048023	0	0	0	0	0	0	AT2G33860.1	e-156	0.58	AT2G33860.1	Arabidopsis thaliana|ARF|ARF family protein
EVM0048570	2.79564	5.32634	4.88793	3.01801	6.4931	1.0539	AT2G33860.1	e-121	0.57	AT2G33860.1	Arabidopsis thaliana|ARF|ARF family protein
EVM0051714	1.20373	2.28185	1.35444	0.441801	1.20999	0.956402	AT1G19850.1	0	0.55	AT1G19850.1	Arabidopsis thaliana|ARF|ARF family protein
EVM0054282	1.34118	1.23334	1.46624	2.81858	2.07985	0.796007	AT1G19850.1	3e-43	0.79	AT1G19850.1	Arabidopsis thaliana|ARF|ARF family protein
EVM0008209	4.23331	4.18397	4.79786	2.99358	3.60732	3.24034	AT1G59750.4	0	0.64	AT1G59750.4	Arabidopsis thaliana|ARF|auxin response factor 1
EVM0042247	0	0	0	0	0	0	AT1G59750.4	0	0.66	AT1G59750.4	Arabidopsis thaliana|ARF|auxin response factor 1
EVM0020226	0	0	0	0.0479103	0	0	AT2G28350.1	e-178	0.46	AT2G28350.1	Arabidopsis thaliana|ARF|auxin response factor 10
EVM0042294	0.71774	1.88777	1.67403	1.13773	0.584727	1.11968	AT2G28350.1	3e-38	0.35	AT2G28350.1	Arabidopsis thaliana|ARF|auxin response factor 10
EVM0000308	4.37843	4.63375	4.32995	38.7289	20.3367	14.5525	AT2G46530.2	1e-64	0.46	AT2G46530.2	Arabidopsis thaliana|ARF|auxin response factor 11
EVM0004288	119.196	191.538	266.719	185.949	144.224	135.971	AT2G46530.1	7e-38	0.71	AT2G46530.1	Arabidopsis thaliana|ARF|auxin response factor 11
EVM0005330	49.5568	60.2155	74.6566	32.3301	54.7333	38.8945	AT2G46530.2	e-148	0.58	AT2G46530.2	Arabidopsis thaliana|ARF|auxin response factor 11
EVM0013131	64.0856	67.2453	145.664	140.126	92.5953	83.4533	AT2G46530.2	2e-89	0.7	AT2G46530.2	Arabidopsis thaliana|ARF|auxin response factor 11
EVM0017152	6.53361	4.75427	7.82675	22.7733	23.0667	15.4148	AT2G46530.1	3e-64	0.69	AT2G46530.1	Arabidopsis thaliana|ARF|auxin response factor 11
EVM0020679	0.341713	0.626821	0.586509	0	0	0	AT2G46530.1	1e-12	0.39	AT2G46530.1	Arabidopsis thaliana|ARF|auxin response factor 11
EVM0020682	0	7.23531	3.68311	2.51463	2.14647	2.05808	AT2G46530.1	e-131	0.63	AT2G46530.1	Arabidopsis thaliana|ARF|auxin response factor 11
EVM0038391	0	0	0	0	0	0	AT2G46530.1	1e-92	0.53	AT2G46530.1	Arabidopsis thaliana|ARF|auxin response factor 11
EVM0046972	14.7393	14.9023	21.2427	43.1652	46.7294	44.2679	AT2G46530.1	e-171	0.7	AT2G46530.1	Arabidopsis thaliana|ARF|auxin response factor 11
EVM0050797	20.6213	20.5637	47.806	56.4262	51.3481	37.5356	AT2G46530.2	5e-41	0.47	AT2G46530.2	Arabidopsis thaliana|ARF|auxin response factor 11
EVM0012527	51.4369	21.9879	31.5333	29.6339	30.4274	22.9799	AT1G34170.3	3e-45	0.38	AT1G34170.3	Arabidopsis thaliana|ARF|AUXIN RESPONSE FACTOR 13
EVM0015923	0	0	0	0	0	0	AT4G30080.1	0	0.56	AT4G30080.1	Arabidopsis thaliana|ARF|auxin response factor 16
EVM0020998	0	0	0	0	0	0	AT4G30080.1	0	0.53	AT4G30080.1	Arabidopsis thaliana|ARF|auxin response factor 16
EVM0022657	2.71921	4.22634	6.30791	0.744062	0	0.402957	AT4G30080.1	1e-38	0.47	AT4G30080.1	Arabidopsis thaliana|ARF|auxin response factor 16
EVM0022807	2.36847	3.63184	2.13171	0.340656	0.128437	1.10635	AT4G30080.1	e-122	0.63	AT4G30080.1	Arabidopsis thaliana|ARF|auxin response factor 16
EVM0026851	0	0	0	0	0	0	AT4G30080.1	e-136	0.57	AT4G30080.1	Arabidopsis thaliana|ARF|auxin response factor 16
EVM0028927	0	0	0	0	0	0	AT4G30080.1	e-165	0.62	AT4G30080.1	Arabidopsis thaliana|ARF|auxin response factor 16
EVM0031630	1.81191	1.25178	1.7909	0.366366	0	0.991497	AT4G30080.1	e-128	0.6	AT4G30080.1	Arabidopsis thaliana|ARF|auxin response factor 16
EVM0039893	4.46936	7.32678	5.24566	19.1485	9.83739	11.7666	AT4G30080.1	e-102	0.45	AT4G30080.1	Arabidopsis thaliana|ARF|auxin response factor 16
EVM0045089	0	0	0	0	0	0	AT4G30080.1	1e-75	0.46	AT4G30080.1	Arabidopsis thaliana|ARF|auxin response factor 16
EVM0050333	0.918707	0	0	0	0	0	AT4G30080.1	1e-45	0.55	AT4G30080.1	Arabidopsis thaliana|ARF|auxin response factor 16
EVM0050442	0	0	0	0	0	0	AT4G30080.1	0	0.57	AT4G30080.1	Arabidopsis thaliana|ARF|auxin response factor 16
EVM0012245	1.27296	1.56512	4.43877	18.8022	11.1847	12.8954	AT1G77850.1	e-107	0.49	AT1G77850.1	Arabidopsis thaliana|ARF|auxin response factor 17
EVM0035997	1.57559	1.91511	3.87929	5.66773	4.51365	4.48342	AT1G77850.1	e-117	0.5	AT1G77850.1	Arabidopsis thaliana|ARF|auxin response factor 17
EVM0039701	1.81214	2.39681	5.00821	8.97412	9.27721	7.55751	AT1G77850.1	2e-32	0.42	AT1G77850.1	Arabidopsis thaliana|ARF|auxin response factor 17
EVM0034071	0	0	0	0	0	0	AT3G61830.1	0	0.54	AT3G61830.1	Arabidopsis thaliana|ARF|auxin response factor 18
EVM0015211	0	9.53469	12.9777	3.4523	6.3753	2.24452	AT1G19220.1	6e-46	0.67	AT1G19220.1	Arabidopsis thaliana|ARF|auxin response factor 19
EVM0020231	26.7463	30.6472	31.7953	13.1187	8.76604	14.2153	AT1G19220.1	2e-48	0.71	AT1G19220.1	Arabidopsis thaliana|ARF|auxin response factor 19
EVM0024740	0	0	0	0	0	0	AT1G19220.1	0	0.68	AT1G19220.1	Arabidopsis thaliana|ARF|auxin response factor 19
EVM0036792	0	1.3621	3.89331	0.69046	0	0.748174	AT1G19220.1	5e-47	0.69	AT1G19220.1	Arabidopsis thaliana|ARF|auxin response factor 19
EVM0046068	0	0	0	0	0	0	AT1G19220.1	e-174	0.62	AT1G19220.1	Arabidopsis thaliana|ARF|auxin response factor 19
EVM0047433	0	0	0	0	0	0	AT1G19220.1	7e-33	0.29	AT1G19220.1	Arabidopsis thaliana|ARF|auxin response factor 19
EVM0009510	90.7322	100.169	150.585	42.3052	62.8664	44.5642	AT5G62000.3	9e-50	0.73	AT5G62000.3	Arabidopsis thaliana|ARF|auxin response factor 2
EVM0024607	0	0	0	0	0	0	AT5G62000.3	0	0.84	AT5G62000.3	Arabidopsis thaliana|ARF|auxin response factor 2
EVM0035450	0	0	0	0	0	0	AT5G62000.3	0	0.59	AT5G62000.3	Arabidopsis thaliana|ARF|auxin response factor 2
EVM0048798	0	0	0	0	0	0	AT5G62000.3	0	0.77	AT5G62000.3	Arabidopsis thaliana|ARF|auxin response factor 2
EVM0029531	0	0	0	0	0	0	AT5G60450.1	0	0.57	AT5G60450.1	Arabidopsis thaliana|ARF|auxin response factor 4
EVM0030572	1.60909	7.65367	2.40598	0.384337	0	0.416296	AT5G60450.1	1e-35	0.7	AT5G60450.1	Arabidopsis thaliana|ARF|auxin response factor 4
EVM0048100	1.22355	3.17231	0.591694	0.387588	4.02797	1.42651	AT5G60450.1	e-159	0.69	AT5G60450.1	Arabidopsis thaliana|ARF|auxin response factor 4
EVM0050360	2.22071	2.64133	0	1.34197	0.773981	0	AT5G60450.1	8e-40	0.61	AT5G60450.1	Arabidopsis thaliana|ARF|auxin response factor 4
EVM0052919	0	0	0	0	0	0	AT5G60450.1	0	0.58	AT5G60450.1	Arabidopsis thaliana|ARF|auxin response factor 4
EVM0001764	4.46278	3.22036	9.46266	6.01164	6.3036	4.00589	AT1G30330.2	4e-64	0.61	AT1G30330.2	Arabidopsis thaliana|ARF|auxin response factor 6
EVM0002045	0	0	0	0	0	0	AT1G30330.2	0	0.79	AT1G30330.2	Arabidopsis thaliana|ARF|auxin response factor 6
EVM0010037	0	0	0	0	0	0	AT1G30330.2	0	0.82	AT1G30330.2	Arabidopsis thaliana|ARF|auxin response factor 6
EVM0010960	10.1443	14.2715	24.3776	7.55892	13.1113	4.91461	AT1G30330.2	1e-51	0.76	AT1G30330.2	Arabidopsis thaliana|ARF|auxin response factor 6
EVM0014590	9.39533	8.37294	10.0667	6.01164	10.2434	9.01325	AT1G30330.1	5e-65	0.61	AT1G30330.1	Arabidopsis thaliana|ARF|auxin response factor 6
EVM0015552	2.87061	4.48536	2.43924	5.22026	2.25681	4.24236	AT1G30330.2	1e-58	0.88	AT1G30330.2	Arabidopsis thaliana|ARF|auxin response factor 6
EVM0020340	14.7521	15.4833	16.6871	5.70872	13.9167	5.29891	AT1G30330.2	3e-57	0.72	AT1G30330.2	Arabidopsis thaliana|ARF|auxin response factor 6
EVM0035544	11.3651	10.9085	18.4377	12.3657	10.0135	9.18068	AT1G30330.1	8e-43	0.59	AT1G30330.1	Arabidopsis thaliana|ARF|auxin response factor 6
EVM0045065	0	0	0	0	0	0	AT1G30330.1	2e-25	0.84	AT1G30330.1	Arabidopsis thaliana|ARF|auxin response factor 6
EVM0047944	10.7948	17.6244	23.3674	16.0111	15.7837	10.3372	AT1G30330.1	1e-78	0.86	AT1G30330.1	Arabidopsis thaliana|ARF|auxin response factor 6
EVM0050320	5.77397	5.01553	4.94545	4.83654	5.19594	5.81947	AT1G30330.1	6e-90	0.84	AT1G30330.1	Arabidopsis thaliana|ARF|auxin response factor 6
EVM0003703	11.2344	22.5566	19.879	2.68484	13.5032	2.90949	AT5G37020.1	2e-50	0.87	AT5G37020.1	Arabidopsis thaliana|ARF|auxin response factor 8
EVM0004930	0	0	0	0	0	0	AT5G37020.1	0	0.66	AT5G37020.1	Arabidopsis thaliana|ARF|auxin response factor 8
EVM0005886	8.8021	7.05782	7.09136	63.0725	35.86	28.4277	AT5G37020.1	7e-54	0.68	AT5G37020.1	Arabidopsis thaliana|ARF|auxin response factor 8
EVM0006047	5.22956	1.8223	4.81196	4.61205	8.34178	4.99555	AT5G37020.1	4e-56	0.74	AT5G37020.1	Arabidopsis thaliana|ARF|auxin response factor 8
EVM0018963	5.03799	4.69294	4.86146	3.70857	3.9826	2.80512	AT5G37020.2	0	0.79	AT5G37020.2	Arabidopsis thaliana|ARF|auxin response factor 8
EVM0028116	6.79535	4.24942	4.09662	6.36715	5.07975	7.20665	AT5G37020.2	e-107	0.8	AT5G37020.2	Arabidopsis thaliana|ARF|auxin response factor 8
EVM0034131	8.98245	6.12838	6.88598	48.3598	19.7894	17.659	AT5G37020.2	e-101	0.77	AT5G37020.2	Arabidopsis thaliana|ARF|auxin response factor 8
EVM0035306	0	0	0	0	0	0	AT5G37020.1	5e-30	0.83	AT5G37020.1	Arabidopsis thaliana|ARF|auxin response factor 8
EVM0036096	5.03232	5.92584	5.8804	9.37031	7.62689	11.2541	AT5G37020.1	0	0.5	AT5G37020.1	Arabidopsis thaliana|ARF|auxin response factor 8
EVM0001064	0.184853	0.508247	0.158598	0.55093	0.208247	0.39767	AT4G23980.2	2e-11	0.34	AT4G23980.2	Arabidopsis thaliana|ARF|auxin response factor 9
EVM0007064	0	0	0	0	0	0	AT4G23980.1	1e-13	0.32	AT4G23980.1	Arabidopsis thaliana|ARF|auxin response factor 9
EVM0010865	21.6661	28.013	38.3551	77.2907	83.4272	82.1573	AT4G23980.1	3e-55	0.63	AT4G23980.1	Arabidopsis thaliana|ARF|auxin response factor 9
EVM0012460	0	0	0	0	0	0	AT4G23980.2	0	0.56	AT4G23980.2	Arabidopsis thaliana|ARF|auxin response factor 9
EVM0014029	0	0.420732	0	0	0	0	AT4G23980.1	2e-13	0.39	AT4G23980.1	Arabidopsis thaliana|ARF|auxin response factor 9
EVM0018576	0	0	0	0	0	0	AT4G23980.2	0	0.54	AT4G23980.2	Arabidopsis thaliana|ARF|auxin response factor 9
EVM0020175	0	0	0	0	0	0	AT4G23980.1	4e-13	0.32	AT4G23980.1	Arabidopsis thaliana|ARF|auxin response factor 9
EVM0023655	0	0	0	0	0	0	AT4G23980.2	8e-13	0.3	AT4G23980.2	Arabidopsis thaliana|ARF|auxin response factor 9
EVM0027432	0	0	0	0	0	0	AT4G23980.1	3e-25	0.29	AT4G23980.1	Arabidopsis thaliana|ARF|auxin response factor 9
EVM0028278	0	0	0	15.3347	20.3708	31.4217	AT4G23980.2	5e-12	0.36	AT4G23980.2	Arabidopsis thaliana|ARF|auxin response factor 9
EVM0029475	0	0	0	0	0	0	AT4G23980.1	2e-15	0.29	AT4G23980.1	Arabidopsis thaliana|ARF|auxin response factor 9
EVM0029728	23.9159	41.4455	10.9347	0.224506	0.254965	0.486196	AT4G23980.1	2e-13	0.33	AT4G23980.1	Arabidopsis thaliana|ARF|auxin response factor 9
EVM0031724	0	0	0	0	0	0	AT4G23980.2	3e-13	0.34	AT4G23980.2	Arabidopsis thaliana|ARF|auxin response factor 9
EVM0037212	23.8387	30.0663	9.39199	0	0	0.919022	AT4G23980.1	1e-13	0.35	AT4G23980.1	Arabidopsis thaliana|ARF|auxin response factor 9
EVM0038145	0	0	0	0	0	0	AT4G23980.1	4e-24	0.59	AT4G23980.1	Arabidopsis thaliana|ARF|auxin response factor 9
EVM0043235	15.7162	26.0336	8.59155	0	0	0	AT4G23980.2	6e-14	0.34	AT4G23980.2	Arabidopsis thaliana|ARF|auxin response factor 9
EVM0053525	0.669789	0.204197	0.574244	2.86318	4.25146	1.43089	AT4G23980.2	6e-16	0.29	AT4G23980.2	Arabidopsis thaliana|ARF|auxin response factor 9
EVM0004871	0	0	0	0	0	0	AT4G18020.3	e-138	0.46	AT4G18020.3	Arabidopsis thaliana|ARR-B|ARR-B family protein
EVM0011322	25.4858	45.0381	45.3063	0.182201	1.44621	1.77546	AT4G18020.5	1e-41	0.49	AT4G18020.5	Arabidopsis thaliana|ARR-B|ARR-B family protein
EVM0002784	0	0	0	0	0	0	AT3G16857.1	5e-24	0.41	AT3G16857.1	Arabidopsis thaliana|ARR-B|response regulator 1
EVM0018620	5.02357	10.2522	6.09809	13.7032	3.00908	4.24236	AT3G16857.1	5e-45	0.77	AT3G16857.1	Arabidopsis thaliana|ARR-B|response regulator 1
EVM0024314	58.5135	47.9997	54.2621	53.0483	37.3325	44.3641	AT3G16857.2	3e-23	0.38	AT3G16857.2	Arabidopsis thaliana|ARR-B|response regulator 1
EVM0047970	10.6897	9.40323	16.8885	39.2279	22.1089	27.4195	AT3G16857.1	e-114	0.57	AT3G16857.1	Arabidopsis thaliana|ARR-B|response regulator 1
EVM0050508	0	0	0	0	0	0	AT3G16857.2	4e-21	0.37	AT3G16857.2	Arabidopsis thaliana|ARR-B|response regulator 1
EVM0025336	0	0	0	0	0	0	AT4G31920.1	3e-53	0.47	AT4G31920.1	Arabidopsis thaliana|ARR-B|response regulator 10
EVM0049330	0	0	0	0	0	0	AT4G31920.1	2e-28	0.31	AT4G31920.1	Arabidopsis thaliana|ARR-B|response regulator 10
EVM0007601	5.92167	6.64176	7.99813	1.44612	0.787822	0.917607	AT1G67710.1	2e-89	0.41	AT1G67710.1	Arabidopsis thaliana|ARR-B|response regulator 11
EVM0012431	0	0	0	0	0	0	AT1G67710.1	3e-14	0.33	AT1G67710.1	Arabidopsis thaliana|ARR-B|response regulator 11
EVM0013886	0	0	0	0	0	0	AT1G67710.1	2e-12	0.29	AT1G67710.1	Arabidopsis thaliana|ARR-B|response regulator 11
EVM0015976	0	0	0	0	0	0	AT1G67710.1	1e-14	0.34	AT1G67710.1	Arabidopsis thaliana|ARR-B|response regulator 11
EVM0023601	0	0	0	0	0	0	AT1G67710.1	7e-12	0.29	AT1G67710.1	Arabidopsis thaliana|ARR-B|response regulator 11
EVM0034775	0	0	0	0	0	0	AT1G67710.1	e-125	0.58	AT1G67710.1	Arabidopsis thaliana|ARR-B|response regulator 11
EVM0004333	0.888945	2.76056	1.90935	4.8121	2.27829	2.42298	AT2G25180.1	2e-78	0.5	AT2G25180.1	Arabidopsis thaliana|ARR-B|response regulator 12
EVM0007373	0	0	0	0	0	0	AT2G25180.1	3e-24	0.28	AT2G25180.1	Arabidopsis thaliana|ARR-B|response regulator 12
EVM0009119	0	0	0	0	0	0	AT2G25180.1	4e-14	0.29	AT2G25180.1	Arabidopsis thaliana|ARR-B|response regulator 12
EVM0015656	2.33076	5.98732	3.98394	0.744062	1.27438	1.61183	AT2G25180.1	7e-45	0.78	AT2G25180.1	Arabidopsis thaliana|ARR-B|response regulator 12
EVM0020038	0	0	0	0	0	0	AT2G25180.1	e-119	0.54	AT2G25180.1	Arabidopsis thaliana|ARR-B|response regulator 12
EVM0022544	0	0	0	0	0	0	AT2G25180.1	e-100	0.61	AT2G25180.1	Arabidopsis thaliana|ARR-B|response regulator 12
EVM0024831	0	0	0	0	0	0	AT2G25180.1	3e-13	0.29	AT2G25180.1	Arabidopsis thaliana|ARR-B|response regulator 12
EVM0027826	4.91682	7.80046	4.91121	11.4429	7.95329	6.03458	AT2G25180.1	4e-18	0.36	AT2G25180.1	Arabidopsis thaliana|ARR-B|response regulator 12
EVM0030009	0	0	0	0	0	0	AT2G25180.1	1e-13	0.29	AT2G25180.1	Arabidopsis thaliana|ARR-B|response regulator 12
EVM0030072	0	0	0	0	0	0	AT2G25180.1	9e-73	0.57	AT2G25180.1	Arabidopsis thaliana|ARR-B|response regulator 12
EVM0037192	90.4376	113.963	120.773	28.6569	32.8378	24.2512	AT2G25180.1	3e-17	0.39	AT2G25180.1	Arabidopsis thaliana|ARR-B|response regulator 12
EVM0042469	0	0	0	0	0	0	AT2G25180.1	e-111	0.39	AT2G25180.1	Arabidopsis thaliana|ARR-B|response regulator 12
EVM0052784	0	0	0	0	0	0	AT2G25180.1	1e-24	0.35	AT2G25180.1	Arabidopsis thaliana|ARR-B|response regulator 12
EVM0053573	0	0	0	0	0	0	AT2G25180.1	9e-13	0.28	AT2G25180.1	Arabidopsis thaliana|ARR-B|response regulator 12
EVM0053620	0	0	0	0	0	0	AT2G25180.1	1e-15	0.31	AT2G25180.1	Arabidopsis thaliana|ARR-B|response regulator 12
EVM0001541	0	0	0	0	0	0	AT4G16110.1	e-106	0.53	AT4G16110.1	Arabidopsis thaliana|ARR-B|response regulator 2
EVM0003527	8.00101	5.75956	10.5975	11.6787	6.77033	5.41981	AT4G16110.1	5e-73	0.67	AT4G16110.1	Arabidopsis thaliana|ARR-B|response regulator 2
EVM0006003	1.74437	4.0241	2.15023	0.473153	0.400591	0.896287	AT4G16110.1	e-125	0.62	AT4G16110.1	Arabidopsis thaliana|ARR-B|response regulator 2
EVM0014789	0	0	0	0	0	0	AT4G16110.1	e-148	0.66	AT4G16110.1	Arabidopsis thaliana|ARR-B|response regulator 2
EVM0017945	7.17325	11.8078	11.3424	19.3055	9.50511	17.5318	AT4G16110.1	e-172	0.47	AT4G16110.1	Arabidopsis thaliana|ARR-B|response regulator 2
EVM0020153	5.6769	10.4232	10.8006	9.04541	9.03034	6.47339	AT4G16110.1	1e-86	0.63	AT4G16110.1	Arabidopsis thaliana|ARR-B|response regulator 2
EVM0025667	0	0	0	0	0	0	AT4G16110.1	3e-34	0.32	AT4G16110.1	Arabidopsis thaliana|ARR-B|response regulator 2
EVM0028982	0	0	0	0	0	0	AT4G16110.1	6e-24	0.28	AT4G16110.1	Arabidopsis thaliana|ARR-B|response regulator 2
EVM0030206	7.64861	9.22885	18.5083	15.7714	11.0949	10.9509	AT4G16110.1	5e-16	0.55	AT4G16110.1	Arabidopsis thaliana|ARR-B|response regulator 2
EVM0042274	5.38262	6.11676	6.33163	6.5031	10.0071	19.3684	AT4G16110.1	1e-57	0.61	AT4G16110.1	Arabidopsis thaliana|ARR-B|response regulator 2
EVM0052338	0	0	0	0	0	0	AT4G16110.1	1e-41	0.35	AT4G16110.1	Arabidopsis thaliana|ARR-B|response regulator 2
EVM0053600	0	0	0	0	0	0	AT4G16110.1	3e-25	0.28	AT4G16110.1	Arabidopsis thaliana|ARR-B|response regulator 2
EVM0001634	0	0	0	0	0	0	AT5G07210.1	8e-14	0.29	AT5G07210.1	Arabidopsis thaliana|ARR-B|response regulator 21
EVM0007610	3.02427	4.9817	5.51985	14.554	18.7611	20.6885	AT5G07210.1	4e-13	0.3	AT5G07210.1	Arabidopsis thaliana|ARR-B|response regulator 21
EVM0021258	5.6705	9.15243	9.30799	11.0104	29.0725	69.6011	AT5G07210.1	1e-13	0.32	AT5G07210.1	Arabidopsis thaliana|ARR-B|response regulator 21
EVM0000126	0.393016	0.507165	0.743305	0.955752	0	0.603515	AT1G01030.1	6e-57	0.75	AT1G01030.1	Arabidopsis thaliana|B3|B3 family protein
EVM0000331	0	0	0	0	0	0	AT5G06250.2	4e-51	0.55	AT5G06250.2	Arabidopsis thaliana|B3|B3 family protein
EVM0000419	0	0	0	0	0	0	AT2G33720.1	4e-14	0.33	AT2G33720.1	Arabidopsis thaliana|B3|B3 family protein
EVM0003308	0	0	0	0	0	0	AT4G03170.1	7e-21	0.39	AT4G03170.1	Arabidopsis thaliana|B3|B3 family protein
EVM0003774	0	0	0	0	0	0	AT5G58280.1	3e-57	0.49	AT5G58280.1	Arabidopsis thaliana|B3|B3 family protein
EVM0004217	0	0	0	0	0	0	AT4G31680.1	2e-12	0.25	AT4G31680.1	Arabidopsis thaliana|B3|B3 family protein
EVM0004803	0.382339	0.0880241	0.0821457	2.70326	1.09134	1.04513	AT5G58280.1	4e-70	0.5	AT5G58280.1	Arabidopsis thaliana|B3|B3 family protein
EVM0006640	0	0	0	0	0	0	AT5G42700.1	3e-22	0.47	AT5G42700.1	Arabidopsis thaliana|B3|B3 family protein
EVM0006693	0	0	0	0	0	0	AT3G46770.1	2e-18	0.28	AT3G46770.1	Arabidopsis thaliana|B3|B3 family protein
EVM0008687	0	0	0	0	0	0	AT2G33720.1	8e-15	0.36	AT2G33720.1	Arabidopsis thaliana|B3|B3 family protein
EVM0008907	0	0	0	0	0	0	AT4G31640.1	2e-13	0.4	AT4G31640.1	Arabidopsis thaliana|B3|B3 family protein
EVM0010536	0	0	0	0.0679802	0.153529	0.22076	AT3G18990.1	2e-17	0.32	AT3G18990.1	Arabidopsis thaliana|B3|B3 family protein
EVM0010927	1.84361	0.598803	1.02496	3.82461	1.35938	1.77444	AT5G06250.2	5e-57	0.47	AT5G06250.2	Arabidopsis thaliana|B3|B3 family protein
EVM0013471	0	0	0	0.168937	0.382937	0	AT3G18990.1	2e-16	0.47	AT3G18990.1	Arabidopsis thaliana|B3|B3 family protein
EVM0013484	0.670081	0.137285	0.768129	0.9815	0.938072	0.817277	AT3G19184.1	9e-39	0.53	AT3G19184.1	Arabidopsis thaliana|B3|B3 family protein
EVM0014871	0	0	0	0	0	0	AT1G49475.1	7e-25	0.45	AT1G49475.1	Arabidopsis thaliana|B3|B3 family protein
EVM0016295	0	0	0	0	0	0	AT3G19184.1	7e-36	0.51	AT3G19184.1	Arabidopsis thaliana|B3|B3 family protein
EVM0016449	0	0	0	0	0	0	AT2G46870.1	3e-68	0.65	AT2G46870.1	Arabidopsis thaliana|B3|B3 family protein
EVM0017093	0	0	0	0	0	0	AT4G31690.1	2e-21	0.29	AT4G31690.1	Arabidopsis thaliana|B3|B3 family protein
EVM0020021	0	0	0	0	0	0	AT1G49475.1	8e-24	0.45	AT1G49475.1	Arabidopsis thaliana|B3|B3 family protein
EVM0020824	0.430508	0.793316	0.370045	0	0.295342	0.565859	AT4G33280.1	3e-26	0.48	AT4G33280.1	Arabidopsis thaliana|B3|B3 family protein
EVM0021277	0	0	0	0	0	0	AT3G18960.1	3e-15	0.37	AT3G18960.1	Arabidopsis thaliana|B3|B3 family protein
EVM0022713	0	0	0.25176	0	0	0	AT3G18990.1	2e-24	0.28	AT3G18990.1	Arabidopsis thaliana|B3|B3 family protein
EVM0022914	0	0	0	0	0	0	AT2G33720.1	8e-15	0.35	AT2G33720.1	Arabidopsis thaliana|B3|B3 family protein
EVM0023292	0	0	0	0	0	0	AT3G53310.1	3e-15	0.29	AT3G53310.1	Arabidopsis thaliana|B3|B3 family protein
EVM0024277	0	0	0	0	0	0	AT3G19184.1	1e-39	0.46	AT3G19184.1	Arabidopsis thaliana|B3|B3 family protein
EVM0025024	0.62169	1.06363	1.0687	0	0.203011	0.291692	AT4G01580.1	2e-23	0.44	AT4G01580.1	Arabidopsis thaliana|B3|B3 family protein
EVM0025522	0	0	0	0	0	0	AT2G33720.1	2e-15	0.35	AT2G33720.1	Arabidopsis thaliana|B3|B3 family protein
EVM0025724	0.780874	0.879328	1.41697	0.175561	0.297583	0.28507	AT4G33280.1	7e-24	0.39	AT4G33280.1	Arabidopsis thaliana|B3|B3 family protein
EVM0025990	0	0	0	0	0	0	AT3G18990.1	5e-21	0.42	AT3G18990.1	Arabidopsis thaliana|B3|B3 family protein
EVM0028020	0.788598	0.144759	0.270774	0.47242	0.892006	1.19344	AT4G33280.1	2e-41	0.43	AT4G33280.1	Arabidopsis thaliana|B3|B3 family protein
EVM0028398	0	0	0.191877	0	0	0	AT1G49475.1	1e-20	0.41	AT1G49475.1	Arabidopsis thaliana|B3|B3 family protein
EVM0028457	7.99585	17.5719	14.4912	26.3009	26.3696	19.8427	AT4G33280.1	4e-30	0.44	AT4G33280.1	Arabidopsis thaliana|B3|B3 family protein
EVM0030269	0	0	0	0	0	0	AT1G26680.1	3e-20	0.34	AT1G26680.1	Arabidopsis thaliana|B3|B3 family protein
EVM0031023	0	0	0	0	0	0	AT3G19184.1	1e-25	0.37	AT3G19184.1	Arabidopsis thaliana|B3|B3 family protein
EVM0031025	0	0	0.185907	0.0731211	1.32136	0.554065	AT4G33280.1	2e-25	0.36	AT4G33280.1	Arabidopsis thaliana|B3|B3 family protein
EVM0032220	0	0	0	0	0	0	AT3G19184.1	4e-35	0.49	AT3G19184.1	Arabidopsis thaliana|B3|B3 family protein
EVM0033037	1.81483	0.834107	1.11334	0.130104	0.147248	0.563407	AT3G11580.2	2e-49	0.59	AT3G11580.2	Arabidopsis thaliana|B3|B3 family protein
EVM0034305	0	0	0	0.356349	0.13438	0.257185	AT5G58280.1	3e-69	0.48	AT5G58280.1	Arabidopsis thaliana|B3|B3 family protein
EVM0034558	0	0	0	0	0	0.100603	AT3G24650.1	4e-77	0.6	AT3G24650.1	Arabidopsis thaliana|B3|B3 family protein
EVM0035975	0	0	0	0	0	0	AT3G18990.1	2e-28	0.27	AT3G18990.1	Arabidopsis thaliana|B3|B3 family protein
EVM0036416	0	0.446659	0.557077	0	0	0.17525	AT5G42700.1	4e-45	0.53	AT5G42700.1	Arabidopsis thaliana|B3|B3 family protein
EVM0036886	0	0	0	0	0	0	AT3G19184.1	3e-34	0.47	AT3G19184.1	Arabidopsis thaliana|B3|B3 family protein
EVM0037121	0	0	0	0	0	0	AT5G58280.1	2e-72	0.52	AT5G58280.1	Arabidopsis thaliana|B3|B3 family protein
EVM0037521	0	0	0	0	0	0	AT5G66980.1	1e-22	0.27	AT5G66980.1	Arabidopsis thaliana|B3|B3 family protein
EVM0037754	0	0	0	0	0	0	AT3G18990.1	6e-30	0.25	AT3G18990.1	Arabidopsis thaliana|B3|B3 family protein
EVM0038659	0	0	0	0	0	0	AT5G42700.1	5e-30	0.43	AT5G42700.1	Arabidopsis thaliana|B3|B3 family protein
EVM0038854	0	0	0	0	0	0	AT3G26790.1	6e-58	0.43	AT3G26790.1	Arabidopsis thaliana|B3|B3 family protein
EVM0039918	0	0	0	0	0	0	AT2G24700.1	5e-61	0.36	AT2G24700.1	Arabidopsis thaliana|B3|B3 family protein
EVM0040397	0.186963	0	0.214369	0	0	0	AT4G33280.1	5e-26	0.4	AT4G33280.1	Arabidopsis thaliana|B3|B3 family protein
EVM0040483	0	0	0	0.202351	0.34316	0.109527	AT5G58280.1	8e-64	0.5	AT5G58280.1	Arabidopsis thaliana|B3|B3 family protein
EVM0040558	0	0	0	0	0	0	AT4G31640.1	8e-19	0.25	AT4G31640.1	Arabidopsis thaliana|B3|B3 family protein
EVM0040632	19.8177	29.9605	26.5382	1.57006	2.5174	0.991523	AT3G11580.2	3e-57	0.67	AT3G11580.2	Arabidopsis thaliana|B3|B3 family protein
EVM0040730	0	0	0	0	0	0	AT3G18990.1	8e-19	0.43	AT3G18990.1	Arabidopsis thaliana|B3|B3 family protein
EVM0041284	0	0	0	0	0	0	AT3G19184.1	3e-33	0.46	AT3G19184.1	Arabidopsis thaliana|B3|B3 family protein
EVM0041297	4.14092	4.81342	5.80486	0	0	0	AT3G61970.1	2e-67	0.68	AT3G61970.1	Arabidopsis thaliana|B3|B3 family protein
EVM0041418	0	0	0	0	0	0	AT5G42700.1	2e-34	0.43	AT5G42700.1	Arabidopsis thaliana|B3|B3 family protein
EVM0041559	0.100256	0	0.258459	0.101175	0.114387	0	AT4G33280.1	1e-14	0.61	AT4G33280.1	Arabidopsis thaliana|B3|B3 family protein
EVM0042706	0	0	0	0	0	0	AT5G66980.1	8e-18	0.42	AT5G66980.1	Arabidopsis thaliana|B3|B3 family protein
EVM0043241	0	0	0	0	0	0	AT3G19184.1	3e-38	0.46	AT3G19184.1	Arabidopsis thaliana|B3|B3 family protein
EVM0043823	0	0	0	0	0	0	AT3G19184.1	2e-40	0.52	AT3G19184.1	Arabidopsis thaliana|B3|B3 family protein
EVM0044142	0	0	0	0	0	0	AT2G24700.1	2e-38	0.36	AT2G24700.1	Arabidopsis thaliana|B3|B3 family protein
EVM0044738	0.214831	0.790846	1.1998	1.84033	2.44845	1.75788	AT4G01580.1	1e-21	0.35	AT4G01580.1	Arabidopsis thaliana|B3|B3 family protein
EVM0046651	1.04531	2.8242	2.22785	0.978727	1.68337	0.53015	AT4G33280.1	9e-18	0.41	AT4G33280.1	Arabidopsis thaliana|B3|B3 family protein
EVM0048364	0	0	0	0	0	0	AT3G18990.1	9e-20	0.36	AT3G18990.1	Arabidopsis thaliana|B3|B3 family protein
EVM0049980	0	0	0	0	0.289602	0.138521	AT5G06250.2	2e-48	0.48	AT5G06250.2	Arabidopsis thaliana|B3|B3 family protein
EVM0050382	0	0	0	0	0	0	AT4G01580.1	2e-16	0.42	AT4G01580.1	Arabidopsis thaliana|B3|B3 family protein
EVM0051073	0	0	0	0	0	0	AT2G24645.1	1e-14	0.31	AT2G24645.1	Arabidopsis thaliana|B3|B3 family protein
EVM0051731	0	0	0	0	0	0	AT3G53310.1	5e-13	0.32	AT3G53310.1	Arabidopsis thaliana|B3|B3 family protein
EVM0051835	0	0	0	0	0	0	AT3G53310.1	4e-11	0.32	AT3G53310.1	Arabidopsis thaliana|B3|B3 family protein
EVM0052277	0	0	0	0	0	0	AT3G19184.1	6e-64	0.48	AT3G19184.1	Arabidopsis thaliana|B3|B3 family protein
EVM0052801	0.229003	0.421347	0.688574	0	0	0.748559	AT4G33280.1	5e-14	0.36	AT4G33280.1	Arabidopsis thaliana|B3|B3 family protein
EVM0052835	1.31789	1.78652	3.93211	0.942809	1.50881	0.765438	AT2G46870.1	2e-58	0.41	AT2G46870.1	Arabidopsis thaliana|B3|B3 family protein
EVM0053063	0	0	0	0	0	0	AT3G19184.1	2e-27	0.41	AT3G19184.1	Arabidopsis thaliana|B3|B3 family protein
EVM0054387	0	0	0	0	0	0	AT3G19184.1	1e-80	0.57	AT3G19184.1	Arabidopsis thaliana|B3|B3 family protein
EVM0021677	6.39427	4.3061	9.88349	7.28914	4.44555	2.05149	AT2G30470.1	2e-79	0.44	AT2G30470.1	Arabidopsis thaliana|B3|high-level expression of sugar-inducible gene 2
EVM0029876	12.7339	13.4092	22.572	50.1019	25.394	15.344	AT2G30470.1	8e-34	0.54	AT2G30470.1	Arabidopsis thaliana|B3|high-level expression of sugar-inducible gene 2
EVM0006026	0	0	0	0	0	0	AT4G32010.1	0	0.45	AT4G32010.1	Arabidopsis thaliana|B3|HSI2-like 1
EVM0015658	0	0	0	0	0	0	AT4G32010.1	0	0.47	AT4G32010.1	Arabidopsis thaliana|B3|HSI2-like 1
EVM0015701	0	0	0	0	0	0	AT4G32010.1	e-123	0.47	AT4G32010.1	Arabidopsis thaliana|B3|HSI2-like 1
EVM0017445	0	0	0	0	0	0	AT4G32010.1	e-107	0.45	AT4G32010.1	Arabidopsis thaliana|B3|HSI2-like 1
EVM0035730	0	0	0	0	0	0	AT4G32010.1	9e-36	0.34	AT4G32010.1	Arabidopsis thaliana|B3|HSI2-like 1
EVM0053119	0	0	0	0	0	0	AT4G32010.1	e-112	0.4	AT4G32010.1	Arabidopsis thaliana|B3|HSI2-like 1
EVM0003338	0	0.329973	0	0	0.398892	0.378682	AT1G49480.1	2e-22	0.36	AT1G49480.1	Arabidopsis thaliana|B3|related to vernalization1 1
EVM0010522	0	0	0	0.349634	0	1.13604	AT1G49480.1	8e-22	0.39	AT1G49480.1	Arabidopsis thaliana|B3|related to vernalization1 1
EVM0040437	0	0	0	0	0	0	AT4G21550.1	1e-30	0.62	AT4G21550.1	Arabidopsis thaliana|B3|VP1/ABI3-like 3
EVM0003141	0	0	0	0	0	0	AT1G14685.1	4e-90	0.5	AT1G14685.1	Arabidopsis thaliana|BBR-BPC|basic pentacysteine 2
EVM0046193	0	0	0	0	0	0	AT1G14685.1	6e-92	0.5	AT1G14685.1	Arabidopsis thaliana|BBR-BPC|basic pentacysteine 2
EVM0053684	0	0	0	0	0	0	AT1G14685.1	7e-64	0.76	AT1G14685.1	Arabidopsis thaliana|BBR-BPC|basic pentacysteine 2
EVM0007311	0	0	0	0	0	0	AT1G68120.1	5e-60	0.48	AT1G68120.1	Arabidopsis thaliana|BBR-BPC|basic pentacysteine 3
EVM0012173	0	0	0	0	0	0	AT1G68120.1	7e-60	0.74	AT1G68120.1	Arabidopsis thaliana|BBR-BPC|basic pentacysteine 3
EVM0033879	0	0	0	0	0	0	AT1G68120.1	4e-58	0.45	AT1G68120.1	Arabidopsis thaliana|BBR-BPC|basic pentacysteine 3
EVM0014996	0	0	0	0	0	0	AT2G21240.1	e-107	0.5	AT2G21240.1	Arabidopsis thaliana|BBR-BPC|basic pentacysteine 4
EVM0000197	8.89711	4.37815	9.04115	8.93679	8.40362	7.63094	AT5G42520.3	5e-85	0.5	AT5G42520.3	Arabidopsis thaliana|BBR-BPC|basic pentacysteine 6
EVM0024572	5.52868	4.98551	6.46003	3.67528	5.03847	4.82271	AT5G42520.2	9e-97	0.49	AT5G42520.2	Arabidopsis thaliana|BBR-BPC|basic pentacysteine 6
EVM0033140	13.305	8.48651	11.6986	28.4886	25.1269	22.7824	AT5G42520.3	4e-79	0.53	AT5G42520.3	Arabidopsis thaliana|BBR-BPC|basic pentacysteine 6
EVM0039917	0	0	0	0	0	0	AT5G42520.1	e-135	0.59	AT5G42520.1	Arabidopsis thaliana|BBR-BPC|basic pentacysteine 6
EVM0040134	14.9129	13.2995	15.8177	24.983	18.3232	14.1418	AT5G42520.1	e-125	0.56	AT5G42520.1	Arabidopsis thaliana|BBR-BPC|basic pentacysteine 6
EVM0042224	0	0	0	0	0	0	AT5G42520.1	e-133	0.61	AT5G42520.1	Arabidopsis thaliana|BBR-BPC|basic pentacysteine 6
EVM0047639	6.37757	6.24806	6.83419	3.14309	3.82447	5.83436	AT5G42520.3	4e-69	0.81	AT5G42520.3	Arabidopsis thaliana|BBR-BPC|basic pentacysteine 6
EVM0048655	0	0	0	0	0	0	AT5G42520.2	2e-86	0.48	AT5G42520.2	Arabidopsis thaliana|BBR-BPC|basic pentacysteine 6
EVM0000863	0.917963	0	1.01362	5.92109	5.51026	6.83758	AT2G35550.3	9e-60	0.73	AT2G35550.3	Arabidopsis thaliana|BBR-BPC|basic pentacysteine 7
EVM0044474	1.64734	2.2135	2.82981	1.14526	2.01605	3.30628	AT2G35550.3	1e-61	0.62	AT2G35550.3	Arabidopsis thaliana|BBR-BPC|basic pentacysteine 7
EVM0036412	0	0	0	0	0	0	AT2G01930.1	2e-59	0.45	AT2G01930.1	Arabidopsis thaliana|BBR-BPC|basic pentacysteine1
EVM0047920	8.44561	10.2326	11.2983	13.469	10.9666	7.69877	AT2G01930.1	1e-83	0.46	AT2G01930.1	Arabidopsis thaliana|BBR-BPC|basic pentacysteine1
EVM0049544	2.29051	3.55418	3.17503	2.98042	2.18622	4.55565	AT2G01930.1	6e-69	0.51	AT2G01930.1	Arabidopsis thaliana|BBR-BPC|basic pentacysteine1
EVM0001319	0	0	0	0	0	0	AT1G19350.5	6e-77	0.43	AT1G19350.5	Arabidopsis thaliana|BES1|BES1 family protein
EVM0004041	0	0	0	0	0	0	AT1G75080.2	5e-15	0.7	AT1G75080.2	Arabidopsis thaliana|BES1|BES1 family protein
EVM0007893	5.71378	4.69407	3.87268	0.901995	2.21347	1.1393	AT1G19350.3	3e-55	0.56	AT1G19350.3	Arabidopsis thaliana|BES1|BES1 family protein
EVM0008700	8.13178	5.63416	9.22005	8.43216	7.29374	7.13733	AT1G75080.2	7e-57	0.5	AT1G75080.2	Arabidopsis thaliana|BES1|BES1 family protein
EVM0011332	174.233	340.525	173.252	88.3789	86.0666	109.982	AT1G19350.3	4e-30	0.61	AT1G19350.3	Arabidopsis thaliana|BES1|BES1 family protein
EVM0012572	37.1023	23.7588	32.2487	37.9844	46.0367	60.7718	AT1G75080.2	1e-90	0.47	AT1G75080.2	Arabidopsis thaliana|BES1|BES1 family protein
EVM0026723	2.81943	1.11043	1.61418	0.4039	0.761995	0.437269	AT1G19350.5	4e-54	0.56	AT1G19350.5	Arabidopsis thaliana|BES1|BES1 family protein
EVM0036161	11.5819	13.0117	11.382	10.2045	14.4912	10.3884	AT1G75080.2	4e-54	0.53	AT1G75080.2	Arabidopsis thaliana|BES1|BES1 family protein
EVM0039552	20.428	23.0902	17.4722	22.486	24.8665	24.1302	AT1G75080.2	2e-83	0.48	AT1G75080.2	Arabidopsis thaliana|BES1|BES1 family protein
EVM0045480	0	0	0	0	0	0	AT1G75080.2	7e-35	0.68	AT1G75080.2	Arabidopsis thaliana|BES1|BES1 family protein
EVM0048484	0	0	0	0	0	0	AT1G75080.2	4e-88	0.5	AT1G75080.2	Arabidopsis thaliana|BES1|BES1 family protein
EVM0024534	9.29663	8.05238	6.35293	20.4006	28.37	15.0344	AT4G18890.1	7e-44	0.51	AT4G18890.1	Arabidopsis thaliana|BES1|BES1/BZR1 homolog 3
EVM0052597	11.5511	9.41094	9.59613	32.4318	21.6931	19.1355	AT4G18890.1	1e-43	0.42	AT4G18890.1	Arabidopsis thaliana|BES1|BES1/BZR1 homolog 3
EVM0010674	0	0	0	0	0	0	AT1G78700.1	e-116	0.57	AT1G78700.1	Arabidopsis thaliana|BES1|BES1/BZR1 homolog 4
EVM0030648	0	0	0	0	0	0	AT1G78700.1	7e-93	0.5	AT1G78700.1	Arabidopsis thaliana|BES1|BES1/BZR1 homolog 4
EVM0012828	1.38473	2.5364	1.6968	0.588166	0	1.48595	AT5G45300.2	7e-36	0.47	AT5G45300.2	Arabidopsis thaliana|BES1|beta-amylase 2
EVM0015330	0.653361	0.594283	1.11811	0.316295	0	0.342552	AT5G45300.1	3e-66	0.7	AT5G45300.1	Arabidopsis thaliana|BES1|beta-amylase 2
EVM0018562	10.1071	14.054	11.5402	2.60095	3.92401	5.76563	AT5G45300.2	4e-50	0.58	AT5G45300.2	Arabidopsis thaliana|BES1|beta-amylase 2
EVM0024261	16.1011	17.2856	17.085	3.74453	5.68826	7.43478	AT5G45300.2	3e-73	0.72	AT5G45300.2	Arabidopsis thaliana|BES1|beta-amylase 2
EVM0024880	7.00673	8.32252	6.78022	0.592243	3.03461	4.16897	AT5G45300.2	3e-62	0.58	AT5G45300.2	Arabidopsis thaliana|BES1|beta-amylase 2
EVM0032338	4.11187	1.72899	5.65168	0.236357	0.802155	1.66319	AT5G45300.1	3e-38	0.37	AT5G45300.1	Arabidopsis thaliana|BES1|beta-amylase 2
EVM0047603	0	0	0	0	0	0	AT5G45300.1	0	0.64	AT5G45300.1	Arabidopsis thaliana|BES1|beta-amylase 2
EVM0001465	0	0	0	0	0	0	AT2G45880.1	e-142	0.47	AT2G45880.1	Arabidopsis thaliana|BES1|beta-amylase 7
EVM0004448	6.06166	6.73406	5.44706	10.7302	8.95186	3.36275	AT2G45880.1	6e-96	0.57	AT2G45880.1	Arabidopsis thaliana|BES1|beta-amylase 7
EVM0005454	49.1014	20.8751	35.2758	19.1323	15.2932	32.6357	AT2G45880.1	e-120	0.42	AT2G45880.1	Arabidopsis thaliana|BES1|beta-amylase 7
EVM0005963	0	0	0	0	0	0	AT2G45880.1	4e-81	0.4	AT2G45880.1	Arabidopsis thaliana|BES1|beta-amylase 7
EVM0009253	0	0	0	0	0	0	AT2G45880.1	3e-54	0.49	AT2G45880.1	Arabidopsis thaliana|BES1|beta-amylase 7
EVM0012745	75.4463	64.0697	103.776	117.196	186.48	64.4707	AT2G45880.1	7e-66	0.4	AT2G45880.1	Arabidopsis thaliana|BES1|beta-amylase 7
EVM0021497	0	0	0	0	0	0	AT2G45880.1	0	0.71	AT2G45880.1	Arabidopsis thaliana|BES1|beta-amylase 7
EVM0023372	93.2428	84.4572	79.1494	196.565	257.682	281.698	AT2G45880.1	8e-42	0.36	AT2G45880.1	Arabidopsis thaliana|BES1|beta-amylase 7
EVM0023428	3.77505	1.1025	2.05749	3.35018	2.94508	2.82073	AT2G45880.1	e-164	0.62	AT2G45880.1	Arabidopsis thaliana|BES1|beta-amylase 7
EVM0026095	0	0.422562	0.26343	0.919872	0.17366	1.49386	AT2G45880.1	3e-36	0.56	AT2G45880.1	Arabidopsis thaliana|BES1|beta-amylase 7
EVM0028152	0.102086	0.141356	0.0878059	0.467901	0.234691	0.225099	AT2G45880.1	e-114	0.41	AT2G45880.1	Arabidopsis thaliana|BES1|beta-amylase 7
EVM0029716	333.329	121.651	286.857	2079	1890.39	1936.83	AT2G45880.1	3e-40	0.35	AT2G45880.1	Arabidopsis thaliana|BES1|beta-amylase 7
EVM0035159	6.52533	15.1159	12.3023	51.5643	12.7062	21.2228	AT2G45880.1	3e-94	0.49	AT2G45880.1	Arabidopsis thaliana|BES1|beta-amylase 7
EVM0035652	0	0	0	0	0	0	AT2G45880.1	6e-28	0.31	AT2G45880.1	Arabidopsis thaliana|BES1|beta-amylase 7
EVM0036019	8.83121	10.5192	10.7243	6.5925	9.75361	7.97619	AT2G45880.1	1e-45	0.35	AT2G45880.1	Arabidopsis thaliana|BES1|beta-amylase 7
EVM0036287	0.712062	0.650761	1.01721	2.80253	3.44911	2.276	AT2G45880.1	4e-40	0.67	AT2G45880.1	Arabidopsis thaliana|BES1|beta-amylase 7
EVM0036417	0	0	0	0	0	0	AT2G45880.1	e-100	0.42	AT2G45880.1	Arabidopsis thaliana|BES1|beta-amylase 7
EVM0038379	0	0	0	0	0	0	AT2G45880.1	7e-53	0.53	AT2G45880.1	Arabidopsis thaliana|BES1|beta-amylase 7
EVM0045824	133.615	80.0779	94.7041	38.1192	50.6097	57.8653	AT2G45880.1	e-118	0.42	AT2G45880.1	Arabidopsis thaliana|BES1|beta-amylase 7
EVM0046293	0	0	0	0	0	0	AT2G45880.1	e-134	0.45	AT2G45880.1	Arabidopsis thaliana|BES1|beta-amylase 7
EVM0047343	0	0	0	0	0	0	AT2G45880.1	0	0.62	AT2G45880.1	Arabidopsis thaliana|BES1|beta-amylase 7
EVM0048933	22.7682	22.8965	25.7222	2.6568	4.44633	4.48676	AT2G45880.1	1e-49	0.35	AT2G45880.1	Arabidopsis thaliana|BES1|beta-amylase 7
EVM0054803	7.6432	7.28921	8.93649	11.5301	7.4637	5.82814	AT2G45880.1	9e-14	0.33	AT2G45880.1	Arabidopsis thaliana|BES1|beta-amylase 7
EVM0015156	0	0	0	0	0	0	AT1G15790.1	3e-29	0.67	AT1G15790.1	Arabidopsis thaliana|bHLH|
EVM0025500	0	0	0	0	0	0	AT1G15790.1	1e-28	0.6	AT1G15790.1	Arabidopsis thaliana|bHLH|
EVM0030846	0	0	0	0	0	0	AT1G15790.1	5e-18	0.58	AT1G15790.1	Arabidopsis thaliana|bHLH|
EVM0031350	14.9022	15.9662	17.1072	7.42846	9.70745	10.0626	AT1G15790.1	1e-15	0.41	AT1G15790.1	Arabidopsis thaliana|bHLH|
EVM0047203	16.5132	14.3789	20.8451	32.9415	19.2988	16.3601	AT1G15790.1	5e-15	0.4	AT1G15790.1	Arabidopsis thaliana|bHLH|
EVM0047933	0	0	0	0	0	0	AT1G15790.1	6e-20	0.48	AT1G15790.1	Arabidopsis thaliana|bHLH|
EVM0049407	21.1909	21.5558	24.8772	40.6394	35.9397	30.4065	AT1G15790.1	9e-20	0.45	AT1G15790.1	Arabidopsis thaliana|bHLH|
EVM0049896	0	0	0	0	0	0	AT1G15790.1	5e-40	0.42	AT1G15790.1	Arabidopsis thaliana|bHLH|
EVM0007205	0	0	0	0	0	0.260765	AT5G01310.1	6e-25	0.72	AT5G01310.1	Arabidopsis thaliana|bHLH|APRATAXIN-like
EVM0008714	0	0	0	0	0	0	AT5G01310.1	1e-31	0.85	AT5G01310.1	Arabidopsis thaliana|bHLH|APRATAXIN-like
EVM0011306	0	0	0	0	0	0	AT5G01310.1	0	0.49	AT5G01310.1	Arabidopsis thaliana|bHLH|APRATAXIN-like
EVM0028286	3.50505	3.07803	6.93388	9.29065	11.5585	11.0479	AT5G01310.1	3e-85	0.64	AT5G01310.1	Arabidopsis thaliana|bHLH|APRATAXIN-like
EVM0033240	0	0	0	0	0	0	AT5G01310.1	1e-25	0.77	AT5G01310.1	Arabidopsis thaliana|bHLH|APRATAXIN-like
EVM0036143	0	0	0	0	0	0	AT5G01310.1	0	0.55	AT5G01310.1	Arabidopsis thaliana|bHLH|APRATAXIN-like
EVM0046031	3.76922	3.78127	7.70506	11.8431	6.65233	7.46298	AT5G01310.1	0	0.6	AT5G01310.1	Arabidopsis thaliana|bHLH|APRATAXIN-like
EVM0051485	0	0	0	0	0	0	AT5G01310.1	1e-53	0.65	AT5G01310.1	Arabidopsis thaliana|bHLH|APRATAXIN-like
EVM0054405	0	0	0	0	0	0.231877	AT5G01310.1	1e-23	0.7	AT5G01310.1	Arabidopsis thaliana|bHLH|APRATAXIN-like
EVM0022439	84.5647	83.4619	119.598	5.03921	23.8904	19.1041	AT1G69010.1	3e-12	0.55	AT1G69010.1	Arabidopsis thaliana|bHLH|BES1-interacting Myc-like protein 2
EVM0039107	3.08287	13.3998	13.7876	5.66535	2.75112	3.32974	AT1G69010.1	2e-16	0.64	AT1G69010.1	Arabidopsis thaliana|bHLH|BES1-interacting Myc-like protein 2
EVM0039711	0	0	0	0	0	0	AT1G69010.1	4e-37	0.47	AT1G69010.1	Arabidopsis thaliana|bHLH|BES1-interacting Myc-like protein 2
EVM0044015	15.8266	17.7603	20.2305	1.87787	3.68322	4.06594	AT1G69010.1	9e-70	0.49	AT1G69010.1	Arabidopsis thaliana|bHLH|BES1-interacting Myc-like protein 2
EVM0051540	0	0	0	0	0	0	AT1G69010.1	2e-73	0.52	AT1G69010.1	Arabidopsis thaliana|bHLH|BES1-interacting Myc-like protein 2
EVM0012551	0	0	0	0	0	0	AT5G38860.1	2e-50	0.36	AT5G38860.1	Arabidopsis thaliana|bHLH|BES1-interacting Myc-like protein 3
EVM0002205	0	0	0	3.44448	17.6806	11.1918	AT5G65640.1	2e-59	0.63	AT5G65640.1	Arabidopsis thaliana|bHLH|beta HLH protein 93
EVM0007110	0	0.0974718	0.363982	0	0.241452	0.231149	AT5G65640.1	4e-73	0.64	AT5G65640.1	Arabidopsis thaliana|bHLH|beta HLH protein 93
EVM0016930	0	0	0	0	0	0	AT5G65640.2	9e-34	0.61	AT5G65640.2	Arabidopsis thaliana|bHLH|beta HLH protein 93
EVM0023749	0	0	0	0	0	0	AT5G65640.1	5e-80	0.64	AT5G65640.1	Arabidopsis thaliana|bHLH|beta HLH protein 93
EVM0025805	0	0	0	1.62935	13.7082	9.113	AT5G65640.1	1e-84	0.65	AT5G65640.1	Arabidopsis thaliana|bHLH|beta HLH protein 93
EVM0038955	0.15343	1.54939	0.26343	0	0	0	AT5G65640.2	4e-31	0.57	AT5G65640.2	Arabidopsis thaliana|bHLH|beta HLH protein 93
EVM0039881	0	0	0	0	0	0	AT5G65640.1	2e-75	0.62	AT5G65640.1	Arabidopsis thaliana|bHLH|beta HLH protein 93
EVM0042043	0	0	0	0.117579	2.92627	0.891023	AT5G65640.1	1e-57	0.59	AT5G65640.1	Arabidopsis thaliana|bHLH|beta HLH protein 93
EVM0048888	0	0	0	0	0	0	AT5G65640.1	1e-14	0.54	AT5G65640.1	Arabidopsis thaliana|bHLH|beta HLH protein 93
EVM0049105	0	0	0	0	0	0	AT5G65640.1	7e-76	0.64	AT5G65640.1	Arabidopsis thaliana|bHLH|beta HLH protein 93
EVM0053472	0.704771	0.646214	0.302384	0	0.993737	0.949093	AT5G65640.2	4e-28	0.65	AT5G65640.2	Arabidopsis thaliana|bHLH|beta HLH protein 93
EVM0000158	0	0	0	0	0	0	AT5G53210.1	8e-28	0.69	AT5G53210.1	Arabidopsis thaliana|bHLH|bHLH family protein
EVM0000218	0	0	0	0	0	0	AT5G54680.1	1e-63	0.57	AT5G54680.1	Arabidopsis thaliana|bHLH|bHLH family protein
EVM0000276	0	0	0	0	0	0	AT3G47640.2	2e-38	0.38	AT3G47640.2	Arabidopsis thaliana|bHLH|bHLH family protein
EVM0000341	11.0737	10.6659	8.45824	8.2744	8.77091	3.91888	AT1G63650.1	1e-50	0.4	AT1G63650.1	Arabidopsis thaliana|bHLH|bHLH family protein
EVM0000427	0	0	0	0	0	0	AT4G16430.1	e-132	0.45	AT4G16430.1	Arabidopsis thaliana|bHLH|bHLH family protein
EVM0000456	0	0	0	0	0	0	AT3G07340.1	5e-90	0.46	AT3G07340.1	Arabidopsis thaliana|bHLH|bHLH family protein
EVM0000543	0	0	0	0	0	0	AT5G57150.3	8e-39	0.51	AT5G57150.3	Arabidopsis thaliana|bHLH|bHLH family protein
EVM0000698	0	0	0	0.0884496	0	0	AT2G31220.1	4e-64	0.54	AT2G31220.1	Arabidopsis thaliana|bHLH|bHLH family protein
EVM0001385	22.921	8.93944	16.1229	0	0	0	AT1G26945.1	2e-38	0.84	AT1G26945.1	Arabidopsis thaliana|bHLH|bHLH family protein
EVM0001735	0	0	0	0	0	0	AT1G72210.1	4e-84	0.6	AT1G72210.1	Arabidopsis thaliana|bHLH|bHLH family protein
EVM0002257	0	0	0	0	0	0	AT4G29100.1	5e-60	0.59	AT4G29100.1	Arabidopsis thaliana|bHLH|bHLH family protein
EVM0002497	0	0	0	0	0	0	AT3G28857.1	3e-24	0.61	AT3G28857.1	Arabidopsis thaliana|bHLH|bHLH family protein
EVM0002743	0	0	0	0	0	0	AT2G42280.1	3e-58	0.75	AT2G42280.1	Arabidopsis thaliana|bHLH|bHLH family protein
EVM0003224	0	0	0	0	0	0	AT1G26945.1	4e-24	0.58	AT1G26945.1	Arabidopsis thaliana|bHLH|bHLH family protein
EVM0003268	0	0	0	0	0	0	AT2G42280.1	2e-52	0.36	AT2G42280.1	Arabidopsis thaliana|bHLH|bHLH family protein
EVM0003569	0.100704	1.11255	0.25961	2.74369	12.1783	10.6706	AT1G72210.1	1e-74	0.57	AT1G72210.1	Arabidopsis thaliana|bHLH|bHLH family protein
EVM0003636	0	0	0	0	0	0	AT4G02590.2	3e-67	0.43	AT4G02590.2	Arabidopsis thaliana|bHLH|bHLH family protein
EVM0003941	31.9526	28.5508	31.5315	28.6522	46.8648	24.2833	AT3G06590.2	2e-28	0.54	AT3G06590.2	Arabidopsis thaliana|bHLH|bHLH family protein
EVM0004332	16.094	18.6649	35.9539	37.302	32.703	18.375	AT1G01260.1	e-108	0.48	AT1G01260.1	Arabidopsis thaliana|bHLH|bHLH family protein
EVM0004380	0	0.76628	0.430142	0	0	0.180281	AT3G50330.1	6e-37	0.6	AT3G50330.1	Arabidopsis thaliana|bHLH|bHLH family protein
EVM0004394	0	0	0	0	0	0	AT5G54680.1	3e-80	0.64	AT5G54680.1	Arabidopsis thaliana|bHLH|bHLH family protein
EVM0004404	2.08897	4.35584	5.91882	250.202	65.8525	63.992	AT1G61660.2	2e-36	0.79	AT1G61660.2	Arabidopsis thaliana|bHLH|bHLH family protein
EVM0004872	0	0	0	0	0	0	AT3G50330.1	1e-44	0.59	AT3G50330.1	Arabidopsis thaliana|bHLH|bHLH family protein
EVM0004940	0	0	0	0	0	0	AT4G37850.1	2e-41	0.49	AT4G37850.1	Arabidopsis thaliana|bHLH|bHLH family protein
EVM0005033	2.95845	6.13103	5.16475	0.186871	1.5841	1.11261	AT5G48560.1	3e-38	0.38	AT5G48560.1	Arabidopsis thaliana|bHLH|bHLH family protein
EVM0005421	7.17525	12.5748	11.0768	8.1165	13.5853	12.0839	AT4G02590.3	2e-82	0.67	AT4G02590.3	Arabidopsis thaliana|bHLH|bHLH family protein
EVM0005475	0	0	0	0	0	0	AT2G42300.2	2e-25	0.91	AT2G42300.2	Arabidopsis thaliana|bHLH|bHLH family protein
EVM0005578	0.126387	0.466376	0.0543417	0.0642178	0.072506	0.486593	AT3G07340.1	1e-59	0.48	AT3G07340.1	Arabidopsis thaliana|bHLH|bHLH family protein
EVM0005606	0	0	0	0	0	0	AT3G24140.1	4e-48	0.78	AT3G24140.1	Arabidopsis thaliana|bHLH|bHLH family protein
EVM0005656	0	0	0	0	0	0	AT1G30670.1	2e-22	0.39	AT1G30670.1	Arabidopsis thaliana|bHLH|bHLH family protein
EVM0006352	0	0	0	0	0	0	AT1G68920.3	9e-67	0.58	AT1G68920.3	Arabidopsis thaliana|bHLH|bHLH family protein
EVM0006416	29.8573	24.1515	42.7045	204.968	167.358	94.6235	AT4G16430.1	1e-94	0.45	AT4G16430.1	Arabidopsis thaliana|bHLH|bHLH family protein
EVM0006688	1.38787	2.38639	2.97749	0.345418	0.391541	0.747969	AT1G68810.1	7e-17	0.36	AT1G68810.1	Arabidopsis thaliana|bHLH|bHLH family protein
EVM0006861	0.168307	1.08072	0.577787	0	0.190076	0.363169	AT5G54680.1	2e-75	0.68	AT5G54680.1	Arabidopsis thaliana|bHLH|bHLH family protein
EVM0007392	0	0	0	0	0	0	AT2G42280.1	4e-45	0.8	AT2G42280.1	Arabidopsis thaliana|bHLH|bHLH family protein
EVM0007406	0	0	0	0	0	0	AT4G17880.1	2e-57	0.47	AT4G17880.1	Arabidopsis thaliana|bHLH|bHLH family protein
EVM0007557	0	0	0	0	0	0	AT3G50330.1	6e-37	0.6	AT3G50330.1	Arabidopsis thaliana|bHLH|bHLH family protein
EVM0007681	0	0	0	0	0	0	AT4G09820.1	2e-84	0.66	AT4G09820.1	Arabidopsis thaliana|bHLH|bHLH family protein
EVM0008154	0	0	0	0	0	0	AT1G10585.1	5e-18	0.31	AT1G10585.1	Arabidopsis thaliana|bHLH|bHLH family protein
EVM0008286	0	0	0	0	0	0	AT3G19860.1	3e-85	0.56	AT3G19860.1	Arabidopsis thaliana|bHLH|bHLH family protein
EVM0008765	0	0.508247	0.317196	0	0	0	AT5G67060.1	7e-41	0.72	AT5G67060.1	Arabidopsis thaliana|bHLH|bHLH family protein
EVM0008808	1.24563	4.0844	2.14205	2.31804	1.03125	1.67282	AT1G10120.1	3e-59	0.37	AT1G10120.1	Arabidopsis thaliana|bHLH|bHLH family protein
EVM0009389	3.20227	5.1166	7.17336	51.0529	31.2688	28.0887	AT3G06590.2	4e-35	0.43	AT3G06590.2	Arabidopsis thaliana|bHLH|bHLH family protein
EVM0009515	0	0	0	0	0	0	AT2G40200.1	1e-31	0.43	AT2G40200.1	Arabidopsis thaliana|bHLH|bHLH family protein
EVM0009535	0	0	0	0	0	0	AT4G37850.1	3e-44	0.46	AT4G37850.1	Arabidopsis thaliana|bHLH|bHLH family protein
EVM0009888	0	0	0	0	0	0	AT1G26945.1	3e-24	0.62	AT1G26945.1	Arabidopsis thaliana|bHLH|bHLH family protein
EVM0010325	0	0.810723	0	0.288754	0.986102	0.312707	AT3G56770.1	7e-18	0.38	AT3G56770.1	Arabidopsis thaliana|bHLH|bHLH family protein
EVM0010454	0	0	0	0	0	0	AT1G68920.1	7e-46	0.36	AT1G68920.1	Arabidopsis thaliana|bHLH|bHLH family protein
EVM0010839	6.4119	16.7628	9.39445	3.07913	2.99894	5.29361	AT1G63650.1	9e-52	0.3	AT1G63650.1	Arabidopsis thaliana|bHLH|bHLH family protein
EVM0010979	8.79843	7.5233	12.2459	9.67307	8.86367	5.23753	AT3G19860.1	3e-17	0.41	AT3G19860.1	Arabidopsis thaliana|bHLH|bHLH family protein
EVM0011046	0.939271	2.84985	10.9867	0	0	0	AT2G41130.1	9e-20	0.44	AT2G41130.1	Arabidopsis thaliana|bHLH|bHLH family protein
EVM0011133	4.09952	1.40356	0.219533	4.01989	7.14019	6.52953	AT1G10585.1	5e-16	0.33	AT1G10585.1	Arabidopsis thaliana|bHLH|bHLH family protein
EVM0011712	0.407708	0.814708	1.11013	0.206972	0.233725	0.298722	AT1G68920.3	2e-80	0.41	AT1G68920.3	Arabidopsis thaliana|bHLH|bHLH family protein
EVM0011777	0	0	0	0	0	0	AT3G28857.1	6e-25	0.48	AT3G28857.1	Arabidopsis thaliana|bHLH|bHLH family protein
EVM0012067	18.2723	19.4068	18.6311	51.0244	56.8037	61.5849	AT5G54680.1	5e-98	0.64	AT5G54680.1	Arabidopsis thaliana|bHLH|bHLH family protein
EVM0012119	0	0	0	0	0	0	AT1G72210.1	4e-69	0.56	AT1G72210.1	Arabidopsis thaliana|bHLH|bHLH family protein
EVM0012131	9.19359	1.82598	2.3714	0	0	0	AT5G56960.1	2e-39	0.39	AT5G56960.1	Arabidopsis thaliana|bHLH|bHLH family protein
EVM0012511	0.0644573	0	0.055427	0	0	0	AT3G26744.1	1e-27	0.41	AT3G26744.1	Arabidopsis thaliana|bHLH|bHLH family protein
EVM0013018	0	0	0	0	0	0	AT4G00870.1	1e-54	0.34	AT4G00870.1	Arabidopsis thaliana|bHLH|bHLH family protein
EVM0013432	0	0	0	0	0	0	AT1G62975.1	7e-29	0.3	AT1G62975.1	Arabidopsis thaliana|bHLH|bHLH family protein
EVM0013639	20.7643	30.5372	20.0631	0	2.95831	0.93812	AT3G07340.1	9e-36	0.46	AT3G07340.1	Arabidopsis thaliana|bHLH|bHLH family protein
EVM0013643	1.02534	0.0943885	0.26432	68.2638	73.6756	100.547	AT1G72210.1	1e-60	0.51	AT1G72210.1	Arabidopsis thaliana|bHLH|bHLH family protein
EVM0014094	0	0	0	0	0	0	AT1G22490.1	2e-75	0.56	AT1G22490.1	Arabidopsis thaliana|bHLH|bHLH family protein
EVM0014124	0	0	0	0	0	0	AT4G20970.1	4e-35	0.43	AT4G20970.1	Arabidopsis thaliana|bHLH|bHLH family protein
EVM0014341	0	0	0	0	0	0	AT1G22490.1	8e-60	0.38	AT1G22490.1	Arabidopsis thaliana|bHLH|bHLH family protein
EVM0014390	112.66	100.132	92.7627	302.399	192.289	197.164	AT4G17880.1	9e-85	0.45	AT4G17880.1	Arabidopsis thaliana|bHLH|bHLH family protein
EVM0014392	0	0	0	0	0	0	AT4G14410.2	2e-74	0.67	AT4G14410.2	Arabidopsis thaliana|bHLH|bHLH family protein
EVM0014484	0	0	0	0	0	0	AT3G06590.2	2e-38	0.51	AT3G06590.2	Arabidopsis thaliana|bHLH|bHLH family protein
EVM0014688	0	0	0	0	0	0	AT5G62610.1	8e-83	0.51	AT5G62610.1	Arabidopsis thaliana|bHLH|bHLH family protein
EVM0014959	28.1909	26.0101	39.4611	12.4476	16.6948	12.7178	AT4G14410.2	4e-67	0.61	AT4G14410.2	Arabidopsis thaliana|bHLH|bHLH family protein
EVM0015073	0.130405	0.360861	0.280334	0.463638	1.42097	1.57731	AT1G68920.3	1e-86	0.41	AT1G68920.3	Arabidopsis thaliana|bHLH|bHLH family protein
EVM0015114	16.9956	28.6579	25.6692	8.69595	22.0218	10.6475	AT2G42280.1	5e-48	0.73	AT2G42280.1	Arabidopsis thaliana|bHLH|bHLH family protein
EVM0015184	0.329247	0.453118	0.141295	0	0	0	AT3G24140.1	5e-72	0.6	AT3G24140.1	Arabidopsis thaliana|bHLH|bHLH family protein
EVM0015711	15.3188	25.9228	19.6049	2.25732	5.16972	4.40155	AT4G09820.1	2e-49	0.69	AT4G09820.1	Arabidopsis thaliana|bHLH|bHLH family protein
EVM0015985	71.6562	44.9582	38.8532	142.418	233.128	69.0219	AT4G29930.4	6e-27	0.53	AT4G29930.4	Arabidopsis thaliana|bHLH|bHLH family protein
EVM0016039	0.37276	0.341602	0	0	0.20992	0	AT3G50330.1	4e-49	0.54	AT3G50330.1	Arabidopsis thaliana|bHLH|bHLH family protein
EVM0016084	0	0	0	0	0	0	AT3G56970.1	4e-26	0.49	AT3G56970.1	Arabidopsis thaliana|bHLH|bHLH family protein
EVM0016225	0	0	0	0	0	0	AT1G05805.1	1e-62	0.51	AT1G05805.1	Arabidopsis thaliana|bHLH|bHLH family protein
EVM0016672	0	0	0	0	0	0	AT3G06120.1	2e-80	0.62	AT3G06120.1	Arabidopsis thaliana|bHLH|bHLH family protein
EVM0016678	0	0	0	0	0	0	AT4G37850.1	2e-66	0.57	AT4G37850.1	Arabidopsis thaliana|bHLH|bHLH family protein
EVM0017112	3.33017	0.694898	4.80825	12.4076	14.3962	5.56985	AT4G25410.1	2e-21	0.33	AT4G25410.1	Arabidopsis thaliana|bHLH|bHLH family protein
EVM0017981	0	0	0	0	0	0	AT5G51790.1	4e-16	0.3	AT5G51790.1	Arabidopsis thaliana|bHLH|bHLH family protein
EVM0018296	93.6884	66.5995	95.2449	107.308	40.6026	78.7516	AT1G01260.1	e-166	0.46	AT1G01260.1	Arabidopsis thaliana|bHLH|bHLH family protein
EVM0018361	4.50875	2.73782	5.66116	82.162	65.9114	128.876	AT4G02590.3	2e-61	0.63	AT4G02590.3	Arabidopsis thaliana|bHLH|bHLH family protein
EVM0018537	0.714493	0.657747	0.701671	0.411884	0.582123	0.780297	AT4G00870.1	6e-42	0.38	AT4G00870.1	Arabidopsis thaliana|bHLH|bHLH family protein
EVM0019179	1.11828	2.39121	1.11932	0	0.20992	0	AT5G67110.1	5e-34	0.58	AT5G67110.1	Arabidopsis thaliana|bHLH|bHLH family protein
EVM0019181	0	0	0	0	0	0	AT3G50330.1	2e-47	0.8	AT3G50330.1	Arabidopsis thaliana|bHLH|bHLH family protein
EVM0019201	0	0	0	0	0	0	AT3G07340.1	7e-63	0.5	AT3G07340.1	Arabidopsis thaliana|bHLH|bHLH family protein
EVM0019358	0	0	0	0	0	0	AT1G72210.1	8e-53	0.48	AT1G72210.1	Arabidopsis thaliana|bHLH|bHLH family protein
EVM0019498	0	0	0	0	0	0	AT1G49770.1	6e-50	0.36	AT1G49770.1	Arabidopsis thaliana|bHLH|bHLH family protein
EVM0019549	0	0	0	0	0	0	AT2G41130.1	5e-30	0.45	AT2G41130.1	Arabidopsis thaliana|bHLH|bHLH family protein
EVM0019915	0.814924	0.495604	0.232678	29.4839	48.0357	47.4609	AT1G72210.1	7e-50	0.52	AT1G72210.1	Arabidopsis thaliana|bHLH|bHLH family protein
EVM0020288	0	0	0	0	0	0	AT4G00120.1	2e-47	0.8	AT4G00120.1	Arabidopsis thaliana|bHLH|bHLH family protein
EVM0020401	0	0	0	0	0	0	AT3G56970.1	2e-39	0.35	AT3G56970.1	Arabidopsis thaliana|bHLH|bHLH family protein
EVM0020437	8.27964	2.22916	3.30948	19.8666	6.31153	15.4736	AT1G05805.1	9e-17	0.37	AT1G05805.1	Arabidopsis thaliana|bHLH|bHLH family protein
EVM0020453	0	0	0	0	0	0	AT1G68810.1	1e-74	0.5	AT1G68810.1	Arabidopsis thaliana|bHLH|bHLH family protein
EVM0020485	0	0	0	0	0	0	AT3G57800.2	9e-31	0.38	AT3G57800.2	Arabidopsis thaliana|bHLH|bHLH family protein
EVM0020904	0.717653	1.9223	1.21962	15.0083	6.77044	2.12118	AT1G10610.1	7e-20	0.39	AT1G10610.1	Arabidopsis thaliana|bHLH|bHLH family protein
EVM0021210	0	0.735175	0	0.201472	0	0.654306	AT3G07340.1	7e-26	0.33	AT3G07340.1	Arabidopsis thaliana|bHLH|bHLH family protein
EVM0021420	0	0	0	0	0	0	AT4G38070.1	5e-33	0.35	AT4G38070.1	Arabidopsis thaliana|bHLH|bHLH family protein
EVM0021856	0.71331	2.62846	0.383183	0	0	0	AT1G72210.1	2e-74	0.55	AT1G72210.1	Arabidopsis thaliana|bHLH|bHLH family protein
EVM0021972	0	0	0	0	0	0	AT1G01260.1	0	0.49	AT1G01260.1	Arabidopsis thaliana|bHLH|bHLH family protein
EVM0022443	0	0	0	0	0	0	AT1G68920.3	2e-94	0.4	AT1G68920.3	Arabidopsis thaliana|bHLH|bHLH family protein
EVM0022504	0	0	0	0	0	0	AT4G16430.1	e-134	0.45	AT4G16430.1	Arabidopsis thaliana|bHLH|bHLH family protein
EVM0022715	50.941	56.3859	44.4062	0.127251	0.43201	0.688808	AT4G00050.1	3e-20	0.31	AT4G00050.1	Arabidopsis thaliana|bHLH|bHLH family protein
EVM0022925	0	0	0	0	0	0	AT1G51070.1	2e-36	0.48	AT1G51070.1	Arabidopsis thaliana|bHLH|bHLH family protein
EVM0023194	0.24778	2.0369	0	207.569	352.593	333.856	AT1G72210.1	3e-46	0.5	AT1G72210.1	Arabidopsis thaliana|bHLH|bHLH family protein
EVM0023205	2.93362	0.840263	0.943882	1.82201	3.30562	1.97273	AT4G29100.1	1e-31	0.45	AT4G29100.1	Arabidopsis thaliana|bHLH|bHLH family protein
EVM0023460	0	0	0	0	0	0	AT5G56960.1	1e-45	0.38	AT5G56960.1	Arabidopsis thaliana|bHLH|bHLH family protein
EVM0023737	0	0	0	0	0	0	AT3G07340.1	4e-20	0.41	AT3G07340.1	Arabidopsis thaliana|bHLH|bHLH family protein
EVM0024121	0	0	0	0	0	0	AT5G50915.2	2e-56	0.5	AT5G50915.2	Arabidopsis thaliana|bHLH|bHLH family protein
EVM0024182	0	0	0	0	0	0	AT4G36930.1	1e-35	0.47	AT4G36930.1	Arabidopsis thaliana|bHLH|bHLH family protein
EVM0024319	0	0	0	0	0	0	AT4G37850.1	6e-28	0.42	AT4G37850.1	Arabidopsis thaliana|bHLH|bHLH family protein
EVM0024424	0	0	0	0	0	0	AT2G16910.1	e-124	0.46	AT2G16910.1	Arabidopsis thaliana|bHLH|bHLH family protein
EVM0024426	0.469767	0	0	0	0	0	AT4G20970.1	2e-15	0.31	AT4G20970.1	Arabidopsis thaliana|bHLH|bHLH family protein
EVM0024504	0	0	0	0	0	0	AT4G36930.1	1e-37	0.77	AT4G36930.1	Arabidopsis thaliana|bHLH|bHLH family protein
EVM0024704	16.895	11.648	14.1143	63.125	57.3409	50.3736	AT2G42280.1	1e-72	0.4	AT2G42280.1	Arabidopsis thaliana|bHLH|bHLH family protein
EVM0025131	0	0	0	0	0	0	AT1G72210.1	4e-58	0.51	AT1G72210.1	Arabidopsis thaliana|bHLH|bHLH family protein
EVM0025563	6.22287	4.8348	6.68472	4.02534	3.21862	4.25129	AT1G10120.1	4e-62	0.47	AT1G10120.1	Arabidopsis thaliana|bHLH|bHLH family protein
EVM0026001	20.8419	33.8898	24.7622	2.6104	4.02123	2.997	AT4G09820.1	2e-53	0.37	AT4G09820.1	Arabidopsis thaliana|bHLH|bHLH family protein
EVM0026114	47.758	66.209	45.2054	2.59878	1.3148	1.56353	AT4G09820.1	1e-49	0.69	AT4G09820.1	Arabidopsis thaliana|bHLH|bHLH family protein
EVM0026474	0	0	0	0	0	0	AT5G57150.1	1e-73	0.48	AT5G57150.1	Arabidopsis thaliana|bHLH|bHLH family protein
EVM0026536	0	0	0	0	0	0	AT1G31050.1	7e-23	0.38	AT1G31050.1	Arabidopsis thaliana|bHLH|bHLH family protein
EVM0026682	0	0	0	0	0	0	AT3G26744.1	3e-28	0.4	AT3G26744.1	Arabidopsis thaliana|bHLH|bHLH family protein
EVM0027220	33.5625	29.1435	24.6852	11.1292	16.2219	10.9021	AT3G06590.2	1e-38	0.46	AT3G06590.2	Arabidopsis thaliana|bHLH|bHLH family protein
EVM0027297	0	0	0	0	0	0	AT3G06590.2	4e-50	0.54	AT3G06590.2	Arabidopsis thaliana|bHLH|bHLH family protein
EVM0027398	0.584065	1.88482	0.690467	0.0740544	0.083642	0.0801627	AT2G18300.2	2e-54	0.52	AT2G18300.2	Arabidopsis thaliana|bHLH|bHLH family protein
EVM0027581	0	0	0	0	0	0	AT5G53210.1	3e-41	0.78	AT5G53210.1	Arabidopsis thaliana|bHLH|bHLH family protein
EVM0027883	4.12833	2.8437	8.2509	0	1.20177	0.960308	AT4G00870.1	2e-55	0.33	AT4G00870.1	Arabidopsis thaliana|bHLH|bHLH family protein
EVM0027890	0.359496	0	0.0772461	0	0	0.393492	AT1G72210.1	8e-74	0.55	AT1G72210.1	Arabidopsis thaliana|bHLH|bHLH family protein
EVM0028066	0	0	0	0	0	0	AT3G20640.1	1e-47	0.57	AT3G20640.1	Arabidopsis thaliana|bHLH|bHLH family protein
EVM0028181	11.6433	6.11064	10.1481	7.12483	1.20281	3.90064	AT3G20640.1	7e-29	0.32	AT3G20640.1	Arabidopsis thaliana|bHLH|bHLH family protein
EVM0028241	0	0	0	0	0	0	AT3G26744.1	5e-29	0.38	AT3G26744.1	Arabidopsis thaliana|bHLH|bHLH family protein
EVM0028246	14.5706	109.272	24.1439	30.2781	12.1158	32.7739	AT5G41315.1	6e-21	0.51	AT5G41315.1	Arabidopsis thaliana|bHLH|bHLH family protein
EVM0028607	0	0	0	0	0	0	AT3G22100.1	2e-22	0.41	AT3G22100.1	Arabidopsis thaliana|bHLH|bHLH family protein
EVM0028874	0	0	0	0	0	0	AT5G43650.1	4e-46	0.42	AT5G43650.1	Arabidopsis thaliana|bHLH|bHLH family protein
EVM0029340	1.76899	2.97828	2.53132	8.84799	3.00606	2.55446	AT4G16430.1	6e-40	0.36	AT4G16430.1	Arabidopsis thaliana|bHLH|bHLH family protein
EVM0029799	0.649024	0.446659	0	0.323734	0	0	AT2G41130.1	3e-35	0.44	AT2G41130.1	Arabidopsis thaliana|bHLH|bHLH family protein
EVM0030059	0	0	0	0	0	0	AT4G00050.1	5e-23	0.31	AT4G00050.1	Arabidopsis thaliana|bHLH|bHLH family protein
EVM0030425	0	0	0	0	0	0	AT4G38070.1	5e-79	0.36	AT4G38070.1	Arabidopsis thaliana|bHLH|bHLH family protein
EVM0030462	0	0	0	0	0	0	AT5G41315.1	5e-57	0.3	AT5G41315.1	Arabidopsis thaliana|bHLH|bHLH family protein
EVM0030814	0	0	0	0	0	0	AT3G06120.1	1e-56	0.57	AT3G06120.1	Arabidopsis thaliana|bHLH|bHLH family protein
EVM0031144	0	0	0	0	0	0	AT4G37850.1	2e-44	0.44	AT4G37850.1	Arabidopsis thaliana|bHLH|bHLH family protein
EVM0031147	6.90116	15.6448	8.23125	1.97397	1.05724	1.23716	AT1G10120.1	4e-43	0.37	AT1G10120.1	Arabidopsis thaliana|bHLH|bHLH family protein
EVM0031612	0	0	0	0	0	0	AT1G71200.1	2e-16	0.31	AT1G71200.1	Arabidopsis thaliana|bHLH|bHLH family protein
EVM0031882	0	0	0	0	0	0	AT1G10585.1	1e-17	0.32	AT1G10585.1	Arabidopsis thaliana|bHLH|bHLH family protein
EVM0031927	0	0	0	0	0	0	AT1G61660.3	2e-45	0.5	AT1G61660.3	Arabidopsis thaliana|bHLH|bHLH family protein
EVM0032004	0	0	0	0	0	0	AT1G06170.2	3e-48	0.39	AT1G06170.2	Arabidopsis thaliana|bHLH|bHLH family protein
EVM0032175	0	0.059122	0.0551125	0	0.147051	0	AT4G00870.1	2e-54	0.33	AT4G00870.1	Arabidopsis thaliana|bHLH|bHLH family protein
EVM0032424	0	0	0	0	0	0	AT4G37850.1	8e-43	0.43	AT4G37850.1	Arabidopsis thaliana|bHLH|bHLH family protein
EVM0033026	0.218931	0.400561	0.750862	1.29685	0.981563	1.17019	AT5G57150.1	8e-47	0.66	AT5G57150.1	Arabidopsis thaliana|bHLH|bHLH family protein
EVM0033090	21.2901	20.5189	20.6335	1.2155	2.76884	3.62001	AT4G09820.1	1e-75	0.73	AT4G09820.1	Arabidopsis thaliana|bHLH|bHLH family protein
EVM0033160	2.08549	6.04167	8.55065	0.794963	4.08846	0	AT5G54680.1	2e-22	0.49	AT5G54680.1	Arabidopsis thaliana|bHLH|bHLH family protein
EVM0033284	0.494688	0.0910953	0.93524	0	0	0	AT5G56960.1	3e-34	0.36	AT5G56960.1	Arabidopsis thaliana|bHLH|bHLH family protein
EVM0033380	17.2012	26.3351	16.4445	0.3908	3.1257	1.6932	AT5G67110.1	4e-32	0.57	AT5G67110.1	Arabidopsis thaliana|bHLH|bHLH family protein
EVM0033729	22.5404	24.4156	20.9867	93.3133	129.37	114.604	AT5G54680.1	1e-51	0.59	AT5G54680.1	Arabidopsis thaliana|bHLH|bHLH family protein
EVM0033741	2.03339	1.52474	2.37897	0.918216	0.416495	1.39184	AT4G02590.2	3e-55	0.47	AT4G02590.2	Arabidopsis thaliana|bHLH|bHLH family protein
EVM0033918	22.5345	38.5552	31.8995	0	3.24054	0.768946	AT3G07340.1	1e-34	0.49	AT3G07340.1	Arabidopsis thaliana|bHLH|bHLH family protein
EVM0034552	1.39478	4.46264	3.18829	0	0	0	AT1G12540.1	8e-18	0.33	AT1G12540.1	Arabidopsis thaliana|bHLH|bHLH family protein
EVM0034628	12.4058	30.5318	24.9708	0.12587	0.142434	0.272533	AT5G48560.1	1e-24	0.37	AT5G48560.1	Arabidopsis thaliana|bHLH|bHLH family protein
EVM0034794	0	0	0	0	0	0	AT3G06120.1	8e-60	0.54	AT3G06120.1	Arabidopsis thaliana|bHLH|bHLH family protein
EVM0034917	0	0	0	0	0	0	AT5G41315.1	e-175	0.43	AT5G41315.1	Arabidopsis thaliana|bHLH|bHLH family protein
EVM0035240	0	0	0	0	0	0	AT1G30670.1	1e-27	0.55	AT1G30670.1	Arabidopsis thaliana|bHLH|bHLH family protein
EVM0035410	0	0	0	0	0	0	AT1G25330.1	6e-24	0.82	AT1G25330.1	Arabidopsis thaliana|bHLH|bHLH family protein
EVM0035415	1.33675	18.7409	4.51078	7.96079	21.2325	23.4156	AT4G29100.1	2e-29	0.66	AT4G29100.1	Arabidopsis thaliana|bHLH|bHLH family protein
EVM0035657	8.35307	8.58233	7.31242	2.99723	2.83056	7.03097	AT1G10120.1	5e-68	0.61	AT1G10120.1	Arabidopsis thaliana|bHLH|bHLH family protein
EVM0036040	0	0	0	0	0	0	AT4G02590.2	4e-93	0.53	AT4G02590.2	Arabidopsis thaliana|bHLH|bHLH family protein
EVM0036253	0	0	0	0	0	0	AT3G50330.1	4e-31	0.74	AT3G50330.1	Arabidopsis thaliana|bHLH|bHLH family protein
EVM0036475	0	0	0	0	0	0	AT1G51070.1	4e-55	0.42	AT1G51070.1	Arabidopsis thaliana|bHLH|bHLH family protein
EVM0036678	0.966065	0.585952	1.10226	3.74453	3.55517	10.1383	AT3G07340.1	6e-25	0.42	AT3G07340.1	Arabidopsis thaliana|bHLH|bHLH family protein
EVM0037030	0	0	0	0	0	0	AT3G20640.1	6e-69	0.4	AT3G20640.1	Arabidopsis thaliana|bHLH|bHLH family protein
EVM0037059	0	0	0	0	0	0	AT1G35460.1	2e-51	0.56	AT1G35460.1	Arabidopsis thaliana|bHLH|bHLH family protein
EVM0037134	0	0	0	0	0	0	AT5G67060.1	1e-48	0.92	AT5G67060.1	Arabidopsis thaliana|bHLH|bHLH family protein
EVM0037272	19.3612	33.2998	17.6335	1.16765	1.62409	1.36123	AT5G48560.1	1e-23	0.34	AT5G48560.1	Arabidopsis thaliana|bHLH|bHLH family protein
EVM0037277	0	0	0	0	0	0	AT5G08130.2	1e-98	0.4	AT5G08130.2	Arabidopsis thaliana|bHLH|bHLH family protein
EVM0037607	0	8.41613	9.35861	2.3563	2.10875	2.01936	AT2G14760.1	9e-56	0.91	AT2G14760.1	Arabidopsis thaliana|bHLH|bHLH family protein
EVM0037648	0	0	0	0	0	0	AT4G00870.1	2e-52	0.34	AT4G00870.1	Arabidopsis thaliana|bHLH|bHLH family protein
EVM0037793	7.28631	12.8865	7.44373	1.72709	2.93656	2.24391	AT3G26744.1	e-100	0.73	AT3G26744.1	Arabidopsis thaliana|bHLH|bHLH family protein
EVM0038276	17.1363	16.0472	28.8708	21.0195	12.4885	14.6051	AT1G01260.1	e-101	0.49	AT1G01260.1	Arabidopsis thaliana|bHLH|bHLH family protein
EVM0038344	0	0	0	0	0	0	AT1G49770.1	4e-33	0.35	AT1G49770.1	Arabidopsis thaliana|bHLH|bHLH family protein
EVM0038819	0	0	0	0	0	0	AT1G30670.1	4e-21	0.35	AT1G30670.1	Arabidopsis thaliana|bHLH|bHLH family protein
EVM0039052	0	0	0	0	0	0	AT1G49770.1	2e-15	0.37	AT1G49770.1	Arabidopsis thaliana|bHLH|bHLH family protein
EVM0039122	0	0	0	0	0	0	AT5G51780.1	2e-34	0.4	AT5G51780.1	Arabidopsis thaliana|bHLH|bHLH family protein
EVM0039426	11.4325	20.3375	18.7077	8.79385	10.1622	7.14684	AT4G29100.1	4e-37	0.66	AT4G29100.1	Arabidopsis thaliana|bHLH|bHLH family protein
EVM0039540	0	0	0	0	0	0	AT4G36930.1	1e-46	0.54	AT4G36930.1	Arabidopsis thaliana|bHLH|bHLH family protein
EVM0039574	0	0	0	0	0.24716	0.354889	AT4G37850.1	8e-23	0.32	AT4G37850.1	Arabidopsis thaliana|bHLH|bHLH family protein
EVM0039767	0	0	0	0	0	0	AT4G37850.1	4e-25	0.42	AT4G37850.1	Arabidopsis thaliana|bHLH|bHLH family protein
EVM0040080	134.799	174.215	128.037	114.78	70.9268	210.667	AT1G32640.1	e-100	0.41	AT1G32640.1	Arabidopsis thaliana|bHLH|bHLH family protein
EVM0040089	0	0	0	0	0	0	AT4G09820.1	5e-46	0.34	AT4G09820.1	Arabidopsis thaliana|bHLH|bHLH family protein
EVM0040203	0	0	0	0	0	0	AT3G47640.2	6e-19	0.48	AT3G47640.2	Arabidopsis thaliana|bHLH|bHLH family protein
EVM0040282	73.341	56.5783	70.3121	160.196	101.672	130.51	AT4G02590.3	1e-48	0.65	AT4G02590.3	Arabidopsis thaliana|bHLH|bHLH family protein
EVM0040358	0	0	0	0	0	0	AT2G14760.1	5e-41	0.42	AT2G14760.1	Arabidopsis thaliana|bHLH|bHLH family protein
EVM0040535	0	0	0	0	0	0	AT1G10585.1	3e-19	0.32	AT1G10585.1	Arabidopsis thaliana|bHLH|bHLH family protein
EVM0040890	0	0	0	0	0	0	AT5G54680.1	7e-62	0.46	AT5G54680.1	Arabidopsis thaliana|bHLH|bHLH family protein
EVM0040964	6.44043	0	0	0	0	0	AT3G56970.1	8e-20	0.4	AT3G56970.1	Arabidopsis thaliana|bHLH|bHLH family protein
EVM0041161	0	0	0	0	0	0	AT2G40200.1	1e-29	0.41	AT2G40200.1	Arabidopsis thaliana|bHLH|bHLH family protein
EVM0041366	0	0	0	0	0	0	AT1G27660.1	3e-55	0.62	AT1G27660.1	Arabidopsis thaliana|bHLH|bHLH family protein
EVM0041496	0	0	0	0	0	0	AT2G42280.1	1e-53	0.36	AT2G42280.1	Arabidopsis thaliana|bHLH|bHLH family protein
EVM0041626	29.3367	18.5559	20.6173	50.6912	30.401	25.0124	AT4G16430.1	3e-33	0.43	AT4G16430.1	Arabidopsis thaliana|bHLH|bHLH family protein
EVM0042371	21.2741	42.8637	24.9887	0.63856	1.98957	1.20986	AT3G57800.2	2e-45	0.47	AT3G57800.2	Arabidopsis thaliana|bHLH|bHLH family protein
EVM0042803	0	0	0	0	0	0	AT4G02590.3	2e-55	0.59	AT4G02590.3	Arabidopsis thaliana|bHLH|bHLH family protein
EVM0043225	21.7413	49.4691	39.547	20.484	16.1276	17.6319	AT1G29950.1	8e-13	0.36	AT1G29950.1	Arabidopsis thaliana|bHLH|bHLH family protein
EVM0043266	0	0	0	2.33047	36.2558	8.74679	AT1G22490.1	2e-70	0.55	AT1G22490.1	Arabidopsis thaliana|bHLH|bHLH family protein
EVM0043450	2.71641	1.98241	4.65355	2.92183	0.906335	2.01349	AT1G68810.1	6e-51	0.56	AT1G68810.1	Arabidopsis thaliana|bHLH|bHLH family protein
EVM0043514	0	0	0	0	0	0	AT3G26744.1	6e-78	0.68	AT3G26744.1	Arabidopsis thaliana|bHLH|bHLH family protein
EVM0043739	0	0	0	0	0	0	AT3G06590.2	3e-15	0.33	AT3G06590.2	Arabidopsis thaliana|bHLH|bHLH family protein
EVM0043821	17.9992	17.0745	19.1925	51.5281	40.5907	41.1208	AT1G32640.1	3e-56	0.51	AT1G32640.1	Arabidopsis thaliana|bHLH|bHLH family protein
EVM0043948	28.7191	22.1011	27.3152	32.45	33.214	27.6214	AT1G35460.1	5e-31	0.4	AT1G35460.1	Arabidopsis thaliana|bHLH|bHLH family protein
EVM0044200	326.794	327.721	360.967	0.428196	4.2816	0.331073	AT4G00050.1	6e-52	0.41	AT4G00050.1	Arabidopsis thaliana|bHLH|bHLH family protein
EVM0044430	0	0	0	0	0	0	AT4G36930.1	1e-31	0.82	AT4G36930.1	Arabidopsis thaliana|bHLH|bHLH family protein
EVM0044461	11.5455	6.23207	15.6724	0	0	0	AT2G46810.1	7e-60	0.38	AT2G46810.1	Arabidopsis thaliana|bHLH|bHLH family protein
EVM0044479	0	0	0	0	0	0	AT1G68810.1	5e-43	0.54	AT1G68810.1	Arabidopsis thaliana|bHLH|bHLH family protein
EVM0044534	1.314	3.32519	1.88161	15.6645	10.7293	9.19543	AT3G57800.2	2e-37	0.38	AT3G57800.2	Arabidopsis thaliana|bHLH|bHLH family protein
EVM0044761	0	0	0	0	0	0	AT2G14760.1	2e-42	0.63	AT2G14760.1	Arabidopsis thaliana|bHLH|bHLH family protein
EVM0044842	0	0	0	0	0	0	AT1G61660.1	2e-66	0.37	AT1G61660.1	Arabidopsis thaliana|bHLH|bHLH family protein
EVM0045304	0	0	0	0	0	0	AT4G29100.1	7e-12	0.62	AT4G29100.1	Arabidopsis thaliana|bHLH|bHLH family protein
EVM0045541	0	0	0	0	0	0	AT4G17880.1	8e-48	0.43	AT4G17880.1	Arabidopsis thaliana|bHLH|bHLH family protein
EVM0045570	0	0	0	0	0	0	AT3G19500.1	2e-40	0.61	AT3G19500.1	Arabidopsis thaliana|bHLH|bHLH family protein
EVM0045774	197.615	255.159	194.176	203.101	93.5529	220.235	AT1G32640.1	e-157	0.46	AT1G32640.1	Arabidopsis thaliana|bHLH|bHLH family protein
EVM0045776	3.70808	4.17195	4.33689	2.70122	2.23195	0.787285	AT2G14760.1	8e-58	0.38	AT2G14760.1	Arabidopsis thaliana|bHLH|bHLH family protein
EVM0045860	0.300725	0.138061	0.129089	0.450997	0	0	AT1G12540.1	6e-33	0.42	AT1G12540.1	Arabidopsis thaliana|bHLH|bHLH family protein
EVM0045948	0	0	0	0	0	0	AT5G67110.1	1e-20	0.48	AT5G67110.1	Arabidopsis thaliana|bHLH|bHLH family protein
EVM0046051	7.28754	4.89486	3.47809	1.2804	1.44839	0.882082	AT5G57150.2	3e-66	0.49	AT5G57150.2	Arabidopsis thaliana|bHLH|bHLH family protein
EVM0046097	0	1.11743	0	0	0	0	AT1G26945.1	6e-36	0.77	AT1G26945.1	Arabidopsis thaliana|bHLH|bHLH family protein
EVM0046499	0	0	0	0	0	0	AT2G41130.1	2e-29	0.46	AT2G41130.1	Arabidopsis thaliana|bHLH|bHLH family protein
EVM0046745	0	0	0	0	0	0	AT1G30670.1	3e-16	0.47	AT1G30670.1	Arabidopsis thaliana|bHLH|bHLH family protein
EVM0047310	0	0	0	0	0	0	AT5G57150.4	3e-36	0.42	AT5G57150.4	Arabidopsis thaliana|bHLH|bHLH family protein
EVM0047406	50.0288	25.631	62.0216	136.947	75.2415	116.601	AT1G05710.3	8e-49	0.64	AT1G05710.3	Arabidopsis thaliana|bHLH|bHLH family protein
EVM0047422	0	0	0	0	0	0	AT1G51140.1	1e-51	0.7	AT1G51140.1	Arabidopsis thaliana|bHLH|bHLH family protein
EVM0047786	5.04337	12.999	7.81926	11.2266	4.92537	8.50796	AT3G07340.1	1e-23	0.37	AT3G07340.1	Arabidopsis thaliana|bHLH|bHLH family protein
EVM0047837	11.0237	20.5745	13.8884	1.88845	2.49987	3.24248	AT1G51140.1	6e-51	0.34	AT1G51140.1	Arabidopsis thaliana|bHLH|bHLH family protein
EVM0047873	0	0	0	0	0	0	AT3G26744.1	3e-90	0.49	AT3G26744.1	Arabidopsis thaliana|bHLH|bHLH family protein
EVM0048331	0	0	0	0	0	0	AT1G10585.1	4e-25	0.33	AT1G10585.1	Arabidopsis thaliana|bHLH|bHLH family protein
EVM0048449	0	0	0	0	0	0	AT3G07340.1	3e-55	0.79	AT3G07340.1	Arabidopsis thaliana|bHLH|bHLH family protein
EVM0048559	0	1.21029	2.27235	2.59677	0.885859	1.96841	AT4G05170.1	2e-26	0.82	AT4G05170.1	Arabidopsis thaliana|bHLH|bHLH family protein
EVM0048629	9.14498	16.4636	11.0016	14.3523	7.07041	14.7601	AT1G10120.1	1e-64	0.49	AT1G10120.1	Arabidopsis thaliana|bHLH|bHLH family protein
EVM0048944	0	0	0	0	0	0	AT1G10610.1	2e-73	0.31	AT1G10610.1	Arabidopsis thaliana|bHLH|bHLH family protein
EVM0048956	0	0	0	0	0	0	AT1G32640.1	e-167	0.47	AT1G32640.1	Arabidopsis thaliana|bHLH|bHLH family protein
EVM0048967	0	0	0	0	0	0	AT1G10120.1	5e-66	0.4	AT1G10120.1	Arabidopsis thaliana|bHLH|bHLH family protein
EVM0049119	0	0	0	0	0	0	AT5G56960.1	2e-44	0.31	AT5G56960.1	Arabidopsis thaliana|bHLH|bHLH family protein
EVM0049210	13.5905	15.9756	11.6278	16.0332	6.57816	13.1969	AT1G10120.1	1e-56	0.62	AT1G10120.1	Arabidopsis thaliana|bHLH|bHLH family protein
EVM0049370	0	0	0	0	0	0	AT1G72210.1	2e-15	0.6	AT1G72210.1	Arabidopsis thaliana|bHLH|bHLH family protein
EVM0049371	1.42064	0	6.09512	0.176653	0.20027	0.95632	AT3G50330.1	6e-34	0.62	AT3G50330.1	Arabidopsis thaliana|bHLH|bHLH family protein
EVM0049384	1.21792	0.856275	0.149631	1.00289	0.26638	1.02172	AT2G31210.1	4e-67	0.5	AT2G31210.1	Arabidopsis thaliana|bHLH|bHLH family protein
EVM0049575	0	0	0	0	0.257476	0	AT1G22490.1	3e-29	0.4	AT1G22490.1	Arabidopsis thaliana|bHLH|bHLH family protein
EVM0049607	6.47284	13.9516	10.9229	168.73	251.265	97.2742	AT5G57150.1	6e-45	0.46	AT5G57150.1	Arabidopsis thaliana|bHLH|bHLH family protein
EVM0049759	220.913	197.92	179.926	310.956	159.169	194.732	AT4G17880.1	e-103	0.44	AT4G17880.1	Arabidopsis thaliana|bHLH|bHLH family protein
EVM0050004	8.69459	13.7699	8.26695	4.36862	2.1331	0.675889	AT2G41130.1	2e-36	0.52	AT2G41130.1	Arabidopsis thaliana|bHLH|bHLH family protein
EVM0050017	0	0	0	0	0	0	AT5G51790.1	4e-21	0.65	AT5G51790.1	Arabidopsis thaliana|bHLH|bHLH family protein
EVM0050036	0	0	0	0	0	0	AT4G29100.1	2e-28	0.46	AT4G29100.1	Arabidopsis thaliana|bHLH|bHLH family protein
EVM0050394	0	0	0	0	0	0	AT3G47640.2	1e-51	0.45	AT3G47640.2	Arabidopsis thaliana|bHLH|bHLH family protein
EVM0050921	0	0	0	0	0	0	AT4G38070.1	2e-38	0.39	AT4G38070.1	Arabidopsis thaliana|bHLH|bHLH family protein
EVM0051159	0	0	0	0	0	0	AT3G07340.1	1e-39	0.36	AT3G07340.1	Arabidopsis thaliana|bHLH|bHLH family protein
EVM0051308	0	0	0	0	0	0	AT1G68920.3	2e-52	0.58	AT1G68920.3	Arabidopsis thaliana|bHLH|bHLH family protein
EVM0051460	1.92237	2.82754	3.08202	2.7019	8.73646	2.50721	AT3G56770.1	1e-52	0.48	AT3G56770.1	Arabidopsis thaliana|bHLH|bHLH family protein
EVM0051559	15.0365	29.3476	28.5522	37.3346	74.2299	54.5198	AT3G06590.2	3e-26	0.53	AT3G06590.2	Arabidopsis thaliana|bHLH|bHLH family protein
EVM0051720	1.07423	0.533051	0.852387	0	0	0	AT5G56960.1	4e-23	0.32	AT5G56960.1	Arabidopsis thaliana|bHLH|bHLH family protein
EVM0051993	16.5798	25.5107	20.6462	12.696	17.2548	16.0093	AT1G35460.1	1e-34	0.48	AT1G35460.1	Arabidopsis thaliana|bHLH|bHLH family protein
EVM0052125	22.754	18.4227	18.7953	0.29705	1.67906	1.39346	AT3G26744.1	e-105	0.6	AT3G26744.1	Arabidopsis thaliana|bHLH|bHLH family protein
EVM0052237	10.1563	5.5398	5.57974	4.75133	10.7504	4.24355	AT4G29930.3	2e-55	0.42	AT4G29930.3	Arabidopsis thaliana|bHLH|bHLH family protein
EVM0052626	0	0	0	0	0	0	AT5G50915.2	3e-37	0.9	AT5G50915.2	Arabidopsis thaliana|bHLH|bHLH family protein
EVM0052724	0	0	0	0	0	0	AT3G57800.1	1e-16	0.41	AT3G57800.1	Arabidopsis thaliana|bHLH|bHLH family protein
EVM0052962	27.7957	25.2863	40.3248	9.80546	9.26073	8.5153	AT5G41315.1	4e-42	0.34	AT5G41315.1	Arabidopsis thaliana|bHLH|bHLH family protein
EVM0053343	0	0	0	0	0	0	AT1G72210.1	1e-70	0.41	AT1G72210.1	Arabidopsis thaliana|bHLH|bHLH family protein
EVM0053345	0	0	0	0	0	0	AT4G20970.1	1e-19	0.28	AT4G20970.1	Arabidopsis thaliana|bHLH|bHLH family protein
EVM0053355	8.70365	10.7181	10.458	1.25747	2.13162	2.81969	AT4G09820.1	3e-50	0.35	AT4G09820.1	Arabidopsis thaliana|bHLH|bHLH family protein
EVM0053567	0	0	0	0	0	0	AT4G21330.1	2e-48	0.44	AT4G21330.1	Arabidopsis thaliana|bHLH|bHLH family protein
EVM0053744	26.841	9.79586	46.9045	7.87846	17.3223	7.10963	AT4G20970.1	3e-28	0.37	AT4G20970.1	Arabidopsis thaliana|bHLH|bHLH family protein
EVM0054425	0	0	0	0	0	0	AT4G25410.1	2e-19	0.36	AT4G25410.1	Arabidopsis thaliana|bHLH|bHLH family protein
EVM0054603	0	0	0	0.337875	0.191469	1.09744	AT3G19500.1	9e-25	0.57	AT3G19500.1	Arabidopsis thaliana|bHLH|bHLH family protein
EVM0054828	5.49024	2.99771	2.93011	1.92933	1.34462	2.5708	AT5G41315.1	5e-36	0.34	AT5G41315.1	Arabidopsis thaliana|bHLH|bHLH family protein
EVM0054838	0	0	0	0	0	0	AT4G20970.1	2e-13	0.57	AT4G20970.1	Arabidopsis thaliana|bHLH|bHLH family protein
EVM0055033	0	0	0	0	0	0	AT3G07340.1	2e-20	0.41	AT3G07340.1	Arabidopsis thaliana|bHLH|bHLH family protein
EVM0001858	1.21095	0	0	0	0	0	AT1G59640.1	6e-59	0.79	AT1G59640.1	Arabidopsis thaliana|bHLH|BIG PETAL P
EVM0003194	0.638959	0	0.543629	0	0	0	AT1G59640.1	1e-14	0.31	AT1G59640.1	Arabidopsis thaliana|bHLH|BIG PETAL P
EVM0003782	1.3523	0	0.574923	0	0	0.670067	AT1G59640.1	4e-58	0.78	AT1G59640.1	Arabidopsis thaliana|bHLH|BIG PETAL P
EVM0016342	1.47767	1.00579	0.631673	2.48484	3.64561	4.99815	AT1G59640.1	1e-59	0.87	AT1G59640.1	Arabidopsis thaliana|bHLH|BIG PETAL P
EVM0031506	5.15235	3.51571	4.96017	0.312044	1.06655	2.02767	AT1G59640.1	4e-58	0.65	AT1G59640.1	Arabidopsis thaliana|bHLH|BIG PETAL P
EVM0034833	0	0	0	0	0	0	AT1G59640.1	2e-83	0.52	AT1G59640.1	Arabidopsis thaliana|bHLH|BIG PETAL P
EVM0037874	3.94798	7.03017	3.35108	9.24356	5.74817	6.93437	AT1G59640.1	8e-48	0.84	AT1G59640.1	Arabidopsis thaliana|bHLH|BIG PETAL P
EVM0048937	0	0	0	0	0	0	AT1G59640.1	2e-37	0.46	AT1G59640.1	Arabidopsis thaliana|bHLH|BIG PETAL P
EVM0035457	0.959847	1.98621	2.16436	0.361907	0.272969	0.391795	AT1G18400.1	3e-54	0.63	AT1G18400.1	Arabidopsis thaliana|bHLH|BR enhanced expression 1
EVM0025646	0	0	0	0	0	0	AT1G73830.1	5e-62	0.71	AT1G73830.1	Arabidopsis thaliana|bHLH|BR enhanced expression 3
EVM0047659	0	0	0	0	0	0	AT1G73830.2	2e-45	0.66	AT1G73830.2	Arabidopsis thaliana|bHLH|BR enhanced expression 3
EVM0003251	0.424923	0	0	0	0.46229	0.876073	AT2G31280.3	5e-22	0.35	AT2G31280.3	Arabidopsis thaliana|bHLH|conserved peptide upstream open reading frame 7
EVM0004012	1.32645	2.22442	2.65366	0.654522	0.743149	1.18119	AT2G31280.1	2e-29	0.43	AT2G31280.1	Arabidopsis thaliana|bHLH|conserved peptide upstream open reading frame 7
EVM0006874	0	0	0	0	0	0	AT2G31280.1	3e-29	0.38	AT2G31280.1	Arabidopsis thaliana|bHLH|conserved peptide upstream open reading frame 7
EVM0010950	1.95057	4.45423	2.04115	0	0	0	AT2G31280.3	4e-14	0.33	AT2G31280.3	Arabidopsis thaliana|bHLH|conserved peptide upstream open reading frame 7
EVM0014948	10.7299	10.1291	10.0207	10.0655	6.59284	6.75028	AT2G31280.1	6e-13	0.32	AT2G31280.1	Arabidopsis thaliana|bHLH|conserved peptide upstream open reading frame 7
EVM0015249	15.8719	12.8461	21.3319	390.977	368.051	130.124	AT2G31280.3	2e-20	0.32	AT2G31280.3	Arabidopsis thaliana|bHLH|conserved peptide upstream open reading frame 7
EVM0022990	0	0	0	0	0	0	AT2G31280.3	2e-54	0.58	AT2G31280.3	Arabidopsis thaliana|bHLH|conserved peptide upstream open reading frame 7
EVM0026200	5.58663	9.21681	5.43428	2.44425	3.48496	1.49559	AT2G31280.1	7e-55	0.47	AT2G31280.1	Arabidopsis thaliana|bHLH|conserved peptide upstream open reading frame 7
EVM0026981	2.50259	0	0.712554	0.397481	0.454273	0	AT2G31280.3	1e-19	0.33	AT2G31280.3	Arabidopsis thaliana|bHLH|conserved peptide upstream open reading frame 7
EVM0037702	0	0	0	0	0	0	AT2G31280.1	1e-77	0.47	AT2G31280.1	Arabidopsis thaliana|bHLH|conserved peptide upstream open reading frame 7
EVM0043106	0	0	0	0	0	0	AT2G31280.1	1e-35	0.46	AT2G31280.1	Arabidopsis thaliana|bHLH|conserved peptide upstream open reading frame 7
EVM0044392	0	0	0	0	0	0	AT2G31280.3	3e-16	0.37	AT2G31280.3	Arabidopsis thaliana|bHLH|conserved peptide upstream open reading frame 7
EVM0046535	0	0	0	0	0	0	AT2G31280.1	3e-36	0.5	AT2G31280.1	Arabidopsis thaliana|bHLH|conserved peptide upstream open reading frame 7
EVM0053521	0.68766	1.01094	0.708614	0.275664	0	0	AT2G31280.3	3e-55	0.45	AT2G31280.3	Arabidopsis thaliana|bHLH|conserved peptide upstream open reading frame 7
EVM0000884	0	0.807782	0.564928	0.148109	0.083642	0.0801627	AT4G34530.1	6e-53	0.6	AT4G34530.1	Arabidopsis thaliana|bHLH|cryptochrome-interacting basic-helix-loop-helix 1
EVM0001349	0.757024	0	0.065083	0	0	0	AT4G34530.1	4e-41	0.53	AT4G34530.1	Arabidopsis thaliana|bHLH|cryptochrome-interacting basic-helix-loop-helix 1
EVM0013713	0	0	0	0	0	0	AT4G34530.1	3e-36	0.43	AT4G34530.1	Arabidopsis thaliana|bHLH|cryptochrome-interacting basic-helix-loop-helix 1
EVM0035871	0	0	0	0	0	0	AT4G34530.1	3e-56	0.4	AT4G34530.1	Arabidopsis thaliana|bHLH|cryptochrome-interacting basic-helix-loop-helix 1
EVM0051373	2.14728	0	0	0	0	0	AT4G34530.1	6e-33	0.55	AT4G34530.1	Arabidopsis thaliana|bHLH|cryptochrome-interacting basic-helix-loop-helix 1
EVM0024778	0	0	0	0	0	0	AT2G28160.1	7e-42	0.48	AT2G28160.1	Arabidopsis thaliana|bHLH|FER-like regulator of iron uptake
EVM0035409	0	0	0	0	0	0	AT2G28160.1	3e-47	0.56	AT2G28160.1	Arabidopsis thaliana|bHLH|FER-like regulator of iron uptake
EVM0052847	0	0	0	0.72401	0	0.111968	AT2G28160.1	3e-58	0.63	AT2G28160.1	Arabidopsis thaliana|bHLH|FER-like regulator of iron uptake
EVM0018676	0	0	0	0	0	0	AT2G24260.1	1e-54	0.62	AT2G24260.1	Arabidopsis thaliana|bHLH|LJRHL1-like 1
EVM0030407	0	0	0	0	0	0	AT2G24260.1	2e-50	0.55	AT2G24260.1	Arabidopsis thaliana|bHLH|LJRHL1-like 1
EVM0042510	149.422	162.653	181.567	664.098	439.135	584.089	AT2G24260.1	1e-42	0.78	AT2G24260.1	Arabidopsis thaliana|bHLH|LJRHL1-like 1
EVM0003893	10.6102	9.19823	30.6768	1.81774	4.72458	3.09321	AT1G09530.2	2e-19	0.71	AT1G09530.2	Arabidopsis thaliana|bHLH|phytochrome interacting factor 3
EVM0013266	0	0	0	0	0.281797	0	AT1G09530.2	3e-18	0.47	AT1G09530.2	Arabidopsis thaliana|bHLH|phytochrome interacting factor 3
EVM0039874	0	0	0	0	0	0	AT1G09530.2	5e-46	0.68	AT1G09530.2	Arabidopsis thaliana|bHLH|phytochrome interacting factor 3
EVM0043428	1.41661	2.08247	6.49825	0.160276	2.17069	2.37101	AT1G09530.2	6e-45	0.35	AT1G09530.2	Arabidopsis thaliana|bHLH|phytochrome interacting factor 3
EVM0044433	0	0	0	0	0	0	AT1G09530.2	1e-56	0.36	AT1G09530.2	Arabidopsis thaliana|bHLH|phytochrome interacting factor 3
EVM0025163	0	0	0	0	0	0	AT2G20180.2	3e-60	0.37	AT2G20180.2	Arabidopsis thaliana|bHLH|phytochrome interacting factor 3-like 5
EVM0032709	0	0	0	0	0	0	AT2G20180.2	8e-47	0.34	AT2G20180.2	Arabidopsis thaliana|bHLH|phytochrome interacting factor 3-like 5
EVM0034699	1.78669	2.26041	2.11065	0.112452	0	0.121736	AT2G20180.2	8e-14	0.31	AT2G20180.2	Arabidopsis thaliana|bHLH|phytochrome interacting factor 3-like 5
EVM0036584	3.11505	3.85537	4.15316	0	0	0	AT2G20180.1	2e-18	0.61	AT2G20180.1	Arabidopsis thaliana|bHLH|phytochrome interacting factor 3-like 5
EVM0049316	0	0	0	0	0	0	AT2G43010.2	2e-44	0.32	AT2G43010.2	Arabidopsis thaliana|bHLH|phytochrome interacting factor 4
EVM0000835	0	0	0	0	0	0	AT5G37800.1	3e-25	0.76	AT5G37800.1	Arabidopsis thaliana|bHLH|RHD SIX-LIKE 1
EVM0010005	0	0	0	0	0	0	AT5G37800.1	2e-52	0.85	AT5G37800.1	Arabidopsis thaliana|bHLH|RHD SIX-LIKE 1
EVM0018783	0	0	0	0	0	0	AT5G37800.1	1e-49	0.66	AT5G37800.1	Arabidopsis thaliana|bHLH|RHD SIX-LIKE 1
EVM0029207	0	0	0	0	0	0	AT1G27740.1	2e-19	0.66	AT1G27740.1	Arabidopsis thaliana|bHLH|root hair defective 6-like 4
EVM0033800	0	0	0	0	0	0	AT1G27740.1	1e-39	0.43	AT1G27740.1	Arabidopsis thaliana|bHLH|root hair defective 6-like 4
EVM0037872	0	0	0	0	0	0	AT1G27740.1	1e-35	0.71	AT1G27740.1	Arabidopsis thaliana|bHLH|root hair defective 6-like 4
EVM0038916	0	0	0	0	0	0	AT1G27740.1	2e-45	0.59	AT1G27740.1	Arabidopsis thaliana|bHLH|root hair defective 6-like 4
EVM0052901	0	0	0	0	0	0	AT1G27740.1	7e-41	0.55	AT1G27740.1	Arabidopsis thaliana|bHLH|root hair defective 6-like 4
EVM0033149	0	0	0	0	0	0	AT1G66470.1	3e-57	0.64	AT1G66470.1	Arabidopsis thaliana|bHLH|ROOT HAIR DEFECTIVE6
EVM0034532	0	0	0	0	0	0	AT1G66470.1	2e-45	0.78	AT1G66470.1	Arabidopsis thaliana|bHLH|ROOT HAIR DEFECTIVE6
EVM0035301	0	0	0	0	0	0	AT1G66470.1	2e-47	0.82	AT1G66470.1	Arabidopsis thaliana|bHLH|ROOT HAIR DEFECTIVE6
EVM0044114	0	0	0	0	0	0	AT1G66470.1	1e-46	0.81	AT1G66470.1	Arabidopsis thaliana|bHLH|ROOT HAIR DEFECTIVE6
EVM0048216	0	0	0	0	0	0	AT1G66470.1	1e-56	0.62	AT1G66470.1	Arabidopsis thaliana|bHLH|ROOT HAIR DEFECTIVE6
EVM0000952	16.041	10.5417	13.5323	1.13726	1.32703	4.92959	AT3G56850.1	3e-23	0.52	AT3G56850.1	Arabidopsis thaliana|bZIP|ABA-responsive element binding protein 3
EVM0002221	0	0	0	0	0	0	AT3G56850.1	5e-58	0.45	AT3G56850.1	Arabidopsis thaliana|bZIP|ABA-responsive element binding protein 3
EVM0002598	0	0	0	0	0	0	AT3G56850.1	3e-41	0.39	AT3G56850.1	Arabidopsis thaliana|bZIP|ABA-responsive element binding protein 3
EVM0003863	16.5183	17.055	22.7683	7.61037	8.44247	7.72454	AT3G56850.1	3e-33	0.38	AT3G56850.1	Arabidopsis thaliana|bZIP|ABA-responsive element binding protein 3
EVM0011217	4.35105	10.2177	10.1319	16.0189	12.7752	8.98271	AT3G56850.1	3e-49	0.39	AT3G56850.1	Arabidopsis thaliana|bZIP|ABA-responsive element binding protein 3
EVM0020528	0.759135	1.29741	2.60898	5.24517	4.81961	4.14037	AT3G56850.1	2e-62	0.48	AT3G56850.1	Arabidopsis thaliana|bZIP|ABA-responsive element binding protein 3
EVM0030775	1.59787	1.38504	2.18104	3.60866	2.3615	2.77566	AT3G56850.1	7e-75	0.48	AT3G56850.1	Arabidopsis thaliana|bZIP|ABA-responsive element binding protein 3
EVM0041641	0	0	0	0	0	0	AT3G56850.1	3e-56	0.47	AT3G56850.1	Arabidopsis thaliana|bZIP|ABA-responsive element binding protein 3
EVM0051431	8.81489	6.91117	12.0241	7.80626	9.57113	5.49322	AT3G56850.1	3e-39	0.38	AT3G56850.1	Arabidopsis thaliana|bZIP|ABA-responsive element binding protein 3
EVM0053266	0	0.343747	0	0	0.141662	0	AT3G56850.1	2e-37	0.4	AT3G56850.1	Arabidopsis thaliana|bZIP|ABA-responsive element binding protein 3
EVM0009911	0	0	0	0	0	0	AT1G49720.1	3e-51	0.34	AT1G49720.1	Arabidopsis thaliana|bZIP|abscisic acid responsive element-binding factor 1
EVM0011564	0	0	0	0	0	0	AT1G49720.2	4e-77	0.42	AT1G49720.2	Arabidopsis thaliana|bZIP|abscisic acid responsive element-binding factor 1
EVM0002326	0	0	0	0	0	0	AT1G45249.1	6e-82	0.43	AT1G45249.1	Arabidopsis thaliana|bZIP|abscisic acid responsive elements-binding factor 2
EVM0006359	2.05069	1.03827	2.90752	0.62058	1.75418	0.559839	AT1G45249.1	2e-50	0.45	AT1G45249.1	Arabidopsis thaliana|bZIP|abscisic acid responsive elements-binding factor 2
EVM0012948	10.3114	13.3756	9.67327	10.4164	14.1986	18.0131	AT1G45249.1	e-106	0.47	AT1G45249.1	Arabidopsis thaliana|bZIP|abscisic acid responsive elements-binding factor 2
EVM0013271	0	0	0	0	0	0	AT1G45249.1	e-110	0.47	AT1G45249.1	Arabidopsis thaliana|bZIP|abscisic acid responsive elements-binding factor 2
EVM0026761	3.17748	7.09353	6.94022	3.42249	4.66627	5.24252	AT1G45249.1	3e-79	0.4	AT1G45249.1	Arabidopsis thaliana|bZIP|abscisic acid responsive elements-binding factor 2
EVM0034389	15.3259	12.7137	19.8449	2.82782	7.3799	4.59192	AT1G45249.1	4e-46	0.39	AT1G45249.1	Arabidopsis thaliana|bZIP|abscisic acid responsive elements-binding factor 2
EVM0045309	1.087	0.749139	1.28352	1.08971	1.38777	1.76961	AT1G45249.2	2e-48	0.38	AT1G45249.2	Arabidopsis thaliana|bZIP|abscisic acid responsive elements-binding factor 2
EVM0002534	0	0.655636	0.36772	16.7223	10.0337	21.8178	AT5G24800.1	1e-30	0.48	AT5G24800.1	Arabidopsis thaliana|bZIP|basic leucine zipper 9
EVM0021834	0	0	0	0	0	0	AT5G24800.1	8e-39	0.47	AT5G24800.1	Arabidopsis thaliana|bZIP|basic leucine zipper 9
EVM0028949	0	0.210366	0	17.2292	5.92195	21.1108	AT2G18160.1	6e-23	0.46	AT2G18160.1	Arabidopsis thaliana|bZIP|basic leucine-zipper 2
EVM0018344	0.24778	0.226322	0.212335	0	0.276543	0.527002	AT3G30530.1	3e-36	0.57	AT3G30530.1	Arabidopsis thaliana|bZIP|basic leucine-zipper 42
EVM0019019	0	0	0	0	0	0	AT3G30530.1	3e-44	0.56	AT3G30530.1	Arabidopsis thaliana|bZIP|basic leucine-zipper 42
EVM0030770	0	0	0	0	0	0	AT3G30530.1	2e-34	0.66	AT3G30530.1	Arabidopsis thaliana|bZIP|basic leucine-zipper 42
EVM0033226	0	0	0	0	0	0	AT3G30530.1	2e-44	0.67	AT3G30530.1	Arabidopsis thaliana|bZIP|basic leucine-zipper 42
EVM0039069	0	0	0.976312	0	1.27482	0	AT3G30530.1	3e-46	0.65	AT3G30530.1	Arabidopsis thaliana|bZIP|basic leucine-zipper 42
EVM0043958	0	0	0	0	0	0	AT3G30530.1	8e-43	0.56	AT3G30530.1	Arabidopsis thaliana|bZIP|basic leucine-zipper 42
EVM0050756	0	0	0	0	0	0	AT3G30530.1	4e-43	0.65	AT3G30530.1	Arabidopsis thaliana|bZIP|basic leucine-zipper 42
EVM0052041	0	0	0	0	0	0	AT3G30530.1	4e-44	0.56	AT3G30530.1	Arabidopsis thaliana|bZIP|basic leucine-zipper 42
EVM0052448	0	0	0	0	0	0	AT3G30530.1	5e-50	0.55	AT3G30530.1	Arabidopsis thaliana|bZIP|basic leucine-zipper 42
EVM0002882	0	0	0	0	0	0	AT5G38800.1	3e-40	0.56	AT5G38800.1	Arabidopsis thaliana|bZIP|basic leucine-zipper 43
EVM0004352	0	0	0	0	0	0	AT5G38800.1	1e-36	0.57	AT5G38800.1	Arabidopsis thaliana|bZIP|basic leucine-zipper 43
EVM0004695	0	0	0	0	0	0	AT5G38800.1	8e-45	0.59	AT5G38800.1	Arabidopsis thaliana|bZIP|basic leucine-zipper 43
EVM0000324	0	0	0	0	0	0	AT1G75390.1	3e-48	0.57	AT1G75390.1	Arabidopsis thaliana|bZIP|basic leucine-zipper 44
EVM0008099	9.14706	9.50853	11.1811	37.3229	68.4791	31.5148	AT1G75390.1	2e-37	0.52	AT1G75390.1	Arabidopsis thaliana|bZIP|basic leucine-zipper 44
EVM0008189	0	0	0	0	0	0	AT1G75390.1	6e-39	0.51	AT1G75390.1	Arabidopsis thaliana|bZIP|basic leucine-zipper 44
EVM0013844	6.27516	7.54377	6.72843	9.33181	3.96983	16.419	AT1G75390.1	6e-32	0.56	AT1G75390.1	Arabidopsis thaliana|bZIP|basic leucine-zipper 44
EVM0013918	7.13454	5.7232	3.17697	0	0	0	AT1G75390.1	2e-41	0.54	AT1G75390.1	Arabidopsis thaliana|bZIP|basic leucine-zipper 44
EVM0031703	5.24973	1.40575	3.70054	3.59938	3.41584	3.89804	AT1G75390.1	9e-40	0.53	AT1G75390.1	Arabidopsis thaliana|bZIP|basic leucine-zipper 44
EVM0032453	4.63211	11.8083	25.9038	3.59938	7.17326	6.1719	AT1G75390.1	1e-39	0.53	AT1G75390.1	Arabidopsis thaliana|bZIP|basic leucine-zipper 44
EVM0036847	0	0	0	0	0	0	AT1G75390.1	2e-31	0.48	AT1G75390.1	Arabidopsis thaliana|bZIP|basic leucine-zipper 44
EVM0044419	1.52006	3.9327	3.47328	0	1.13008	2.42234	AT1G75390.1	2e-37	0.5	AT1G75390.1	Arabidopsis thaliana|bZIP|basic leucine-zipper 44
EVM0045376	0.510946	0.460415	2.61409	0.958623	0	0	AT1G75390.1	2e-18	0.39	AT1G75390.1	Arabidopsis thaliana|bZIP|basic leucine-zipper 44
EVM0048193	0	0	0	0	0	0	AT1G75390.1	4e-42	0.64	AT1G75390.1	Arabidopsis thaliana|bZIP|basic leucine-zipper 44
EVM0049321	0	0	0	0	0	0	AT1G75390.1	8e-43	0.57	AT1G75390.1	Arabidopsis thaliana|bZIP|basic leucine-zipper 44
EVM0010706	0	0	0	0	0	0	AT3G49760.1	3e-13	0.3	AT3G49760.1	Arabidopsis thaliana|bZIP|basic leucine-zipper 5
EVM0013594	0	0	0.241347	0	1.25185	0	AT3G49760.1	3e-22	0.34	AT3G49760.1	Arabidopsis thaliana|bZIP|basic leucine-zipper 5
EVM0042950	0	0	0	0	0.288763	0	AT3G49760.1	1e-21	0.35	AT3G49760.1	Arabidopsis thaliana|bZIP|basic leucine-zipper 5
EVM0053385	0.214763	0.196512	0.368313	0.212189	0.481737	0.459511	AT3G49760.1	1e-22	0.39	AT3G49760.1	Arabidopsis thaliana|bZIP|basic leucine-zipper 5
EVM0054493	0	0	0	0	0	0	AT3G49760.1	1e-14	0.42	AT3G49760.1	Arabidopsis thaliana|bZIP|basic leucine-zipper 5
EVM0003476	0	0	0	0	0	0	AT1G13600.1	2e-35	0.69	AT1G13600.1	Arabidopsis thaliana|bZIP|basic leucine-zipper 58
EVM0046348	0	0	0	0	0	0	AT1G13600.1	5e-41	0.46	AT1G13600.1	Arabidopsis thaliana|bZIP|basic leucine-zipper 58
EVM0020499	0	0	0	0	0	0	AT4G37730.1	3e-28	0.38	AT4G37730.1	Arabidopsis thaliana|bZIP|basic leucine-zipper 7
EVM0000257	0	0	0	0	0	0	AT2G17770.1	2e-16	0.37	AT2G17770.1	Arabidopsis thaliana|bZIP|basic region/leucine zipper motif 27
EVM0005779	459.434	351.288	330.685	600.136	299.433	613.385	AT3G62420.1	1e-57	0.59	AT3G62420.1	Arabidopsis thaliana|bZIP|basic region/leucine zipper motif 53
EVM0007192	168.729	100.105	120.063	83.0749	45.8386	60.9912	AT3G62420.1	3e-49	0.6	AT3G62420.1	Arabidopsis thaliana|bZIP|basic region/leucine zipper motif 53
EVM0010150	0	0	0	0	0	0	AT3G62420.1	1e-34	0.46	AT3G62420.1	Arabidopsis thaliana|bZIP|basic region/leucine zipper motif 53
EVM0013870	0	0	0	0	0	0	AT3G62420.1	3e-46	0.49	AT3G62420.1	Arabidopsis thaliana|bZIP|basic region/leucine zipper motif 53
EVM0045084	0	0	0	0	0	0	AT1G42990.1	7e-17	0.42	AT1G42990.1	Arabidopsis thaliana|bZIP|basic region/leucine zipper motif 60
EVM0001598	3.60641	3.466	4.48575	6.37775	4.12937	4.54644	AT2G35530.1	3e-86	0.45	AT2G35530.1	Arabidopsis thaliana|bZIP|basic region/leucine zipper transcription factor 16
EVM0009536	9.97826	7.86713	11.9983	5.86818	5.79927	5.24056	AT2G35530.1	e-111	0.56	AT2G35530.1	Arabidopsis thaliana|bZIP|basic region/leucine zipper transcription factor 16
EVM0012448	0	0	0	0	0	0	AT2G35530.1	e-141	0.58	AT2G35530.1	Arabidopsis thaliana|bZIP|basic region/leucine zipper transcription factor 16
EVM0038857	0	0	0	0	0	0	AT2G35530.1	e-135	0.58	AT2G35530.1	Arabidopsis thaliana|bZIP|basic region/leucine zipper transcription factor 16
EVM0009113	1.72004	2.27625	3.27904	3.03434	3.65673	0.616011	AT1G32150.1	7e-34	0.44	AT1G32150.1	Arabidopsis thaliana|bZIP|basic region/leucine zipper transcription factor 68
EVM0014866	30.9269	21.6009	35.6392	22.2577	22.124	8.5431	AT1G32150.1	1e-44	0.61	AT1G32150.1	Arabidopsis thaliana|bZIP|basic region/leucine zipper transcription factor 68
EVM0001299	0	0	0	0	0	0	AT5G28770.3	3e-27	0.59	AT5G28770.3	Arabidopsis thaliana|bZIP|bZIP family protein
EVM0001988	7.1166	5.70922	4.52792	0.722109	1.30487	1.876	AT4G38900.3	6e-70	0.39	AT4G38900.3	Arabidopsis thaliana|bZIP|bZIP family protein
EVM0002172	7.6878	6.42569	8.3447	12.3499	13.0398	16.1316	AT4G38900.3	2e-97	0.55	AT4G38900.3	Arabidopsis thaliana|bZIP|bZIP family protein
EVM0003276	0	0	0	0.571701	0.323668	0	AT4G35900.1	5e-18	0.32	AT4G35900.1	Arabidopsis thaliana|bZIP|bZIP family protein
EVM0003563	0	0	0	0	0	0	AT2G40950.1	5e-74	0.45	AT2G40950.1	Arabidopsis thaliana|bZIP|bZIP family protein
EVM0003784	0	0	0	0	0	0	AT4G35900.1	6e-14	0.31	AT4G35900.1	Arabidopsis thaliana|bZIP|bZIP family protein
EVM0004844	1.94652	5.37218	2.55756	2.18963	3.51969	3.49328	AT2G40620.1	1e-82	0.59	AT2G40620.1	Arabidopsis thaliana|bZIP|bZIP family protein
EVM0004866	0	0	0	0	0	0	AT2G40620.1	3e-67	0.5	AT2G40620.1	Arabidopsis thaliana|bZIP|bZIP family protein
EVM0007029	12.688	42.3641	10.5177	17.7143	127.55	9.58907	AT2G40620.1	1e-26	0.73	AT2G40620.1	Arabidopsis thaliana|bZIP|bZIP family protein
EVM0009909	53.9194	27.3153	36.1268	0.963258	8.4831	7.5622	AT5G11260.1	2e-63	0.69	AT5G11260.1	Arabidopsis thaliana|bZIP|bZIP family protein
EVM0010320	13.2991	11.0637	9.4751	1.06493	3.24054	2.69131	AT5G11260.1	8e-51	0.67	AT5G11260.1	Arabidopsis thaliana|bZIP|bZIP family protein
EVM0012093	1.10026	0.252734	0.708614	0	0.156038	0	AT5G06839.1	e-111	0.65	AT5G06839.1	Arabidopsis thaliana|bZIP|bZIP family protein
EVM0013792	0	0	0	0	0	0	AT1G58110.1	3e-65	0.43	AT1G58110.1	Arabidopsis thaliana|bZIP|bZIP family protein
EVM0014031	0	0	0	0	0	0	AT2G40950.1	e-133	0.43	AT2G40950.1	Arabidopsis thaliana|bZIP|bZIP family protein
EVM0014033	0	0	0	0	0	0	AT1G06070.1	e-141	0.69	AT1G06070.1	Arabidopsis thaliana|bZIP|bZIP family protein
EVM0015202	0	0	0	0	0	0	AT2G36270.1	2e-77	0.49	AT2G36270.1	Arabidopsis thaliana|bZIP|bZIP family protein
EVM0016150	0	0	0	0	0	0	AT4G35900.1	2e-14	0.34	AT4G35900.1	Arabidopsis thaliana|bZIP|bZIP family protein
EVM0016479	0	0	0	0	0	0	AT1G58110.1	6e-51	0.4	AT1G58110.1	Arabidopsis thaliana|bZIP|bZIP family protein
EVM0016813	0	0	0	0	0	0	AT5G44080.1	2e-52	0.41	AT5G44080.1	Arabidopsis thaliana|bZIP|bZIP family protein
EVM0018062	10.159	11.7687	9.13042	0.24334	0.553087	1.31751	AT4G35040.1	4e-63	0.59	AT4G35040.1	Arabidopsis thaliana|bZIP|bZIP family protein
EVM0018797	14.1274	13.4153	7.71976	0	0.998658	0.633296	AT1G77920.1	5e-55	0.56	AT1G77920.1	Arabidopsis thaliana|bZIP|bZIP family protein
EVM0019352	24.1761	26.1769	17.3905	15.9468	14.2206	17.7677	AT5G44080.1	4e-18	0.69	AT5G44080.1	Arabidopsis thaliana|bZIP|bZIP family protein
EVM0019848	0.783124	1.1501	0.403349	0.312824	0.531576	2.37078	AT2G40620.1	2e-68	0.62	AT2G40620.1	Arabidopsis thaliana|bZIP|bZIP family protein
EVM0020481	0	0	0	0	0	0	AT5G65210.6	8e-97	0.57	AT5G65210.6	Arabidopsis thaliana|bZIP|bZIP family protein
EVM0020785	0	0	0	0	0	0	AT3G58120.1	6e-71	0.7	AT3G58120.1	Arabidopsis thaliana|bZIP|bZIP family protein
EVM0020808	0	0	0	0	0	0	AT2G40620.1	8e-96	0.62	AT2G40620.1	Arabidopsis thaliana|bZIP|bZIP family protein
EVM0021108	7.62802	6.81082	9.22188	5.95479	7.49487	6.97957	AT2G40950.1	e-115	0.4	AT2G40950.1	Arabidopsis thaliana|bZIP|bZIP family protein
EVM0021865	0	0.251215	0.117389	0	0	0	AT2G40620.1	2e-23	0.56	AT2G40620.1	Arabidopsis thaliana|bZIP|bZIP family protein
EVM0022450	53.8797	49.5889	61.56	82.7404	51.9153	37.4336	AT5G28770.2	2e-53	0.34	AT5G28770.2	Arabidopsis thaliana|bZIP|bZIP family protein
EVM0022647	4.03373	1.00832	4.87672	0.728806	0.413203	2.36728	AT5G28770.1	3e-39	0.54	AT5G28770.1	Arabidopsis thaliana|bZIP|bZIP family protein
EVM0023444	92.7008	59.2987	111.794	163.252	123.707	93.9247	AT2G40620.1	4e-20	0.67	AT2G40620.1	Arabidopsis thaliana|bZIP|bZIP family protein
EVM0023928	2.50259	6.79688	13.8948	0	0	0	AT3G58120.1	3e-58	0.88	AT3G58120.1	Arabidopsis thaliana|bZIP|bZIP family protein
EVM0024758	0	0	0	0	0	0	AT1G58110.1	2e-78	0.41	AT1G58110.1	Arabidopsis thaliana|bZIP|bZIP family protein
EVM0025442	14.1693	15.3516	19.0004	24.9134	23.3305	15.8425	AT2G16770.1	8e-47	0.49	AT2G16770.1	Arabidopsis thaliana|bZIP|bZIP family protein
EVM0025859	0	0	0	0	0	0	AT5G06839.3	e-163	0.62	AT5G06839.3	Arabidopsis thaliana|bZIP|bZIP family protein
EVM0026178	15.232	16.0902	30.7718	18.9518	13.4872	17.9587	AT1G06070.1	7e-44	0.64	AT1G06070.1	Arabidopsis thaliana|bZIP|bZIP family protein
EVM0027025	23.8784	22.0524	28.6141	24.078	21.548	22.4039	AT2G16770.1	3e-47	0.49	AT2G16770.1	Arabidopsis thaliana|bZIP|bZIP family protein
EVM0027537	12.1604	6.54741	7.24788	23.1862	38.2428	16.2812	AT4G38900.3	5e-89	0.38	AT4G38900.3	Arabidopsis thaliana|bZIP|bZIP family protein
EVM0027605	0.474873	0.327574	1.32577	1.91031	2.16119	1.03403	AT5G65210.2	8e-18	0.29	AT5G65210.2	Arabidopsis thaliana|bZIP|bZIP family protein
EVM0027648	0	0	0	0	0	0	AT1G77920.1	e-136	0.52	AT1G77920.1	Arabidopsis thaliana|bZIP|bZIP family protein
EVM0029043	7.84132	6.0302	10.1522	9.63469	8.32472	13.1255	AT5G44080.1	2e-41	0.38	AT5G44080.1	Arabidopsis thaliana|bZIP|bZIP family protein
EVM0030056	0	0	0	0	0	0	AT1G77920.1	e-120	0.52	AT1G77920.1	Arabidopsis thaliana|bZIP|bZIP family protein
EVM0030361	0	0	0	0	0	0	AT5G28770.1	3e-39	0.47	AT5G28770.1	Arabidopsis thaliana|bZIP|bZIP family protein
EVM0031251	46.5443	11.1211	10.8284	0	2.42021	0	AT3G58120.1	3e-31	0.76	AT3G58120.1	Arabidopsis thaliana|bZIP|bZIP family protein
EVM0031361	48.472	61.8217	53.4883	112.904	80.4757	87.024	AT2G40950.1	8e-71	0.41	AT2G40950.1	Arabidopsis thaliana|bZIP|bZIP family protein
EVM0032054	37.7622	3.96099	26.8832	2.92677	1.58404	4.40837	AT5G28770.1	3e-36	0.53	AT5G28770.1	Arabidopsis thaliana|bZIP|bZIP family protein
EVM0032108	1.55975	1.76552	0.927581	0.120636	0.136485	0.522393	AT2G40950.1	8e-66	0.45	AT2G40950.1	Arabidopsis thaliana|bZIP|bZIP family protein
EVM0032327	0	0	0	0	0	0	AT5G06950.4	2e-15	0.27	AT5G06950.4	Arabidopsis thaliana|bZIP|bZIP family protein
EVM0033004	0	0	0	0	0	0	AT5G44080.1	1e-33	0.38	AT5G44080.1	Arabidopsis thaliana|bZIP|bZIP family protein
EVM0033898	0	0	0	0	0	0	AT5G06839.1	2e-93	0.53	AT5G06839.1	Arabidopsis thaliana|bZIP|bZIP family protein
EVM0034675	0	0	0	0	0	0	AT5G06839.3	e-145	0.55	AT5G06839.3	Arabidopsis thaliana|bZIP|bZIP family protein
EVM0034800	0	0.132794	0.37242	0	0	0	AT3G58120.1	2e-71	0.54	AT3G58120.1	Arabidopsis thaliana|bZIP|bZIP family protein
EVM0034909	0	0	0	0	0	0	AT1G08320.2	9e-19	0.26	AT1G08320.2	Arabidopsis thaliana|bZIP|bZIP family protein
EVM0035177	5.87208	5.58196	3.624	0.462434	1.0506	1.25184	AT5G11260.1	5e-56	0.68	AT5G11260.1	Arabidopsis thaliana|bZIP|bZIP family protein
EVM0035441	0	0	0	0	0	0	AT3G58120.1	1e-83	0.48	AT3G58120.1	Arabidopsis thaliana|bZIP|bZIP family protein
EVM0036295	0	0	0	0	0	0	AT5G65210.2	e-151	0.58	AT5G65210.2	Arabidopsis thaliana|bZIP|bZIP family protein
EVM0036392	0	0	0	0	0	0	AT1G68640.1	e-121	0.74	AT1G68640.1	Arabidopsis thaliana|bZIP|bZIP family protein
EVM0036671	48.1829	34.0565	31.5334	7.00632	26.5316	15.4262	AT5G11260.1	1e-58	0.69	AT5G11260.1	Arabidopsis thaliana|bZIP|bZIP family protein
EVM0036922	5.92203	9.78863	2.92894	9.20475	8.92376	10.9394	AT4G35900.1	2e-17	0.52	AT4G35900.1	Arabidopsis thaliana|bZIP|bZIP family protein
EVM0037403	0	0	0	0	0	0	AT5G06950.4	e-141	0.66	AT5G06950.4	Arabidopsis thaliana|bZIP|bZIP family protein
EVM0040481	0	0	0	0	0	0	AT4G38900.3	e-144	0.5	AT4G38900.3	Arabidopsis thaliana|bZIP|bZIP family protein
EVM0041456	0	0	0	0	0	0	AT5G11260.1	5e-45	0.62	AT5G11260.1	Arabidopsis thaliana|bZIP|bZIP family protein
EVM0041482	0.317493	0.866776	0.81514	2.15534	1.40299	1.00038	AT1G19490.1	3e-23	0.6	AT1G19490.1	Arabidopsis thaliana|bZIP|bZIP family protein
EVM0041712	58.2825	72.8483	84.5037	50.4635	48.4631	120.171	AT5G65210.6	1e-19	0.58	AT5G65210.6	Arabidopsis thaliana|bZIP|bZIP family protein
EVM0041947	0	0	0	0	0	0	AT4G38900.3	4e-91	0.44	AT4G38900.3	Arabidopsis thaliana|bZIP|bZIP family protein
EVM0042197	0.450988	2.06212	0.966597	0	0	0.722303	AT1G77920.1	4e-45	0.47	AT1G77920.1	Arabidopsis thaliana|bZIP|bZIP family protein
EVM0042271	0.99031	0	0.283614	2.54933	5.26503	2.63982	AT5G06950.4	2e-18	0.26	AT5G06950.4	Arabidopsis thaliana|bZIP|bZIP family protein
EVM0042433	0	0	0	0	0	0	AT2G16770.1	1e-80	0.5	AT2G16770.1	Arabidopsis thaliana|bZIP|bZIP family protein
EVM0042932	10.6051	16.4585	10.0025	5.82523	5.07495	6.63009	AT1G58110.1	2e-38	0.43	AT1G58110.1	Arabidopsis thaliana|bZIP|bZIP family protein
EVM0042995	0	0	0	0	0	0	AT5G28770.2	1e-50	0.36	AT5G28770.2	Arabidopsis thaliana|bZIP|bZIP family protein
EVM0043311	0	0	0	0	0	0	AT5G65210.6	4e-20	0.28	AT5G65210.6	Arabidopsis thaliana|bZIP|bZIP family protein
EVM0043349	0	0	0	0	0	0	AT1G06070.1	7e-57	0.79	AT1G06070.1	Arabidopsis thaliana|bZIP|bZIP family protein
EVM0044273	0	0	0	0	0.360416	0	AT4G35900.1	2e-18	0.49	AT4G35900.1	Arabidopsis thaliana|bZIP|bZIP family protein
EVM0044757	5.43049	10.0932	8.07611	0.105307	0	0	AT2G42380.2	1e-83	0.47	AT2G42380.2	Arabidopsis thaliana|bZIP|bZIP family protein
EVM0045038	0	0	0	0	0	0	AT5G11260.1	5e-49	0.62	AT5G11260.1	Arabidopsis thaliana|bZIP|bZIP family protein
EVM0045120	8.61368	11.1041	14.5444	2.73407	7.91059	2.96063	AT4G02640.1	4e-34	0.52	AT4G02640.1	Arabidopsis thaliana|bZIP|bZIP family protein
EVM0046795	0	0	0	0	0	0	AT1G58110.1	1e-25	0.31	AT1G58110.1	Arabidopsis thaliana|bZIP|bZIP family protein
EVM0047632	7.51759	4.16815	6.151	0	0.394495	0	AT3G58120.1	1e-33	0.4	AT3G58120.1	Arabidopsis thaliana|bZIP|bZIP family protein
EVM0047894	33.7774	27.0289	39.9369	11.1119	13.6472	15.157	AT5G06950.4	6e-35	0.57	AT5G06950.4	Arabidopsis thaliana|bZIP|bZIP family protein
EVM0049161	71.3416	74.0799	70.0784	29.1143	20.4071	39.9087	AT4G38900.3	2e-82	0.45	AT4G38900.3	Arabidopsis thaliana|bZIP|bZIP family protein
EVM0049214	21.9318	16.5752	22.4665	30.2336	24.4497	25.5752	AT5G06950.4	e-142	0.7	AT5G06950.4	Arabidopsis thaliana|bZIP|bZIP family protein
EVM0050630	0	0	0	0	0	0	AT2G40620.1	5e-97	0.49	AT2G40620.1	Arabidopsis thaliana|bZIP|bZIP family protein
EVM0050837	0	0	0	0	0	0	AT5G28770.1	2e-65	0.42	AT5G28770.1	Arabidopsis thaliana|bZIP|bZIP family protein
EVM0051628	0	0	0	0	0	0	AT1G19490.1	7e-32	0.33	AT1G19490.1	Arabidopsis thaliana|bZIP|bZIP family protein
EVM0053732	12.1605	13.1861	15.1956	8.20222	11.5834	11.0351	AT5G11260.1	2e-62	0.69	AT5G11260.1	Arabidopsis thaliana|bZIP|bZIP family protein
EVM0054129	2.05042	8.74281	5.53287	11.7228	8.96094	14.2781	AT5G44080.1	2e-37	0.42	AT5G44080.1	Arabidopsis thaliana|bZIP|bZIP family protein
EVM0054540	0.392198	0.179614	0.336422	0	0	0	AT3G58120.1	8e-22	0.45	AT3G58120.1	Arabidopsis thaliana|bZIP|bZIP family protein
EVM0018496	22.3606	12.6069	27.5439	14.0338	15.0571	11.7042	AT4G36730.1	3e-41	0.51	AT4G36730.1	Arabidopsis thaliana|bZIP|G-box binding factor 1
EVM0048163	41.3732	21.5011	34.2368	45.6208	27.5335	27.8763	AT4G36730.2	5e-51	0.52	AT4G36730.2	Arabidopsis thaliana|bZIP|G-box binding factor 1
EVM0051847	16.5321	9.85616	19.814	11.6957	11.651	11.3993	AT4G36730.2	1e-14	0.62	AT4G36730.2	Arabidopsis thaliana|bZIP|G-box binding factor 1
EVM0002737	0	0	0	0	0	0	AT2G46270.1	4e-82	0.41	AT2G46270.1	Arabidopsis thaliana|bZIP|G-box binding factor 3
EVM0008681	37.5747	23.9718	44.549	38.3171	36.2321	23.7986	AT2G46270.1	5e-11	0.41	AT2G46270.1	Arabidopsis thaliana|bZIP|G-box binding factor 3
EVM0019867	104.345	51.9424	53.3649	48.0167	43.6118	54.8754	AT2G46270.2	1e-42	0.65	AT2G46270.2	Arabidopsis thaliana|bZIP|G-box binding factor 3
EVM0027251	0	0	0	0	0	0	AT2G46270.2	1e-29	0.31	AT2G46270.2	Arabidopsis thaliana|bZIP|G-box binding factor 3
EVM0031202	0	0	0	0	0	0	AT2G46270.1	2e-76	0.41	AT2G46270.1	Arabidopsis thaliana|bZIP|G-box binding factor 3
EVM0041832	35.139	31.9732	41.4767	122.487	79.174	112.114	AT2G46270.2	3e-12	0.38	AT2G46270.2	Arabidopsis thaliana|bZIP|G-box binding factor 3
EVM0009770	4.13111	13.9697	12.5208	40.0139	37.4407	50.7577	AT1G03970.1	3e-31	0.56	AT1G03970.1	Arabidopsis thaliana|bZIP|G-box binding factor 4
EVM0049953	0.563798	0.861046	0.322461	11.7556	4.86724	4.84881	AT1G03970.1	8e-17	0.63	AT1G03970.1	Arabidopsis thaliana|bZIP|G-box binding factor 4
EVM0009111	26.9712	20.4242	18.1965	0	0	0	AT3G17609.2	7e-43	0.57	AT3G17609.2	Arabidopsis thaliana|bZIP|HY5-homolog
EVM0019929	129.586	45.8758	12.5142	256.434	140.276	278.292	AT5G06960.1	1e-14	0.29	AT5G06960.1	Arabidopsis thaliana|bZIP|OCS-element binding factor 5
EVM0028863	11.6743	16.1735	15.9946	5.59364	1.20404	2.0184	AT5G10030.1	e-134	0.58	AT5G10030.1	Arabidopsis thaliana|bZIP|TGACG motif-binding factor 4
EVM0030856	15.1178	12.4909	15.9593	3.80993	4.48336	6.10043	AT5G10030.1	e-141	0.6	AT5G10030.1	Arabidopsis thaliana|bZIP|TGACG motif-binding factor 4
EVM0052598	8.16519	11.9315	10.6731	5.78393	1.09351	1.67	AT5G10030.1	e-105	0.74	AT5G10030.1	Arabidopsis thaliana|bZIP|TGACG motif-binding factor 4
EVM0054987	4.22448	3.89266	4.35754	2.82203	2.89883	2.22172	AT5G10030.1	e-156	0.63	AT5G10030.1	Arabidopsis thaliana|bZIP|TGACG motif-binding factor 4
EVM0032183	0	0	0	0	0	0	AT3G12250.5	e-147	0.73	AT3G12250.5	Arabidopsis thaliana|bZIP|TGACG motif-binding factor 6
EVM0037499	0	0	0	0	0	0	AT3G12250.1	8e-92	0.66	AT3G12250.1	Arabidopsis thaliana|bZIP|TGACG motif-binding factor 6
EVM0048090	0	0	0	0	0	0	AT3G12250.1	e-131	0.66	AT3G12250.1	Arabidopsis thaliana|bZIP|TGACG motif-binding factor 6
EVM0000201	0	0	0	0	0	0	AT1G43700.1	3e-33	0.46	AT1G43700.1	Arabidopsis thaliana|bZIP|VIRE2-interacting protein 1
EVM0006184	0	0	0	0	0	0	AT1G43700.1	2e-77	0.46	AT1G43700.1	Arabidopsis thaliana|bZIP|VIRE2-interacting protein 1
EVM0007476	0	0	0	0	0	0	AT1G43700.1	9e-74	0.51	AT1G43700.1	Arabidopsis thaliana|bZIP|VIRE2-interacting protein 1
EVM0033934	10.7652	12.8452	15.5413	18.859	20.0141	18.3119	AT1G43700.1	2e-53	0.61	AT1G43700.1	Arabidopsis thaliana|bZIP|VIRE2-interacting protein 1
EVM0038508	0.713762	0.393381	0.122573	0	0	0.154736	AT1G43700.1	2e-37	0.42	AT1G43700.1	Arabidopsis thaliana|bZIP|VIRE2-interacting protein 1
EVM0000123	0	0.124115	0	0.677095	0.153293	0.586428	AT5G06650.1	9e-16	0.34	AT5G06650.1	Arabidopsis thaliana|C2H2|C2H2 family protein
EVM0001143	5.72339	4.74968	5.78489	6.89295	8.69104	6.60578	AT2G41835.1	e-112	0.58	AT2G41835.1	Arabidopsis thaliana|C2H2|C2H2 family protein
EVM0002484	0	0	0	0	0	0	AT5G43540.1	2e-15	0.33	AT5G43540.1	Arabidopsis thaliana|C2H2|C2H2 family protein
EVM0003680	0	0	0	5.32466	4.86081	27.2976	AT3G57670.1	2e-87	0.85	AT3G57670.1	Arabidopsis thaliana|C2H2|C2H2 family protein
EVM0003951	0	0	0	0	0	0	AT5G01860.1	7e-14	0.57	AT5G01860.1	Arabidopsis thaliana|C2H2|C2H2 family protein
EVM0004303	0	0	0	0	0	0	AT5G04240.1	6e-41	0.43	AT5G04240.1	Arabidopsis thaliana|C2H2|C2H2 family protein
EVM0004574	0	0	0	0	0	0	AT5G14010.1	7e-15	0.77	AT5G14010.1	Arabidopsis thaliana|C2H2|C2H2 family protein
EVM0005437	0	0	0	0	0	0	AT5G04240.1	8e-39	0.41	AT5G04240.1	Arabidopsis thaliana|C2H2|C2H2 family protein
EVM0005500	0	0	0	0	0	0	AT3G53600.1	7e-17	0.42	AT3G53600.1	Arabidopsis thaliana|C2H2|C2H2 family protein
EVM0006131	0	0	0	0	0	0	AT4G06634.1	2e-61	0.6	AT4G06634.1	Arabidopsis thaliana|C2H2|C2H2 family protein
EVM0008029	0.73152	2.09234	1.96727	2.45786	1.42507	1.1148	AT5G04240.1	3e-42	0.41	AT5G04240.1	Arabidopsis thaliana|C2H2|C2H2 family protein
EVM0008114	0	0	0	0	0	0	AT1G30970.1	e-141	0.61	AT1G30970.1	Arabidopsis thaliana|C2H2|C2H2 family protein
EVM0008812	0.0972323	0	0.167118	0.098179	0.443948	0	AT4G27240.1	6e-76	0.4	AT4G27240.1	Arabidopsis thaliana|C2H2|C2H2 family protein
EVM0009449	3.49118	4.04072	3.61619	0	0	0	AT5G04390.1	8e-50	0.39	AT5G04390.1	Arabidopsis thaliana|C2H2|C2H2 family protein
EVM0009744	0	0	0	0	0	0	AT2G28200.1	1e-41	0.44	AT2G28200.1	Arabidopsis thaliana|C2H2|C2H2 family protein
EVM0011360	0	0	0	0	0	0	AT3G57480.1	2e-33	0.42	AT3G57480.1	Arabidopsis thaliana|C2H2|C2H2 family protein
EVM0011953	0	0	0	0	0	0	AT5G04240.1	0	0.54	AT5G04240.1	Arabidopsis thaliana|C2H2|C2H2 family protein
EVM0012801	0	0	0	0	0	0	AT4G06634.1	e-125	0.55	AT4G06634.1	Arabidopsis thaliana|C2H2|C2H2 family protein
EVM0013840	0	0	0	0	0	0	AT5G01860.1	1e-16	0.51	AT5G01860.1	Arabidopsis thaliana|C2H2|C2H2 family protein
EVM0015182	2.57331	3.33551	3.76863	1.05919	0.51415	1.31055	AT5G04390.1	4e-23	0.34	AT5G04390.1	Arabidopsis thaliana|C2H2|C2H2 family protein
EVM0015205	0	0	0	0	0	0	AT3G57670.1	e-120	0.9	AT3G57670.1	Arabidopsis thaliana|C2H2|C2H2 family protein
EVM0015445	0	0	0	0	0	0	AT2G41835.1	e-109	0.55	AT2G41835.1	Arabidopsis thaliana|C2H2|C2H2 family protein
EVM0016046	0	0	0	0	0	0	AT3G53600.1	9e-18	0.42	AT3G53600.1	Arabidopsis thaliana|C2H2|C2H2 family protein
EVM0016774	0	0	0.139015	2.94821	4.7187	1.06381	AT2G29660.1	7e-96	0.6	AT2G29660.1	Arabidopsis thaliana|C2H2|C2H2 family protein
EVM0017701	0	0	0	0	0	0	AT5G59820.1	2e-17	0.55	AT5G59820.1	Arabidopsis thaliana|C2H2|C2H2 family protein
EVM0018240	0	0	0	0	0	0	AT5G06650.1	2e-17	0.55	AT5G06650.1	Arabidopsis thaliana|C2H2|C2H2 family protein
EVM0018521	0	0	0	0	0	0	AT4G27240.1	2e-31	0.37	AT4G27240.1	Arabidopsis thaliana|C2H2|C2H2 family protein
EVM0018762	0.148385	0.272519	0.509585	0.593639	0.840387	1.12473	AT5G06650.1	1e-13	0.68	AT5G06650.1	Arabidopsis thaliana|C2H2|C2H2 family protein
EVM0018959	0	0	0	0	0	0	AT3G23130.1	4e-28	0.37	AT3G23130.1	Arabidopsis thaliana|C2H2|C2H2 family protein
EVM0020493	0	0	0	0	0	0	AT5G06070.1	7e-30	0.39	AT5G06070.1	Arabidopsis thaliana|C2H2|C2H2 family protein
EVM0021582	0	0	0	0	0	0	AT5G56200.1	2e-16	0.4	AT5G56200.1	Arabidopsis thaliana|C2H2|C2H2 family protein
EVM0023332	0.975406	2.69093	1.6757	10.9067	7.3488	20.0328	AT2G29660.1	1e-28	0.36	AT2G29660.1	Arabidopsis thaliana|C2H2|C2H2 family protein
EVM0024547	0	0	0	0	0	0	AT5G43540.1	3e-15	0.9	AT5G43540.1	Arabidopsis thaliana|C2H2|C2H2 family protein
EVM0024614	11.628	16.5022	16.8828	49.8234	39.2672	44.5231	AT1G34370.3	4e-73	0.55	AT1G34370.3	Arabidopsis thaliana|C2H2|C2H2 family protein
EVM0024714	0	0	0	0	0	0	AT4G27240.1	e-166	0.58	AT4G27240.1	Arabidopsis thaliana|C2H2|C2H2 family protein
EVM0025304	0.400394	1.47188	0.573091	0.80314	1.81819	0.579661	AT5G10970.1	2e-46	0.42	AT5G10970.1	Arabidopsis thaliana|C2H2|C2H2 family protein
EVM0025598	0	0	0	0	0	0	AT4G27240.1	2e-29	0.37	AT4G27240.1	Arabidopsis thaliana|C2H2|C2H2 family protein
EVM0026407	9.68446	7.10182	9.89812	4.8047	6.27282	5.06815	AT1G34370.2	8e-64	0.4	AT1G34370.2	Arabidopsis thaliana|C2H2|C2H2 family protein
EVM0027703	0	0	0	0.313209	0	0	AT3G57670.1	e-125	0.59	AT3G57670.1	Arabidopsis thaliana|C2H2|C2H2 family protein
EVM0027773	4.55598	7.99472	7.2023	28.2469	21.0452	10.8108	AT4G06634.1	e-106	0.49	AT4G06634.1	Arabidopsis thaliana|C2H2|C2H2 family protein
EVM0027783	6.25133	6.36117	8.2273	8.35925	10.2436	13.7027	AT5G04240.1	2e-48	0.3	AT5G04240.1	Arabidopsis thaliana|C2H2|C2H2 family protein
EVM0028095	0.113351	0	0	0	0	0	AT5G04390.1	3e-40	0.39	AT5G04390.1	Arabidopsis thaliana|C2H2|C2H2 family protein
EVM0028128	8.8323	6.36939	9.07092	2.20463	3.21122	3.75081	AT4G06634.2	5e-66	0.49	AT4G06634.2	Arabidopsis thaliana|C2H2|C2H2 family protein
EVM0028876	0	0	0	0	0	0	AT5G43540.1	3e-12	0.85	AT5G43540.1	Arabidopsis thaliana|C2H2|C2H2 family protein
EVM0028947	2.56954	1.57353	3.55463	35.8743	121.375	112.957	AT3G57670.1	4e-17	0.35	AT3G57670.1	Arabidopsis thaliana|C2H2|C2H2 family protein
EVM0029178	0	0	0	0	0	0	AT3G53820.1	5e-18	0.34	AT3G53820.1	Arabidopsis thaliana|C2H2|C2H2 family protein
EVM0029470	0.672828	0.611676	2.59021	1.30062	1.1119	0	AT3G57670.1	2e-80	0.93	AT3G57670.1	Arabidopsis thaliana|C2H2|C2H2 family protein
EVM0030015	0	0	0	19.8847	6.04095	18.7776	AT5G06650.1	5e-16	0.38	AT5G06650.1	Arabidopsis thaliana|C2H2|C2H2 family protein
EVM0030062	0	0	0	0	0	0	AT2G28710.1	5e-24	0.37	AT2G28710.1	Arabidopsis thaliana|C2H2|C2H2 family protein
EVM0030078	0	0	0	0	0	0	AT3G53600.1	2e-30	0.42	AT3G53600.1	Arabidopsis thaliana|C2H2|C2H2 family protein
EVM0030142	0	0	0	0	0	0	AT5G04390.1	1e-45	0.37	AT5G04390.1	Arabidopsis thaliana|C2H2|C2H2 family protein
EVM0032342	33.0298	29.6319	47.2372	48.7563	40.054	45.9034	AT1G34370.3	3e-23	0.55	AT1G34370.3	Arabidopsis thaliana|C2H2|C2H2 family protein
EVM0032881	0	0	0	0	0	0	AT4G12240.1	e-142	0.59	AT4G12240.1	Arabidopsis thaliana|C2H2|C2H2 family protein
EVM0034646	0.28371	0.130309	0.365414	0.710252	4.66431	1.69167	AT5G06650.1	2e-14	0.33	AT5G06650.1	Arabidopsis thaliana|C2H2|C2H2 family protein
EVM0035646	7.47716	8.13536	11.7744	116.052	46.1819	52.1796	AT4G27240.1	4e-26	0.35	AT4G27240.1	Arabidopsis thaliana|C2H2|C2H2 family protein
EVM0037378	0	0	0	0	0	0	AT3G23130.1	3e-17	0.75	AT3G23130.1	Arabidopsis thaliana|C2H2|C2H2 family protein
EVM0037592	0	0	0	0	0	0	AT2G37430.1	3e-23	0.34	AT2G37430.1	Arabidopsis thaliana|C2H2|C2H2 family protein
EVM0038193	1.45473	0.664565	1.45455	0.476682	1.89569	0.258086	AT2G37430.1	2e-23	0.38	AT2G37430.1	Arabidopsis thaliana|C2H2|C2H2 family protein
EVM0038507	0	0	0	0	0	0	AT3G23130.1	4e-18	0.75	AT3G23130.1	Arabidopsis thaliana|C2H2|C2H2 family protein
EVM0039310	0	0	0	1.15301	0	0	AT2G37430.1	8e-23	0.35	AT2G37430.1	Arabidopsis thaliana|C2H2|C2H2 family protein
EVM0040448	0	0	0	0	0	0	AT5G59820.1	2e-30	0.55	AT5G59820.1	Arabidopsis thaliana|C2H2|C2H2 family protein
EVM0040524	0	0	0	0	0	0	AT4G27240.1	e-138	0.54	AT4G27240.1	Arabidopsis thaliana|C2H2|C2H2 family protein
EVM0040634	0	0	0	0	0	0	AT4G17810.1	3e-31	0.7	AT4G17810.1	Arabidopsis thaliana|C2H2|C2H2 family protein
EVM0040972	0	0	0	0	0	0	AT5G01860.1	4e-15	0.7	AT5G01860.1	Arabidopsis thaliana|C2H2|C2H2 family protein
EVM0041033	16.9583	21.7513	26.419	32.4624	22.6594	22.2856	AT1G34370.2	e-176	0.54	AT1G34370.2	Arabidopsis thaliana|C2H2|C2H2 family protein
EVM0041168	0	0	0	0	0	0	AT3G23130.1	2e-27	0.38	AT3G23130.1	Arabidopsis thaliana|C2H2|C2H2 family protein
EVM0043439	3.54948	2.28943	1.17106	35.4756	30.2483	54.221	AT5G04240.1	7e-13	0.4	AT5G04240.1	Arabidopsis thaliana|C2H2|C2H2 family protein
EVM0043499	0.467494	0.645033	0.200802	0.117579	0	0.127289	AT5G03510.1	5e-46	0.37	AT5G03510.1	Arabidopsis thaliana|C2H2|C2H2 family protein
EVM0043607	0	0	0	0	0	0	AT1G34370.3	2e-94	0.59	AT1G34370.3	Arabidopsis thaliana|C2H2|C2H2 family protein
EVM0044703	0	0	0	0	0	0	AT4G17810.1	7e-29	0.48	AT4G17810.1	Arabidopsis thaliana|C2H2|C2H2 family protein
EVM0044863	0	0	0	0	0	0	AT5G04240.1	1e-50	0.5	AT5G04240.1	Arabidopsis thaliana|C2H2|C2H2 family protein
EVM0044989	0.777903	0.788765	1.33751	0.315337	0.267169	0.341351	AT2G29660.1	e-107	0.53	AT2G29660.1	Arabidopsis thaliana|C2H2|C2H2 family protein
EVM0046102	0	0	0	0	0	0	AT5G10970.1	2e-17	0.38	AT5G10970.1	Arabidopsis thaliana|C2H2|C2H2 family protein
EVM0046130	19.2865	7.92966	5.81694	1.06248	6.04223	4.60227	AT2G37430.1	3e-21	0.37	AT2G37430.1	Arabidopsis thaliana|C2H2|C2H2 family protein
EVM0046489	0	0	0	0	0	0	AT5G59820.1	4e-27	0.38	AT5G59820.1	Arabidopsis thaliana|C2H2|C2H2 family protein
EVM0046652	0	0	0	0	0	0	AT2G28200.1	1e-50	0.44	AT2G28200.1	Arabidopsis thaliana|C2H2|C2H2 family protein
EVM0046683	0	0	0	0	0	0	AT3G57670.1	e-110	0.82	AT3G57670.1	Arabidopsis thaliana|C2H2|C2H2 family protein
EVM0046754	0	0	0	0	0	0	AT3G57670.1	e-127	0.71	AT3G57670.1	Arabidopsis thaliana|C2H2|C2H2 family protein
EVM0046777	0	0	0	0	0	0	AT4G17810.1	3e-31	0.7	AT4G17810.1	Arabidopsis thaliana|C2H2|C2H2 family protein
EVM0047059	13.9796	34.2448	30.9856	17.1141	16.3162	10.4517	AT1G34370.2	e-148	0.5	AT1G34370.2	Arabidopsis thaliana|C2H2|C2H2 family protein
EVM0047742	2.59878	1.3396	1.51847	0.314495	0.592682	0.340457	AT4G12240.1	e-113	0.56	AT4G12240.1	Arabidopsis thaliana|C2H2|C2H2 family protein
EVM0048156	0	0	0	0	0	0	AT5G56200.1	5e-14	0.37	AT5G56200.1	Arabidopsis thaliana|C2H2|C2H2 family protein
EVM0049097	0	0	0	0	0	0	AT3G57670.1	e-104	0.71	AT3G57670.1	Arabidopsis thaliana|C2H2|C2H2 family protein
EVM0049393	0	0	0	0	0	0	AT4G17810.1	4e-30	0.32	AT4G17810.1	Arabidopsis thaliana|C2H2|C2H2 family protein
EVM0050773	66.5324	47.3736	61.4441	143.82	46.2659	58.6665	AT2G37430.1	1e-22	0.4	AT2G37430.1	Arabidopsis thaliana|C2H2|C2H2 family protein
EVM0050840	0	0	0	0	0	0	AT2G28200.1	1e-42	0.4	AT2G28200.1	Arabidopsis thaliana|C2H2|C2H2 family protein
EVM0051169	0	0	0	0	0	0	AT2G37430.1	5e-43	0.45	AT2G37430.1	Arabidopsis thaliana|C2H2|C2H2 family protein
EVM0051264	0	0	0	0	0	0	AT5G04390.1	1e-52	0.38	AT5G04390.1	Arabidopsis thaliana|C2H2|C2H2 family protein
EVM0051836	0	0	0	0	0	0	AT3G49930.1	8e-23	0.34	AT3G49930.1	Arabidopsis thaliana|C2H2|C2H2 family protein
EVM0052062	0	0	0	0	0	0	AT4G27240.1	e-119	0.51	AT4G27240.1	Arabidopsis thaliana|C2H2|C2H2 family protein
EVM0052130	5.10169	7.34715	6.03034	5.1683	7.11609	4.37084	AT5G04240.1	e-128	0.56	AT5G04240.1	Arabidopsis thaliana|C2H2|C2H2 family protein
EVM0052146	0.48491	0.221522	1.24676	0.476682	0.541627	2.32277	AT5G03510.1	1e-37	0.41	AT5G03510.1	Arabidopsis thaliana|C2H2|C2H2 family protein
EVM0052183	0	0	0	0	0	0	AT5G04240.1	6e-31	0.35	AT5G04240.1	Arabidopsis thaliana|C2H2|C2H2 family protein
EVM0052683	0.777637	2.13699	4.33594	2.31357	6.34233	8.14126	AT2G37430.1	7e-24	0.38	AT2G37430.1	Arabidopsis thaliana|C2H2|C2H2 family protein
EVM0053190	0	0	0	0	0	0	AT5G01860.1	1e-16	0.7	AT5G01860.1	Arabidopsis thaliana|C2H2|C2H2 family protein
EVM0053408	0	0	0	0	0	0	AT2G29660.1	2e-25	0.55	AT2G29660.1	Arabidopsis thaliana|C2H2|C2H2 family protein
EVM0053821	0	0	0	0	0	0	AT1G03840.1	e-113	0.75	AT1G03840.1	Arabidopsis thaliana|C2H2|C2H2 family protein
EVM0054554	0	0	0	0	0	0	AT5G43540.1	7e-15	0.75	AT5G43540.1	Arabidopsis thaliana|C2H2|C2H2 family protein
EVM0002011	21.2366	19.3973	18.8047	23.4224	19.3215	15.9021	AT5G66730.1	e-111	0.87	AT5G66730.1	Arabidopsis thaliana|C2H2|C2H2-like zinc finger protein
EVM0003264	0	0	0	0	0	0	AT4G35280.1	3e-36	0.47	AT4G35280.1	Arabidopsis thaliana|C2H2|C2H2-like zinc finger protein
EVM0003959	4.54826	2.43097	3.73934	0.188109	0.426692	0.203672	AT1G75710.1	3e-82	0.62	AT1G75710.1	Arabidopsis thaliana|C2H2|C2H2-like zinc finger protein
EVM0005175	0	0	0	0	0	0	AT5G03150.1	6e-80	0.85	AT5G03150.1	Arabidopsis thaliana|C2H2|C2H2-like zinc finger protein
EVM0006924	2.3581	2.17356	2.63535	2.9469	2.9692	3.19001	AT4G25610.1	3e-59	0.57	AT4G25610.1	Arabidopsis thaliana|C2H2|C2H2-like zinc finger protein
EVM0007094	0.484599	0.844852	2.50074	0	0.0618667	0	AT5G03150.1	e-102	0.55	AT5G03150.1	Arabidopsis thaliana|C2H2|C2H2-like zinc finger protein
EVM0007245	0	0	0	0	0	0	AT1G26610.1	9e-19	0.32	AT1G26610.1	Arabidopsis thaliana|C2H2|C2H2-like zinc finger protein
EVM0008348	38.5556	23.0852	42.9116	0.456917	1.89766	3.133	AT1G75710.1	3e-74	0.53	AT1G75710.1	Arabidopsis thaliana|C2H2|C2H2-like zinc finger protein
EVM0010482	0	0	0	0	0	0	AT2G01940.1	e-128	0.51	AT2G01940.1	Arabidopsis thaliana|C2H2|C2H2-like zinc finger protein
EVM0011380	7.24104	4.73462	4.08086	19.0373	17.423	24.381	AT1G75710.1	4e-77	0.61	AT1G75710.1	Arabidopsis thaliana|C2H2|C2H2-like zinc finger protein
EVM0012186	0	0	0	0	0	0	AT1G75710.1	3e-50	0.45	AT1G75710.1	Arabidopsis thaliana|C2H2|C2H2-like zinc finger protein
EVM0012852	0	0	0	0	0	0	AT1G26610.1	4e-40	0.34	AT1G26610.1	Arabidopsis thaliana|C2H2|C2H2-like zinc finger protein
EVM0014515	0	0	0	0	0	0	AT5G52010.1	e-150	0.66	AT5G52010.1	Arabidopsis thaliana|C2H2|C2H2-like zinc finger protein
EVM0016172	0	0	0	0	0	0	AT2G01940.3	5e-14	0.33	AT2G01940.3	Arabidopsis thaliana|C2H2|C2H2-like zinc finger protein
EVM0016589	0	0	0	0	0	0	AT4G35280.1	1e-22	0.9	AT4G35280.1	Arabidopsis thaliana|C2H2|C2H2-like zinc finger protein
EVM0018742	0	0	0	0	0	0	AT5G63280.1	e-107	0.61	AT5G63280.1	Arabidopsis thaliana|C2H2|C2H2-like zinc finger protein
EVM0019504	0	0	0	0	0	0	AT2G01940.1	1e-99	0.8	AT2G01940.1	Arabidopsis thaliana|C2H2|C2H2-like zinc finger protein
EVM0020456	0	0	0	0	0	0	AT5G66730.1	8e-45	0.89	AT5G66730.1	Arabidopsis thaliana|C2H2|C2H2-like zinc finger protein
EVM0023317	10.9399	8.78045	2.10556	58.1446	45.5157	58.6665	AT2G01940.1	2e-92	0.79	AT2G01940.1	Arabidopsis thaliana|C2H2|C2H2-like zinc finger protein
EVM0024606	0	0	0	0	0	0	AT4G25610.1	e-119	0.38	AT4G25610.1	Arabidopsis thaliana|C2H2|C2H2-like zinc finger protein
EVM0024717	0	0	0.376927	0	0	0	AT4G35280.1	1e-26	0.58	AT4G35280.1	Arabidopsis thaliana|C2H2|C2H2-like zinc finger protein
EVM0025809	1.36086	0	2.83504	0	0.218701	0	AT4G25610.1	5e-64	0.58	AT4G25610.1	Arabidopsis thaliana|C2H2|C2H2-like zinc finger protein
EVM0026608	0	0	0	0	0	0	AT4G35280.1	3e-34	0.36	AT4G35280.1	Arabidopsis thaliana|C2H2|C2H2-like zinc finger protein
EVM0028228	2.36571	1.94633	1.37989	0	0	0	AT2G17180.1	5e-27	0.34	AT2G17180.1	Arabidopsis thaliana|C2H2|C2H2-like zinc finger protein
EVM0028851	0	0	0	0	0	0	AT1G75710.1	6e-84	0.49	AT1G75710.1	Arabidopsis thaliana|C2H2|C2H2-like zinc finger protein
EVM0031151	3.82596	2.55546	3.97052	0.200997	1.28611	0.580193	AT5G52010.1	e-139	0.63	AT5G52010.1	Arabidopsis thaliana|C2H2|C2H2-like zinc finger protein
EVM0032080	0.395712	0	0	0	0	0	AT2G45120.1	3e-20	0.31	AT2G45120.1	Arabidopsis thaliana|C2H2|C2H2-like zinc finger protein
EVM0032391	0	0	0	0	0	0	AT3G60580.1	1e-31	0.41	AT3G60580.1	Arabidopsis thaliana|C2H2|C2H2-like zinc finger protein
EVM0033076	0	0	0	0	0	0	AT4G35280.1	7e-23	0.33	AT4G35280.1	Arabidopsis thaliana|C2H2|C2H2-like zinc finger protein
EVM0033376	0	0	0	0	0	0	AT1G75710.1	6e-80	0.55	AT1G75710.1	Arabidopsis thaliana|C2H2|C2H2-like zinc finger protein
EVM0033535	0.217616	1.20391	0.686034	0	0	0	AT1G75710.1	1e-85	0.39	AT1G75710.1	Arabidopsis thaliana|C2H2|C2H2-like zinc finger protein
EVM0034085	1.87597	1.5496	5.90242	5.68375	12.3741	9.90897	AT3G45260.1	2e-92	0.67	AT3G45260.1	Arabidopsis thaliana|C2H2|C2H2-like zinc finger protein
EVM0034810	0.054759	0.151617	0.612247	0.11147	1.06945	0	AT5G03150.1	e-100	0.51	AT5G03150.1	Arabidopsis thaliana|C2H2|C2H2-like zinc finger protein
EVM0036298	0	0	0	0	0	0	AT3G60580.1	1e-25	0.44	AT3G60580.1	Arabidopsis thaliana|C2H2|C2H2-like zinc finger protein
EVM0037395	0	0	0	0	0	0	AT1G75710.1	1e-66	0.53	AT1G75710.1	Arabidopsis thaliana|C2H2|C2H2-like zinc finger protein
EVM0039232	0	0	0	0	0	0	AT5G66730.1	e-108	0.77	AT5G66730.1	Arabidopsis thaliana|C2H2|C2H2-like zinc finger protein
EVM0039648	27.9804	37.9053	23.8126	49.8725	44.825	70.1842	AT5G63280.1	1e-42	0.69	AT5G63280.1	Arabidopsis thaliana|C2H2|C2H2-like zinc finger protein
EVM0041350	0	0	0	0	0	0	AT5G03150.1	e-108	0.54	AT5G03150.1	Arabidopsis thaliana|C2H2|C2H2-like zinc finger protein
EVM0041664	0	0	0	0	0	0	AT2G01940.1	2e-90	0.69	AT2G01940.1	Arabidopsis thaliana|C2H2|C2H2-like zinc finger protein
EVM0043348	0	0	0	0	0	0	AT4G35280.1	4e-23	0.52	AT4G35280.1	Arabidopsis thaliana|C2H2|C2H2-like zinc finger protein
EVM0043495	0	0	0	0	0	0	AT4G25610.1	e-101	0.35	AT4G25610.1	Arabidopsis thaliana|C2H2|C2H2-like zinc finger protein
EVM0043841	0	0	0	0	0	0	AT5G66730.1	e-125	0.48	AT5G66730.1	Arabidopsis thaliana|C2H2|C2H2-like zinc finger protein
EVM0045392	0	0	0	0	0	0	AT2G17180.1	1e-24	0.4	AT2G17180.1	Arabidopsis thaliana|C2H2|C2H2-like zinc finger protein
EVM0045616	0.721395	0.423443	1.35342	0.0666142	0.451309	1.22583	AT1G26610.1	7e-62	0.34	AT1G26610.1	Arabidopsis thaliana|C2H2|C2H2-like zinc finger protein
EVM0045620	0	0	0	0	0	0	AT3G60580.1	2e-12	0.39	AT3G60580.1	Arabidopsis thaliana|C2H2|C2H2-like zinc finger protein
EVM0048795	0	0	0	0	0	0	AT2G01940.2	5e-16	0.35	AT2G01940.2	Arabidopsis thaliana|C2H2|C2H2-like zinc finger protein
EVM0048911	0	0	0	0	0	0	AT3G60580.1	6e-22	0.37	AT3G60580.1	Arabidopsis thaliana|C2H2|C2H2-like zinc finger protein
EVM0049255	0	0	0	0	0	0	AT3G60580.1	2e-28	0.41	AT3G60580.1	Arabidopsis thaliana|C2H2|C2H2-like zinc finger protein
EVM0050305	0	0	0	0	0	0	AT1G75710.1	2e-74	0.54	AT1G75710.1	Arabidopsis thaliana|C2H2|C2H2-like zinc finger protein
EVM0050568	0	0	0	0	0	0	AT3G60580.1	9e-28	0.44	AT3G60580.1	Arabidopsis thaliana|C2H2|C2H2-like zinc finger protein
EVM0050584	3.00584	3.55917	9.00639	4.67826	2.3302	2.84983	AT5G63280.1	1e-82	0.7	AT5G63280.1	Arabidopsis thaliana|C2H2|C2H2-like zinc finger protein
EVM0051952	0	0	0	0	0	0	AT1G02030.1	3e-34	0.33	AT1G02030.1	Arabidopsis thaliana|C2H2|C2H2-like zinc finger protein
EVM0052458	0	0	0	0	0	0	AT3G45260.1	7e-86	0.8	AT3G45260.1	Arabidopsis thaliana|C2H2|C2H2-like zinc finger protein
EVM0052674	0.500244	1.01598	0.301194	0.101923	0.172533	0.606786	AT1G26610.1	1e-33	0.27	AT1G26610.1	Arabidopsis thaliana|C2H2|C2H2-like zinc finger protein
EVM0054597	0	0	0	0	0	0	AT4G35280.1	2e-29	0.31	AT4G35280.1	Arabidopsis thaliana|C2H2|C2H2-like zinc finger protein
EVM0000587	0	0	0	0	0	0	AT1G74250.1	9e-12	0.41	AT1G74250.1	Arabidopsis thaliana|C2H2|DNAJ heat shock N-terminal domain-containing protein
EVM0000668	0	0	0	0	0	0	AT1G74250.1	3e-11	0.46	AT1G74250.1	Arabidopsis thaliana|C2H2|DNAJ heat shock N-terminal domain-containing protein
EVM0005075	0.172218	0.211897	0.44433	0.700798	0.395539	1.32751	AT1G74250.1	3e-59	0.53	AT1G74250.1	Arabidopsis thaliana|C2H2|DNAJ heat shock N-terminal domain-containing protein
EVM0012580	0	0	0	0	0	0	AT1G74250.1	5e-14	0.44	AT1G74250.1	Arabidopsis thaliana|C2H2|DNAJ heat shock N-terminal domain-containing protein
EVM0013740	0	0	0	0	0	0	AT1G74250.1	4e-14	0.45	AT1G74250.1	Arabidopsis thaliana|C2H2|DNAJ heat shock N-terminal domain-containing protein
EVM0015350	210.25	171.974	236.866	244.106	192.747	226.662	AT1G74250.1	8e-15	0.42	AT1G74250.1	Arabidopsis thaliana|C2H2|DNAJ heat shock N-terminal domain-containing protein
EVM0021321	0	0	0	0	0	0	AT1G74250.1	1e-13	0.45	AT1G74250.1	Arabidopsis thaliana|C2H2|DNAJ heat shock N-terminal domain-containing protein
EVM0025892	8.47662	11.4072	5.15429	1.11917	0	0	AT1G74250.1	5e-19	0.42	AT1G74250.1	Arabidopsis thaliana|C2H2|DNAJ heat shock N-terminal domain-containing protein
EVM0026861	331.239	756.319	306.957	19.1826	8.69841	41.5747	AT1G74250.1	2e-14	0.47	AT1G74250.1	Arabidopsis thaliana|C2H2|DNAJ heat shock N-terminal domain-containing protein
EVM0030608	11.2344	3.60906	8.64305	7.15958	4.15483	1.93966	AT1G74250.1	7e-14	0.43	AT1G74250.1	Arabidopsis thaliana|C2H2|DNAJ heat shock N-terminal domain-containing protein
EVM0032216	0	0	0	0	0	0	AT1G74250.1	1e-11	0.4	AT1G74250.1	Arabidopsis thaliana|C2H2|DNAJ heat shock N-terminal domain-containing protein
EVM0032979	0	0	0	0	0	0	AT1G74250.1	e-134	0.58	AT1G74250.1	Arabidopsis thaliana|C2H2|DNAJ heat shock N-terminal domain-containing protein
EVM0040942	2.67662	2.23399	2.46607	6.54029	4.60621	6.65905	AT1G74250.1	2e-57	0.52	AT1G74250.1	Arabidopsis thaliana|C2H2|DNAJ heat shock N-terminal domain-containing protein
EVM0041165	24.6347	23.2275	21.5868	48.704	54.6199	42.0732	AT1G74250.1	1e-11	0.42	AT1G74250.1	Arabidopsis thaliana|C2H2|DNAJ heat shock N-terminal domain-containing protein
EVM0044375	8.28479	6.34924	8.16543	19.6209	19.156	17.1033	AT1G74250.1	1e-57	0.52	AT1G74250.1	Arabidopsis thaliana|C2H2|DNAJ heat shock N-terminal domain-containing protein
EVM0046086	7.09204	5.26581	6.54199	0.732771	0.945129	1.07645	AT1G74250.1	2e-11	0.44	AT1G74250.1	Arabidopsis thaliana|C2H2|DNAJ heat shock N-terminal domain-containing protein
EVM0047888	0	0	0	0	0	0	AT1G74250.1	3e-11	0.37	AT1G74250.1	Arabidopsis thaliana|C2H2|DNAJ heat shock N-terminal domain-containing protein
EVM0049335	190.831	234.634	198.974	680.569	627.117	660.849	AT1G74250.1	2e-13	0.46	AT1G74250.1	Arabidopsis thaliana|C2H2|DNAJ heat shock N-terminal domain-containing protein
EVM0052932	9.14775	9.73402	12.9523	6.9388	9.06943	6.37484	AT1G74250.1	2e-14	0.43	AT1G74250.1	Arabidopsis thaliana|C2H2|DNAJ heat shock N-terminal domain-containing protein
EVM0054569	2.06507	4.19374	4.44047	0.420624	1.12744	1.13825	AT1G74250.1	7e-12	0.45	AT1G74250.1	Arabidopsis thaliana|C2H2|DNAJ heat shock N-terminal domain-containing protein
EVM0014780	56.9348	37.9491	39.8081	155.362	163.474	152.705	AT5G03740.1	3e-12	0.47	AT5G03740.1	Arabidopsis thaliana|C2H2|histone deacetylase 2C
EVM0004468	0	0	0	0	0	0	AT3G44750.2	2e-26	0.49	AT3G44750.2	Arabidopsis thaliana|C2H2|histone deacetylase 3
EVM0008235	22.9649	5.76689	16.4648	61.9906	67.7044	36.7671	AT3G44750.2	2e-32	0.53	AT3G44750.2	Arabidopsis thaliana|C2H2|histone deacetylase 3
EVM0015807	0	0	0	0	0	0	AT3G44750.2	9e-17	0.4	AT3G44750.2	Arabidopsis thaliana|C2H2|histone deacetylase 3
EVM0017269	0	0	0	0	0	0	AT3G44750.2	1e-31	0.52	AT3G44750.2	Arabidopsis thaliana|C2H2|histone deacetylase 3
EVM0026957	0	0	0	0	0	0	AT3G44750.2	2e-20	0.47	AT3G44750.2	Arabidopsis thaliana|C2H2|histone deacetylase 3
EVM0029298	75.2371	42.8144	61.6609	265.318	275.336	255.56	AT3G44750.2	3e-26	0.53	AT3G44750.2	Arabidopsis thaliana|C2H2|histone deacetylase 3
EVM0045394	0	0	0	0	0	0	AT3G44750.2	2e-27	0.51	AT3G44750.2	Arabidopsis thaliana|C2H2|histone deacetylase 3
EVM0046806	0	0	0	0	0	0	AT3G44750.2	5e-25	0.51	AT3G44750.2	Arabidopsis thaliana|C2H2|histone deacetylase 3
EVM0024393	0	0	0	0	0	0	AT3G13810.1	e-106	0.75	AT3G13810.1	Arabidopsis thaliana|C2H2|indeterminate(ID)-domain 11
EVM0003523	0	0	0	0	0	0	AT1G68130.1	e-101	0.91	AT1G68130.1	Arabidopsis thaliana|C2H2|indeterminate(ID)-domain 14
EVM0051123	3.09034	6.3869	7.53855	0	0.479196	0	AT3G50700.1	1e-60	0.65	AT3G50700.1	Arabidopsis thaliana|C2H2|indeterminate(ID)-domain 2
EVM0019070	0	0	0	0	0	0	AT2G02080.1	1e-87	0.69	AT2G02080.1	Arabidopsis thaliana|C2H2|indeterminate(ID)-domain 4
EVM0046280	0	0	0	0	0	0	AT1G55110.1	e-111	0.62	AT1G55110.1	Arabidopsis thaliana|C2H2|indeterminate(ID)-domain 7
EVM0000592	0	0	0	0	0	0	AT3G48430.1	4e-45	0.31	AT3G48430.1	Arabidopsis thaliana|C2H2|relative of early flowering 6
EVM0007797	0	0	0	0	0	0	AT3G48430.1	3e-48	0.32	AT3G48430.1	Arabidopsis thaliana|C2H2|relative of early flowering 6
EVM0016443	0	0	0	0	0	0	AT3G48430.1	3e-60	0.35	AT3G48430.1	Arabidopsis thaliana|C2H2|relative of early flowering 6
EVM0032811	0	0	0	0	0	0	AT3G48430.1	7e-16	0.28	AT3G48430.1	Arabidopsis thaliana|C2H2|relative of early flowering 6
EVM0033016	0	0	0	0	0	0	AT3G48430.1	0	0.47	AT3G48430.1	Arabidopsis thaliana|C2H2|relative of early flowering 6
EVM0033303	0.0646481	0	0	0.594718	0.298096	0.643719	AT3G48430.1	2e-22	0.25	AT3G48430.1	Arabidopsis thaliana|C2H2|relative of early flowering 6
EVM0035227	1.01018	1.24301	1.39972	4.51141	2.51395	3.02892	AT3G48430.1	e-109	0.44	AT3G48430.1	Arabidopsis thaliana|C2H2|relative of early flowering 6
EVM0038248	1.84496	2.16376	2.73929	11.3753	9.20819	6.89208	AT3G48430.1	3e-63	0.8	AT3G48430.1	Arabidopsis thaliana|C2H2|relative of early flowering 6
EVM0038325	1.40476	2.1322	2.55716	8.45028	3.78125	5.34357	AT3G48430.1	e-118	0.61	AT3G48430.1	Arabidopsis thaliana|C2H2|relative of early flowering 6
EVM0039305	0	0	0	0	0	0	AT3G48430.1	6e-21	0.26	AT3G48430.1	Arabidopsis thaliana|C2H2|relative of early flowering 6
EVM0019969	347.017	267.572	277.63	502.685	248.686	568.334	AT1G27730.1	3e-37	0.34	AT1G27730.1	Arabidopsis thaliana|C2H2|salt tolerance zinc finger
EVM0024560	343.464	281.34	318.989	516.834	298.933	717.341	AT1G27730.1	1e-49	0.4	AT1G27730.1	Arabidopsis thaliana|C2H2|salt tolerance zinc finger
EVM0031173	0.524483	0.160314	0.300049	0.696017	0.986238	0.753579	AT1G27730.1	3e-33	0.4	AT1G27730.1	Arabidopsis thaliana|C2H2|salt tolerance zinc finger
EVM0036712	0	0	0	0	0	0	AT1G27730.1	5e-30	0.37	AT1G27730.1	Arabidopsis thaliana|C2H2|salt tolerance zinc finger
EVM0040023	88.2338	76.2308	52.6197	6.25022	5.14682	7.22805	AT1G27730.1	7e-52	0.43	AT1G27730.1	Arabidopsis thaliana|C2H2|salt tolerance zinc finger
EVM0040816	25.7574	17.0127	27.3783	227.785	107.23	184.691	AT1G27730.1	3e-44	0.4	AT1G27730.1	Arabidopsis thaliana|C2H2|salt tolerance zinc finger
EVM0044212	24.5971	8.88919	21.9533	49.2436	18.5645	37.8169	AT1G27730.1	1e-15	0.47	AT1G27730.1	Arabidopsis thaliana|C2H2|salt tolerance zinc finger
EVM0047716	0.363747	0	0	0.361564	1.63985	0.587207	AT1G27730.1	9e-34	0.41	AT1G27730.1	Arabidopsis thaliana|C2H2|salt tolerance zinc finger
EVM0048161	488.491	461.607	321.341	61.7411	62.166	109.251	AT1G27730.1	7e-41	0.38	AT1G27730.1	Arabidopsis thaliana|C2H2|salt tolerance zinc finger
EVM0052853	0	0.15214	0.14233	5.12513	10.679	15.7517	AT1G27730.1	5e-39	0.4	AT1G27730.1	Arabidopsis thaliana|C2H2|salt tolerance zinc finger
EVM0053068	426.048	230.407	175.92	4.68913	15.5987	4.44207	AT1G27730.1	6e-54	0.43	AT1G27730.1	Arabidopsis thaliana|C2H2|salt tolerance zinc finger
EVM0017795	2.87061	1.28153	4.87847	0	0	2.82824	AT1G72050.1	4e-30	0.58	AT1G72050.1	Arabidopsis thaliana|C2H2|transcription factor IIIA
EVM0018302	7.50139	5.92677	5.20107	6.64318	8.61876	3.35828	AT1G72050.1	8e-30	0.58	AT1G72050.1	Arabidopsis thaliana|C2H2|transcription factor IIIA
EVM0020783	19.7818	16.4866	19.8526	24.1148	20.6853	14.0104	AT1G72050.1	1e-75	0.63	AT1G72050.1	Arabidopsis thaliana|C2H2|transcription factor IIIA
EVM0024410	0	0	0	0	0	0	AT1G72050.2	e-117	0.47	AT1G72050.2	Arabidopsis thaliana|C2H2|transcription factor IIIA
EVM0040605	25.6461	13.1325	16.7395	24.3797	13.0463	13.6296	AT1G72050.2	e-146	0.54	AT1G72050.2	Arabidopsis thaliana|C2H2|transcription factor IIIA
EVM0042489	0.583394	0.626733	1.16983	0.098179	0	0	AT1G72050.2	3e-83	0.4	AT1G72050.2	Arabidopsis thaliana|C2H2|transcription factor IIIA
EVM0050099	0	0	0	0	0	0	AT1G08290.1	4e-67	0.7	AT1G08290.1	Arabidopsis thaliana|C2H2|WIP domain protein 3
EVM0014103	0	0	3.91715	0	0	0	AT3G20880.1	4e-77	0.86	AT3G20880.1	Arabidopsis thaliana|C2H2|WIP domain protein 4
EVM0042621	0	0	0	0	0	0	AT5G57520.1	2e-22	0.92	AT5G57520.1	Arabidopsis thaliana|C2H2|zinc finger protein 2
EVM0011413	0	0	0	0	0	0.146607	AT5G25160.1	2e-46	0.46	AT5G25160.1	Arabidopsis thaliana|C2H2|zinc finger protein 3
EVM0012247	0.144582	0	0.24828	1.15766	0.327726	0.939997	AT5G25160.1	9e-39	0.52	AT5G25160.1	Arabidopsis thaliana|C2H2|zinc finger protein 3
EVM0014955	0	0	0	0	0	0	AT5G25160.1	1e-30	0.45	AT5G25160.1	Arabidopsis thaliana|C2H2|zinc finger protein 3
EVM0016790	0	0	0	0	0	0	AT5G25160.1	8e-13	0.46	AT5G25160.1	Arabidopsis thaliana|C2H2|zinc finger protein 3
EVM0019749	0	0.170801	1.27923	2.03619	6.92735	8.4177	AT5G25160.1	5e-37	0.48	AT5G25160.1	Arabidopsis thaliana|C2H2|zinc finger protein 3
EVM0032934	0	0	0	0	0	0	AT5G25160.1	3e-38	0.52	AT5G25160.1	Arabidopsis thaliana|C2H2|zinc finger protein 3
EVM0048826	0	0	0	0	0	0	AT5G25160.1	3e-17	0.58	AT5G25160.1	Arabidopsis thaliana|C2H2|zinc finger protein 3
EVM0000044	0	0	0	0	0	0	AT1G66140.1	2e-14	0.76	AT1G66140.1	Arabidopsis thaliana|C2H2|zinc finger protein 4
EVM0029622	0	0	0	0	0	0	AT1G66140.1	9e-40	0.45	AT1G66140.1	Arabidopsis thaliana|C2H2|zinc finger protein 4
EVM0041342	0	0	0	0	0	0	AT1G66140.1	4e-43	0.45	AT1G66140.1	Arabidopsis thaliana|C2H2|zinc finger protein 4
EVM0044565	0.489005	0.441114	1.25142	0	0.527354	0	AT1G66140.1	2e-13	0.35	AT1G66140.1	Arabidopsis thaliana|C2H2|zinc finger protein 4
EVM0009656	0	0	0	0	0	0	AT1G10480.1	4e-14	0.78	AT1G10480.1	Arabidopsis thaliana|C2H2|zinc finger protein 5
EVM0048594	0.177579	0.162813	0.152378	19.0786	14.4194	6.50298	AT1G10480.1	4e-18	0.37	AT1G10480.1	Arabidopsis thaliana|C2H2|zinc finger protein 5
EVM0010486	0	0	0	0	0	0	AT1G24625.1	7e-19	0.38	AT1G24625.1	Arabidopsis thaliana|C2H2|zinc finger protein 7
EVM0025588	0	0	0	0	0	0	AT1G24625.1	4e-20	0.37	AT1G24625.1	Arabidopsis thaliana|C2H2|zinc finger protein 7
EVM0047957	0	0	0	0.171433	1.94315	6.68197	AT1G24625.1	1e-15	0.78	AT1G24625.1	Arabidopsis thaliana|C2H2|zinc finger protein 7
EVM0002834	5.47706	5.91212	3.73375	0	0	0	AT2G41940.1	7e-33	0.51	AT2G41940.1	Arabidopsis thaliana|C2H2|zinc finger protein 8
EVM0033539	12.8143	19.2994	22.7489	0	0	0	AT2G41940.1	1e-25	0.48	AT2G41940.1	Arabidopsis thaliana|C2H2|zinc finger protein 8
EVM0024217	3.61845	6.85324	3.5758	7.88347	5.87593	2.94384	AT5G14140.1	1e-67	0.61	AT5G14140.1	Arabidopsis thaliana|C2H2|zinc ion binding;nucleic acid binding;zinc ion binding
EVM0034938	0	0	0	0	0	0	AT5G14140.1	e-105	0.56	AT5G14140.1	Arabidopsis thaliana|C2H2|zinc ion binding;nucleic acid binding;zinc ion binding
EVM0048954	0	0	27.9069	11.5806	0	0	AT5G14140.1	2e-15	0.7	AT5G14140.1	Arabidopsis thaliana|C2H2|zinc ion binding;nucleic acid binding;zinc ion binding
EVM0040362	6.2066	5.68155	5.14543	0	0.464612	0.886582	AT1G80730.1	8e-18	0.41	AT1G80730.1	Arabidopsis thaliana|C2H2|zinc-finger protein 1
EVM0009565	0	0	0.092733	0	0	0	AT2G37740.1	5e-28	0.51	AT2G37740.1	Arabidopsis thaliana|C2H2|zinc-finger protein 10
EVM0032135	0	0	0	0	0	0	AT2G37740.1	1e-14	0.69	AT2G37740.1	Arabidopsis thaliana|C2H2|zinc-finger protein 10
EVM0039288	0	0	0	0	0	0	AT2G37740.1	5e-22	0.62	AT2G37740.1	Arabidopsis thaliana|C2H2|zinc-finger protein 10
EVM0042723	0	0	0	0	0	0	AT3G19580.2	1e-21	0.52	AT3G19580.2	Arabidopsis thaliana|C2H2|zinc-finger protein 2
EVM0054212	0	2.86579	3.03977	1.13425	2.159	0.409518	AT3G19580.2	1e-12	0.96	AT3G19580.2	Arabidopsis thaliana|C2H2|zinc-finger protein 2
EVM0000981	23.5514	14.2876	19.1355	59.7595	41.027	42.0549	AT3G19360.1	3e-30	0.48	AT3G19360.1	Arabidopsis thaliana|C3H|C3H family protein
EVM0001019	27.6417	22.237	26.5329	9.65767	3.78443	22.6715	AT3G08505.1	7e-34	0.72	AT3G08505.1	Arabidopsis thaliana|C3H|C3H family protein
EVM0001589	0	0	0	0	0	0	AT3G48440.1	3e-39	0.55	AT3G48440.1	Arabidopsis thaliana|C3H|C3H family protein
EVM0001678	0	0	0	0	0	0	AT5G51980.2	7e-11	0.25	AT5G51980.2	Arabidopsis thaliana|C3H|C3H family protein
EVM0001711	0	0	0	0	0	0	AT2G20280.1	e-126	0.67	AT2G20280.1	Arabidopsis thaliana|C3H|C3H family protein
EVM0002138	26.7632	36.1461	33.7311	68.5616	59.9986	64.6986	AT5G63260.1	3e-29	0.49	AT5G63260.1	Arabidopsis thaliana|C3H|C3H family protein
EVM0003641	0	0	0	0	0	0	AT1G10320.1	2e-30	0.34	AT1G10320.1	Arabidopsis thaliana|C3H|C3H family protein
EVM0005045	4.25143	1.11914	10.6645	0.263341	1.68631	0.475117	AT4G29190.1	7e-91	0.45	AT4G29190.1	Arabidopsis thaliana|C3H|C3H family protein
EVM0005078	3.69277	4.79199	4.81336	4.87171	6.95703	6.79821	AT3G08505.1	2e-83	0.64	AT3G08505.1	Arabidopsis thaliana|C3H|C3H family protein
EVM0005632	0	0	0	0	0	0	AT5G49200.1	1e-11	0.26	AT5G49200.1	Arabidopsis thaliana|C3H|C3H family protein
EVM0007085	0	0	0	0	0	0	AT3G44785.1	4e-33	0.71	AT3G44785.1	Arabidopsis thaliana|C3H|C3H family protein
EVM0007845	5.13073	3.90289	5.39064	4.45374	10.0638	13.2136	AT2G19810.1	8e-94	0.44	AT2G19810.1	Arabidopsis thaliana|C3H|C3H family protein
EVM0008053	1.25236	0	0	0	0	0	AT1G68200.2	2e-53	0.74	AT1G68200.2	Arabidopsis thaliana|C3H|C3H family protein
EVM0008382	0	0	0	0	0	0	AT3G08505.1	1e-33	0.75	AT3G08505.1	Arabidopsis thaliana|C3H|C3H family protein
EVM0008667	0	0	0	0	0	0	AT2G19810.1	1e-15	0.54	AT2G19810.1	Arabidopsis thaliana|C3H|C3H family protein
EVM0009082	0	0	0	0	0	0	AT2G33835.1	4e-14	0.34	AT2G33835.1	Arabidopsis thaliana|C3H|C3H family protein
EVM0010371	0.501324	0.72642	0.985216	2.39788	1.231	0.707908	AT5G49200.1	8e-11	0.37	AT5G49200.1	Arabidopsis thaliana|C3H|C3H family protein
EVM0010498	0	0	0	0	0	0	AT5G49200.1	1e-16	0.25	AT5G49200.1	Arabidopsis thaliana|C3H|C3H family protein
EVM0011110	54.6342	20.6865	30.9203	28.459	24.3443	22.4813	AT5G51980.1	5e-13	0.25	AT5G51980.1	Arabidopsis thaliana|C3H|C3H family protein
EVM0011392	0	0	0	0	0	0	AT1G66810.1	7e-71	0.47	AT1G66810.1	Arabidopsis thaliana|C3H|C3H family protein
EVM0012194	1.72592	1.19424	0.424058	1.00252	0.919621	0.135648	AT5G49200.1	2e-12	0.27	AT5G49200.1	Arabidopsis thaliana|C3H|C3H family protein
EVM0012740	0	0	0	0	0	0	AT2G24830.1	e-148	0.47	AT2G24830.1	Arabidopsis thaliana|C3H|C3H family protein
EVM0013523	12.3624	12.8818	14.653	23.322	15.1305	20.0276	AT5G51980.2	3e-13	0.25	AT5G51980.2	Arabidopsis thaliana|C3H|C3H family protein
EVM0014211	0	0	0	0	0	0	AT1G10320.1	2e-15	0.37	AT1G10320.1	Arabidopsis thaliana|C3H|C3H family protein
EVM0015093	0	0	0	0	0	0	AT2G47850.1	e-150	0.63	AT2G47850.1	Arabidopsis thaliana|C3H|C3H family protein
EVM0015129	1.85788	3.67205	2.28219	3.16724	3.27205	3.72021	AT5G18550.1	e-108	0.47	AT5G18550.1	Arabidopsis thaliana|C3H|C3H family protein
EVM0016066	0	0	0	0	0	0	AT5G58620.1	0	0.48	AT5G58620.1	Arabidopsis thaliana|C3H|C3H family protein
EVM0016659	5.59141	5.80723	3.51787	5.73835	8.18687	5.6118	AT2G47850.2	7e-36	0.42	AT2G47850.2	Arabidopsis thaliana|C3H|C3H family protein
EVM0017268	0.50292	0	0.308859	3.86324	5.68042	19.0157	AT1G03790.1	3e-72	0.81	AT1G03790.1	Arabidopsis thaliana|C3H|C3H family protein
EVM0017421	0	0	0	0	0	0	AT1G68200.1	5e-41	0.52	AT1G68200.1	Arabidopsis thaliana|C3H|C3H family protein
EVM0017462	27.0144	19.9394	23.8295	14.0793	12.6911	14.789	AT5G51980.2	2e-62	0.7	AT5G51980.2	Arabidopsis thaliana|C3H|C3H family protein
EVM0017780	0	0	0	0	0	0	AT1G68200.1	1e-52	0.72	AT1G68200.1	Arabidopsis thaliana|C3H|C3H family protein
EVM0019052	0	0	0	0	0	0	AT2G47850.1	8e-94	0.54	AT2G47850.1	Arabidopsis thaliana|C3H|C3H family protein
EVM0019168	0	0	0	0	0	0	AT1G32360.1	2e-99	0.54	AT1G32360.1	Arabidopsis thaliana|C3H|C3H family protein
EVM0019348	0	0	0	0	0	0	AT2G33835.1	2e-13	0.31	AT2G33835.1	Arabidopsis thaliana|C3H|C3H family protein
EVM0019541	0	0	0	0	0	0	AT5G49200.1	3e-14	0.25	AT5G49200.1	Arabidopsis thaliana|C3H|C3H family protein
EVM0019622	0.246516	0.566695	0.105873	0	0	0	AT5G49200.1	7e-12	0.26	AT5G49200.1	Arabidopsis thaliana|C3H|C3H family protein
EVM0019775	0	0	0	0	0	0	AT5G49200.1	6e-12	0.32	AT5G49200.1	Arabidopsis thaliana|C3H|C3H family protein
EVM0020361	21.9694	20.9513	15.8454	7.92134	7.49982	11.2549	AT3G19360.1	2e-70	0.4	AT3G19360.1	Arabidopsis thaliana|C3H|C3H family protein
EVM0020659	80.8977	61.9864	103.543	58.4991	92.7601	61.3818	AT3G44785.1	1e-32	0.87	AT3G44785.1	Arabidopsis thaliana|C3H|C3H family protein
EVM0020987	101.402	27.2377	68.0594	171.316	88.8502	186.366	AT5G49200.1	6e-12	0.26	AT5G49200.1	Arabidopsis thaliana|C3H|C3H family protein
EVM0021193	0	0	0	0	0	0	AT3G12130.1	4e-84	0.48	AT3G12130.1	Arabidopsis thaliana|C3H|C3H family protein
EVM0021579	0	0	0	0	0	0	AT3G21810.1	2e-40	0.38	AT3G21810.1	Arabidopsis thaliana|C3H|C3H family protein
EVM0021627	0	0	0	0	0	0	AT1G10320.1	e-145	0.68	AT1G10320.1	Arabidopsis thaliana|C3H|C3H family protein
EVM0022234	0	0	0	0	0	0	AT3G12130.1	7e-76	0.46	AT3G12130.1	Arabidopsis thaliana|C3H|C3H family protein
EVM0022880	616.378	509.62	482.221	131.319	84.0027	199.238	AT2G40140.2	e-122	0.49	AT2G40140.2	Arabidopsis thaliana|C3H|C3H family protein
EVM0022885	0	0	0	0	0	0	AT5G63260.1	1e-75	0.42	AT5G63260.1	Arabidopsis thaliana|C3H|C3H family protein
EVM0023392	0	0	0	0	0	0	AT3G08505.1	e-130	0.6	AT3G08505.1	Arabidopsis thaliana|C3H|C3H family protein
EVM0023846	316.001	327.672	317.718	353.555	195.553	506.965	AT2G40140.2	e-131	0.42	AT2G40140.2	Arabidopsis thaliana|C3H|C3H family protein
EVM0024242	3.98134	3.15695	4.17078	5.82277	5.92596	4.72707	AT2G33835.1	1e-16	0.34	AT2G33835.1	Arabidopsis thaliana|C3H|C3H family protein
EVM0024711	2.64928	1.92379	5.65911	4.7166	6.98236	4.22542	AT2G19810.1	1e-92	0.46	AT2G19810.1	Arabidopsis thaliana|C3H|C3H family protein
EVM0025468	0	0	0	0	0	0	AT1G10320.1	1e-37	0.4	AT1G10320.1	Arabidopsis thaliana|C3H|C3H family protein
EVM0026681	0	0	0	0	0	0	AT5G51980.2	4e-13	0.25	AT5G51980.2	Arabidopsis thaliana|C3H|C3H family protein
EVM0027601	0	0	0	0	0	0	AT1G01350.1	e-151	0.63	AT1G01350.1	Arabidopsis thaliana|C3H|C3H family protein
EVM0028217	2.61753	7.55916	7.08057	10.9684	17.8756	10.7964	AT2G47850.1	2e-47	0.42	AT2G47850.1	Arabidopsis thaliana|C3H|C3H family protein
EVM0030004	0	0	0	0	0	0	AT2G47850.1	1e-97	0.51	AT2G47850.1	Arabidopsis thaliana|C3H|C3H family protein
EVM0030500	0	0	0	0	0	0	AT5G26749.1	4e-32	0.58	AT5G26749.1	Arabidopsis thaliana|C3H|C3H family protein
EVM0030969	0	0	0	0	0	0	AT2G20280.1	3e-32	0.44	AT2G20280.1	Arabidopsis thaliana|C3H|C3H family protein
EVM0031117	0	0	0	0.479312	0.549403	0.519252	AT1G68200.1	2e-43	0.77	AT1G68200.1	Arabidopsis thaliana|C3H|C3H family protein
EVM0031424	0	0	0	0.395451	0.672995	1.28453	AT2G25900.2	5e-65	0.48	AT2G25900.2	Arabidopsis thaliana|C3H|C3H family protein
EVM0031545	0	0	0	0	0	0	AT1G32360.1	1e-87	0.55	AT1G32360.1	Arabidopsis thaliana|C3H|C3H family protein
EVM0031679	12.5841	10.0456	9.17842	61.9656	55.9207	47.5655	AT3G12130.1	2e-63	0.45	AT3G12130.1	Arabidopsis thaliana|C3H|C3H family protein
EVM0033737	10.0293	7.9448	16.5778	0.546546	2.51171	2.36859	AT1G04990.2	3e-23	0.46	AT1G04990.2	Arabidopsis thaliana|C3H|C3H family protein
EVM0033950	7.08941	7.51304	0.461462	4.00543	7.59018	19.5711	AT1G66810.1	5e-64	0.46	AT1G66810.1	Arabidopsis thaliana|C3H|C3H family protein
EVM0034091	0	0	0	0	0	0	AT5G51980.1	2e-11	0.29	AT5G51980.1	Arabidopsis thaliana|C3H|C3H family protein
EVM0034368	6.46052	10.0763	8.18498	34.6384	28.5699	22.4512	AT3G12130.1	2e-66	0.46	AT3G12130.1	Arabidopsis thaliana|C3H|C3H family protein
EVM0034557	2.5973	8.07328	3.95563	0	0	0	AT5G49200.1	5e-15	0.28	AT5G49200.1	Arabidopsis thaliana|C3H|C3H family protein
EVM0035099	0	0	0	0	0	0	AT3G08505.1	e-133	0.58	AT3G08505.1	Arabidopsis thaliana|C3H|C3H family protein
EVM0036035	0	0	0	0	0	0	AT5G18550.1	3e-98	0.5	AT5G18550.1	Arabidopsis thaliana|C3H|C3H family protein
EVM0036299	9.28394	13.5553	9.99836	2.07742	2.36229	5.34282	AT2G47850.1	3e-55	0.64	AT2G47850.1	Arabidopsis thaliana|C3H|C3H family protein
EVM0036553	25.3732	29.3275	22.4531	33.3158	51.2085	28.6187	AT2G47850.1	6e-72	0.55	AT2G47850.1	Arabidopsis thaliana|C3H|C3H family protein
EVM0036622	0.0696288	0	0	0	0	0	AT5G49200.1	6e-17	0.25	AT5G49200.1	Arabidopsis thaliana|C3H|C3H family protein
EVM0037623	6.80333	9.15347	6.69379	2.08195	5.9334	3.13566	AT2G24830.1	6e-92	0.45	AT2G24830.1	Arabidopsis thaliana|C3H|C3H family protein
EVM0037665	0	0	0	0	0	0	AT5G51980.1	1e-84	0.55	AT5G51980.1	Arabidopsis thaliana|C3H|C3H family protein
EVM0039167	16.5306	10.8986	21.1252	39.1662	31.906	28.5502	AT5G58620.1	e-172	0.62	AT5G58620.1	Arabidopsis thaliana|C3H|C3H family protein
EVM0039712	5.06233	4.00907	5.64883	6.55678	6.39485	5.25045	AT5G49200.1	3e-13	0.28	AT5G49200.1	Arabidopsis thaliana|C3H|C3H family protein
EVM0040016	0.799966	0.0737309	0.206308	14.7487	12.2679	19.8252	AT2G19810.1	e-100	0.46	AT2G19810.1	Arabidopsis thaliana|C3H|C3H family protein
EVM0040419	0	0	0	0	0	0	AT5G40880.1	2e-13	0.27	AT5G40880.1	Arabidopsis thaliana|C3H|C3H family protein
EVM0041071	14.7293	12.2543	14.2252	17.3243	17.0187	24.7317	AT3G12130.1	2e-53	0.46	AT3G12130.1	Arabidopsis thaliana|C3H|C3H family protein
EVM0041439	0	0	0	0	0	0	AT2G33835.1	2e-30	0.27	AT2G33835.1	Arabidopsis thaliana|C3H|C3H family protein
EVM0041993	0	0	0	0	0	0	AT5G58620.1	0	0.5	AT5G58620.1	Arabidopsis thaliana|C3H|C3H family protein
EVM0042942	0	0	0	0	0	0	AT2G19810.1	e-106	0.5	AT2G19810.1	Arabidopsis thaliana|C3H|C3H family protein
EVM0043314	9.88085	9.70141	12.2573	38.9963	34.6017	24.0643	AT1G01350.1	e-148	0.69	AT1G01350.1	Arabidopsis thaliana|C3H|C3H family protein
EVM0043876	0	0	0	0	0	0	AT3G19360.1	2e-64	0.39	AT3G19360.1	Arabidopsis thaliana|C3H|C3H family protein
EVM0044418	15.9307	28.2109	20.1638	64.5383	52.5405	49.5454	AT3G48440.1	4e-15	0.54	AT3G48440.1	Arabidopsis thaliana|C3H|C3H family protein
EVM0044698	11.0085	10.3069	10.4699	10.7653	7.93924	5.33303	AT2G47850.1	8e-97	0.44	AT2G47850.1	Arabidopsis thaliana|C3H|C3H family protein
EVM0044824	31.2963	26.9079	25.4455	17.0342	33.7506	33.415	AT2G20280.1	1e-15	0.47	AT2G20280.1	Arabidopsis thaliana|C3H|C3H family protein
EVM0045908	0	0	0	0	0	0	AT2G28450.2	6e-15	0.52	AT2G28450.2	Arabidopsis thaliana|C3H|C3H family protein
EVM0047636	9.75989	10.2617	13.3737	1.11673	1.78808	1.91407	AT1G32360.1	3e-83	0.51	AT1G32360.1	Arabidopsis thaliana|C3H|C3H family protein
EVM0047692	0	0	0	0	0	0	AT5G07500.1	5e-48	0.43	AT5G07500.1	Arabidopsis thaliana|C3H|C3H family protein
EVM0048069	0	0	0	0	0	0	AT1G75340.1	1e-61	0.46	AT1G75340.1	Arabidopsis thaliana|C3H|C3H family protein
EVM0048445	0	0	0	0	0	0	AT1G68200.2	1e-39	0.74	AT1G68200.2	Arabidopsis thaliana|C3H|C3H family protein
EVM0048480	0	0	0	0	0	0	AT1G68200.1	3e-63	0.45	AT1G68200.1	Arabidopsis thaliana|C3H|C3H family protein
EVM0048759	0	0	0	0	0	0	AT3G08505.1	e-122	0.69	AT3G08505.1	Arabidopsis thaliana|C3H|C3H family protein
EVM0050941	5.05656	8.01308	9.97837	4.74178	3.04886	5.63183	AT1G04990.2	7e-92	0.47	AT1G04990.2	Arabidopsis thaliana|C3H|C3H family protein
EVM0051019	4.5364	3.59146	3.89637	6.96062	5.58537	6.57648	AT2G33835.1	4e-17	0.42	AT2G33835.1	Arabidopsis thaliana|C3H|C3H family protein
EVM0051643	558.949	531.71	450.47	267.162	123.913	285.64	AT2G40140.2	1e-34	0.52	AT2G40140.2	Arabidopsis thaliana|C3H|C3H family protein
EVM0051794	0	0	0	0	0	0	AT2G20280.1	3e-27	0.56	AT2G20280.1	Arabidopsis thaliana|C3H|C3H family protein
EVM0052030	0	0	0	0	0	0	AT1G68200.2	1e-11	0.43	AT1G68200.2	Arabidopsis thaliana|C3H|C3H family protein
EVM0052736	16.1489	12.9475	16.6944	13.338	13.9888	12.4942	AT5G51980.1	3e-71	0.69	AT5G51980.1	Arabidopsis thaliana|C3H|C3H family protein
EVM0053054	0	0	0	0	0	0	AT2G20280.1	6e-43	0.43	AT2G20280.1	Arabidopsis thaliana|C3H|C3H family protein
EVM0053065	0.670081	3.98126	5.18487	74.6695	22.7696	72.3291	AT5G49200.1	2e-11	0.26	AT5G49200.1	Arabidopsis thaliana|C3H|C3H family protein
EVM0053399	0	0	0.962147	0	0	0	AT1G68200.1	2e-23	0.61	AT1G68200.1	Arabidopsis thaliana|C3H|C3H family protein
EVM0053423	11.8855	14.6455	16.5861	4.87508	11.9568	14.6607	AT2G47850.1	3e-92	0.58	AT2G47850.1	Arabidopsis thaliana|C3H|C3H family protein
EVM0053432	0	0	0	0	0	0	AT1G10320.1	8e-37	0.37	AT1G10320.1	Arabidopsis thaliana|C3H|C3H family protein
EVM0053701	293.574	481.815	243.173	0	0	0	AT5G51980.1	8e-22	0.68	AT5G51980.1	Arabidopsis thaliana|C3H|C3H family protein
EVM0053980	1.28662	2.68707	0.0737281	0.520773	0.784623	2.81871	AT1G68200.1	2e-69	0.46	AT1G68200.1	Arabidopsis thaliana|C3H|C3H family protein
EVM0054341	0	0	0	0	0	0	AT2G33835.1	2e-15	0.43	AT2G33835.1	Arabidopsis thaliana|C3H|C3H family protein
EVM0054931	0	0	0	0	0	0	AT5G49200.1	1e-12	0.25	AT5G49200.1	Arabidopsis thaliana|C3H|C3H family protein
EVM0000792	0	0	0	0	0	0	AT2G41900.1	0	0.54	AT2G41900.1	Arabidopsis thaliana|C3H|CCCH-type zinc finger protein with ARM repeat domain
EVM0029554	0	0	0	0	0	0	AT2G41900.1	5e-69	0.66	AT2G41900.1	Arabidopsis thaliana|C3H|CCCH-type zinc finger protein with ARM repeat domain
EVM0032118	2.51819	3.65286	3.00578	0.366385	1.89026	0.793177	AT2G41900.1	e-159	0.52	AT2G41900.1	Arabidopsis thaliana|C3H|CCCH-type zinc finger protein with ARM repeat domain
EVM0034577	0	0	0	0	0	0	AT2G41900.1	0	0.56	AT2G41900.1	Arabidopsis thaliana|C3H|CCCH-type zinc finger protein with ARM repeat domain
EVM0037092	0	0	0	0	0	0	AT2G41900.1	e-154	0.58	AT2G41900.1	Arabidopsis thaliana|C3H|CCCH-type zinc finger protein with ARM repeat domain
EVM0020332	2.64886	3.99181	2.63849	17.1775	8.62553	10.4381	AT3G51120.1	4e-12	0.36	AT3G51120.1	Arabidopsis thaliana|C3H|DNA binding;zinc ion binding;nucleic acid binding;nucleic acid binding
EVM0026635	0	0	0	0	0	0	AT3G51120.1	4e-14	0.27	AT3G51120.1	Arabidopsis thaliana|C3H|DNA binding;zinc ion binding;nucleic acid binding;nucleic acid binding
EVM0038003	0	0	0	0	0	0	AT3G51120.1	2e-72	0.63	AT3G51120.1	Arabidopsis thaliana|C3H|DNA binding;zinc ion binding;nucleic acid binding;nucleic acid binding
EVM0038022	0	0	0	0	0	0	AT3G51120.1	8e-13	0.42	AT3G51120.1	Arabidopsis thaliana|C3H|DNA binding;zinc ion binding;nucleic acid binding;nucleic acid binding
EVM0049555	0	0	0	0	0	0	AT3G51120.1	8e-40	0.28	AT3G51120.1	Arabidopsis thaliana|C3H|DNA binding;zinc ion binding;nucleic acid binding;nucleic acid binding
EVM0027206	0	0	0	0	0	0	AT3G12680.1	1e-75	0.47	AT3G12680.1	Arabidopsis thaliana|C3H|floral homeotic protein (HUA1)
EVM0031028	0	0	0	0	0	0	AT3G12680.1	2e-46	0.56	AT3G12680.1	Arabidopsis thaliana|C3H|floral homeotic protein (HUA1)
EVM0049964	62.1781	65.9554	71.1034	23.6625	13.1053	28.3404	AT3G12680.1	9e-31	0.64	AT3G12680.1	Arabidopsis thaliana|C3H|floral homeotic protein (HUA1)
EVM0017725	1.84853	2.54123	3.33056	7.52937	3.74845	4.77204	AT2G16485.1	2e-13	0.39	AT2G16485.1	Arabidopsis thaliana|C3H|nucleic acid binding;zinc ion binding;DNA binding
EVM0018426	4.82264	6.58426	7.82851	3.80803	2.89629	5.27969	AT2G16485.1	6e-24	0.39	AT2G16485.1	Arabidopsis thaliana|C3H|nucleic acid binding;zinc ion binding;DNA binding
EVM0025021	0	0	0	0	0	0	AT2G16485.1	0	0.51	AT2G16485.1	Arabidopsis thaliana|C3H|nucleic acid binding;zinc ion binding;DNA binding
EVM0027171	0	0	0	0	0	0	AT2G16485.1	2e-21	0.47	AT2G16485.1	Arabidopsis thaliana|C3H|nucleic acid binding;zinc ion binding;DNA binding
EVM0028478	0.626181	1.70991	0	0.911624	0.692211	0.658183	AT2G16485.1	6e-39	0.54	AT2G16485.1	Arabidopsis thaliana|C3H|nucleic acid binding;zinc ion binding;DNA binding
EVM0051089	5.79711	8.35793	8.7952	5.7179	4.96169	5.28021	AT2G16485.1	2e-24	0.64	AT2G16485.1	Arabidopsis thaliana|C3H|nucleic acid binding;zinc ion binding;DNA binding
EVM0016208	0	0	0	0	0	0	AT5G16540.1	2e-91	0.45	AT5G16540.1	Arabidopsis thaliana|C3H|zinc finger nuclease 3
EVM0051025	42.1936	61.4109	38.3556	10.0648	13.9317	13.0871	AT5G16540.3	2e-33	0.73	AT5G16540.3	Arabidopsis thaliana|C3H|zinc finger nuclease 3
EVM0006848	9.7088	14.8077	15.1255	3.34524	3.05154	3.62306	AT3G02830.1	4e-33	0.65	AT3G02830.1	Arabidopsis thaliana|C3H|zinc finger protein 1
EVM0021673	36.7215	61.8904	49.352	11.5015	10.5715	12.5434	AT3G02830.1	e-126	0.66	AT3G02830.1	Arabidopsis thaliana|C3H|zinc finger protein 1
EVM0024846	0	0	0	0	0	0	AT3G02830.1	e-123	0.6	AT3G02830.1	Arabidopsis thaliana|C3H|zinc finger protein 1
EVM0027913	3.63482	3.05009	3.39867	19.0722	12.307	15.3975	AT3G02830.1	8e-39	0.35	AT3G02830.1	Arabidopsis thaliana|C3H|zinc finger protein 1
EVM0049177	21.5162	36.6124	19.1884	6.44537	7.38295	4.48859	AT3G02830.1	4e-34	0.65	AT3G02830.1	Arabidopsis thaliana|C3H|zinc finger protein 1
EVM0054429	0	0	0	0	0	0	AT3G02830.1	e-169	0.64	AT3G02830.1	Arabidopsis thaliana|C3H|zinc finger protein 1
EVM0007364	9.3611	9.54655	11.6275	17.8277	20.9353	13.1533	AT4G25440.1	8e-96	0.58	AT4G25440.1	Arabidopsis thaliana|C3H|zinc finger WD40 repeat protein 1
EVM0011366	0	0	0	0	0	0	AT4G25440.1	0	0.63	AT4G25440.1	Arabidopsis thaliana|C3H|zinc finger WD40 repeat protein 1
EVM0016141	12.0239	13.5516	12.3652	20.2222	29.3746	16.0934	AT4G25440.1	0	0.63	AT4G25440.1	Arabidopsis thaliana|C3H|zinc finger WD40 repeat protein 1
EVM0037884	13.6329	10.9616	18.9225	8.88897	8.55343	10.3503	AT4G25440.1	2e-57	0.54	AT4G25440.1	Arabidopsis thaliana|C3H|zinc finger WD40 repeat protein 1
EVM0039060	0	0	0	0	0	0	AT4G25440.1	2e-11	0.28	AT4G25440.1	Arabidopsis thaliana|C3H|zinc finger WD40 repeat protein 1
EVM0010715	0	0	0	0	0	0	AT4G16150.1	0	0.53	AT4G16150.1	Arabidopsis thaliana|CAMTA|calmodulin binding;transcription regulators
EVM0001840	0	0	0	0	0	0	AT1G67310.1	2e-81	0.48	AT1G67310.1	Arabidopsis thaliana|CAMTA|Calmodulin-binding transcription activator protein with CG-1 and Ankyrin domains
EVM0026998	0	0	0	0	0	0	AT1G67310.1	e-140	0.47	AT1G67310.1	Arabidopsis thaliana|CAMTA|Calmodulin-binding transcription activator protein with CG-1 and Ankyrin domains
EVM0031701	0.213813	0.0983901	0.183712	0.323257	0	0.233296	AT1G67310.1	1e-19	0.29	AT1G67310.1	Arabidopsis thaliana|CAMTA|Calmodulin-binding transcription activator protein with CG-1 and Ankyrin domains
EVM0043703	52.1532	24.945	54.2643	109.817	74.0653	42.6831	AT1G67310.1	4e-59	0.45	AT1G67310.1	Arabidopsis thaliana|CAMTA|Calmodulin-binding transcription activator protein with CG-1 and Ankyrin domains
EVM0050008	89.8146	61.7654	58.1327	43.5301	62.4094	38.573	AT1G67310.1	1e-23	0.43	AT1G67310.1	Arabidopsis thaliana|CAMTA|Calmodulin-binding transcription activator protein with CG-1 and Ankyrin domains
EVM0050871	45.5557	41.4671	54.4338	141.658	73.7037	73.9945	AT1G67310.1	1e-58	0.49	AT1G67310.1	Arabidopsis thaliana|CAMTA|Calmodulin-binding transcription activator protein with CG-1 and Ankyrin domains
EVM0054740	384.193	248.545	223.167	200.254	240.768	154.027	AT1G67310.1	2e-22	0.42	AT1G67310.1	Arabidopsis thaliana|CAMTA|Calmodulin-binding transcription activator protein with CG-1 and Ankyrin domains
EVM0007073	38.0174	25.0536	39.2693	28.6919	19.679	18.6947	AT2G22300.2	e-158	0.5	AT2G22300.2	Arabidopsis thaliana|CAMTA|signal responsive 1
EVM0014734	0	0	0	0	0	0	AT2G22300.2	0	0.45	AT2G22300.2	Arabidopsis thaliana|CAMTA|signal responsive 1
EVM0023340	0	0	0	0	0	0	AT2G22300.2	0	0.48	AT2G22300.2	Arabidopsis thaliana|CAMTA|signal responsive 1
EVM0003618	0	0	0	0	0	0	AT1G73870.1	5e-19	0.4	AT1G73870.1	Arabidopsis thaliana|CO-like|B-box type zinc finger protein with CCT domain
EVM0008962	0	0	0	0	0	0	AT5G48250.1	8e-70	0.62	AT5G48250.1	Arabidopsis thaliana|CO-like|B-box type zinc finger protein with CCT domain
EVM0010510	0	0	0	0	0	0	AT5G48250.1	6e-30	0.48	AT5G48250.1	Arabidopsis thaliana|CO-like|B-box type zinc finger protein with CCT domain
EVM0011010	0	0	0	0	0	0.508788	AT1G73870.1	1e-19	0.7	AT1G73870.1	Arabidopsis thaliana|CO-like|B-box type zinc finger protein with CCT domain
EVM0014335	0	0	0	0	0	0	AT1G28050.1	7e-33	0.57	AT1G28050.1	Arabidopsis thaliana|CO-like|B-box type zinc finger protein with CCT domain
EVM0020483	0	0	0	0	0	0	AT1G73870.1	4e-21	0.43	AT1G73870.1	Arabidopsis thaliana|CO-like|B-box type zinc finger protein with CCT domain
EVM0023623	0	0	0	0	0	0	AT5G48250.1	1e-45	0.54	AT5G48250.1	Arabidopsis thaliana|CO-like|B-box type zinc finger protein with CCT domain
EVM0024926	2.53295	7.87949	4.76326	0.160393	0.362398	0.260437	AT1G25440.1	9e-75	0.39	AT1G25440.1	Arabidopsis thaliana|CO-like|B-box type zinc finger protein with CCT domain
EVM0030662	2.63329	5.09464	4.60221	0	0	0	AT1G25440.1	3e-26	0.5	AT1G25440.1	Arabidopsis thaliana|CO-like|B-box type zinc finger protein with CCT domain
EVM0034336	0	0	0	0	0	0	AT1G25440.1	7e-56	0.35	AT1G25440.1	Arabidopsis thaliana|CO-like|B-box type zinc finger protein with CCT domain
EVM0036393	0	0	0	0	0	0	AT1G73870.1	5e-20	0.83	AT1G73870.1	Arabidopsis thaliana|CO-like|B-box type zinc finger protein with CCT domain
EVM0038101	1.25281	1.14671	1.43251	0.413048	2.34389	1.78895	AT5G48250.1	2e-59	0.65	AT5G48250.1	Arabidopsis thaliana|CO-like|B-box type zinc finger protein with CCT domain
EVM0038300	0	0	0	0	0	0	AT2G47890.1	2e-61	0.38	AT2G47890.1	Arabidopsis thaliana|CO-like|B-box type zinc finger protein with CCT domain
EVM0043596	0	0	0	0	0	0	AT1G49130.2	2e-12	0.36	AT1G49130.2	Arabidopsis thaliana|CO-like|B-box type zinc finger protein with CCT domain
EVM0045878	0	0	0	0	0	0	AT3G21880.1	4e-85	0.41	AT3G21880.1	Arabidopsis thaliana|CO-like|B-box type zinc finger protein with CCT domain
EVM0051876	0	0	0	0	0	0	AT2G47890.1	1e-75	0.39	AT2G47890.1	Arabidopsis thaliana|CO-like|B-box type zinc finger protein with CCT domain
EVM0052268	0	0	0	0	0	0	AT1G25440.1	9e-17	0.42	AT1G25440.1	Arabidopsis thaliana|CO-like|B-box type zinc finger protein with CCT domain
EVM0054821	0	0	0	0	0	0	AT5G48250.1	e-121	0.48	AT5G48250.1	Arabidopsis thaliana|CO-like|B-box type zinc finger protein with CCT domain
EVM0003422	0	0.352195	0.331995	0	0	0	AT5G15850.1	4e-12	0.48	AT5G15850.1	Arabidopsis thaliana|CO-like|CONSTANS-like 1
EVM0004664	0	0	0.66399	0	0	0.402957	AT5G15850.1	6e-12	0.48	AT5G15850.1	Arabidopsis thaliana|CO-like|CONSTANS-like 1
EVM0016666	0.375556	1.3629	2.88942	1.44194	0.411437	0	AT3G02380.1	4e-49	0.72	AT3G02380.1	Arabidopsis thaliana|CO-like|CONSTANS-like 2
EVM0020925	6.51899	23.2493	25.0825	2.22425	0.296165	1.13317	AT3G02380.1	4e-43	0.38	AT3G02380.1	Arabidopsis thaliana|CO-like|CONSTANS-like 2
EVM0031956	1.14202	1.70465	0.490293	0.428776	0.971004	0.618943	AT3G02380.1	8e-12	0.42	AT3G02380.1	Arabidopsis thaliana|CO-like|CONSTANS-like 2
EVM0039670	1.56545	0.56997	2.41171	0.607749	0.346105	0.329092	AT3G02380.1	5e-41	0.49	AT3G02380.1	Arabidopsis thaliana|CO-like|CONSTANS-like 2
EVM0049755	0	0	0	0	0	0	AT3G02380.1	1e-11	0.51	AT3G02380.1	Arabidopsis thaliana|CO-like|CONSTANS-like 2
EVM0050120	0	0	0	0	0	0	AT3G02380.1	2e-96	0.46	AT3G02380.1	Arabidopsis thaliana|CO-like|CONSTANS-like 2
EVM0046987	176.953	286.37	270.395	11.9597	35.4837	23.2636	AT2G24790.1	3e-84	0.48	AT2G24790.1	Arabidopsis thaliana|CO-like|CONSTANS-like 3
EVM0002178	0	0	0	0	0	0	AT5G24930.1	4e-12	0.43	AT5G24930.1	Arabidopsis thaliana|CO-like|CONSTANS-like 4
EVM0017905	0	0	0	0	0	0	AT5G24930.1	2e-12	0.53	AT5G24930.1	Arabidopsis thaliana|CO-like|CONSTANS-like 4
EVM0046168	0	0	0	0	0	0	AT5G24930.1	2e-11	0.51	AT5G24930.1	Arabidopsis thaliana|CO-like|CONSTANS-like 4
EVM0047622	99.6445	146.635	123.758	47.0287	77.9476	40.6537	AT5G24930.1	5e-55	0.46	AT5G24930.1	Arabidopsis thaliana|CO-like|CONSTANS-like 4
EVM0020676	0	0	0	0	0	0	AT5G57660.1	1e-11	0.42	AT5G57660.1	Arabidopsis thaliana|CO-like|CONSTANS-like 5
EVM0021318	40.724	50.4489	66.5977	6.84129	25.703	8.42404	AT5G57660.1	9e-94	0.45	AT5G57660.1	Arabidopsis thaliana|CO-like|CONSTANS-like 5
EVM0022182	0.18638	0.170801	1.27923	0	0	0	AT5G57660.1	3e-13	0.43	AT5G57660.1	Arabidopsis thaliana|CO-like|CONSTANS-like 5
EVM0026050	0	0	0	0	0	0	AT5G57660.1	7e-12	0.49	AT5G57660.1	Arabidopsis thaliana|CO-like|CONSTANS-like 5
EVM0026441	7.38173	8.6669	5.63465	2.19229	5.2738	4.30182	AT5G57660.1	2e-12	0.45	AT5G57660.1	Arabidopsis thaliana|CO-like|CONSTANS-like 5
EVM0034149	0	0	0	0	0	0	AT5G57660.1	1e-68	0.39	AT5G57660.1	Arabidopsis thaliana|CO-like|CONSTANS-like 5
EVM0036070	64.9861	81.2978	56.9024	48.1037	57.632	33.5433	AT5G57660.1	2e-76	0.41	AT5G57660.1	Arabidopsis thaliana|CO-like|CONSTANS-like 5
EVM0037944	26.2564	20.929	20.441	23.3767	15.0616	18.7855	AT5G57660.1	2e-13	0.43	AT5G57660.1	Arabidopsis thaliana|CO-like|CONSTANS-like 5
EVM0038023	0	0	0	0	0	0	AT5G57660.1	3e-53	0.38	AT5G57660.1	Arabidopsis thaliana|CO-like|CONSTANS-like 5
EVM0004133	2.36996	7.6824	1.20714	0.355152	0.200673	0.288343	AT3G07650.2	3e-29	0.42	AT3G07650.2	Arabidopsis thaliana|CO-like|CONSTANS-like 9
EVM0012595	0	0	0	0	0	0	AT3G07650.2	2e-72	0.41	AT3G07650.2	Arabidopsis thaliana|CO-like|CONSTANS-like 9
EVM0036672	0.739547	1.02005	1.5881	1.23855	4.76487	2.81577	AT3G07650.2	7e-74	0.49	AT3G07650.2	Arabidopsis thaliana|CO-like|CONSTANS-like 9
EVM0053926	0	0	0	0	0	0	AT4G14770.1	e-162	0.42	AT4G14770.1	Arabidopsis thaliana|CPP|TESMIN/TSO1-like CXC 2
EVM0010942	0	0	0	0	0	0	AT4G29000.1	e-136	0.54	AT4G29000.1	Arabidopsis thaliana|CPP|Tesmin/TSO1-like CXC domain-containing protein
EVM0021757	0.614398	1.00921	0.646095	0.0697544	0.11801	0.188755	AT3G22780.1	e-110	0.35	AT3G22780.1	Arabidopsis thaliana|CPP|Tesmin/TSO1-like CXC domain-containing protein
EVM0023998	0.0578474	0.160141	0.0994986	0.235377	0.132852	0.191087	AT3G22780.1	4e-21	0.29	AT3G22780.1	Arabidopsis thaliana|CPP|Tesmin/TSO1-like CXC domain-containing protein
EVM0026662	0	0	0	0	0	0	AT3G22780.1	4e-77	0.39	AT3G22780.1	Arabidopsis thaliana|CPP|Tesmin/TSO1-like CXC domain-containing protein
EVM0029194	0	0	0	0	0	0	AT4G29000.1	e-132	0.5	AT4G29000.1	Arabidopsis thaliana|CPP|Tesmin/TSO1-like CXC domain-containing protein
EVM0041013	0.26076	0.838893	0.671853	0	0	0.424938	AT3G22760.1	2e-81	0.57	AT3G22760.1	Arabidopsis thaliana|CPP|Tesmin/TSO1-like CXC domain-containing protein
EVM0051709	1.21942	0.632329	0.65522	0.154519	0.436361	0.585429	AT3G22760.1	4e-40	0.52	AT3G22760.1	Arabidopsis thaliana|CPP|Tesmin/TSO1-like CXC domain-containing protein
EVM0036846	78.2044	49.087	50.3643	13.714	12.9055	10.7293	AT2G47890.2	3e-50	0.41	AT2G47890.2	Arabidopsis thaliana|DBB|B-box type zinc finger protein with CCT domain
EVM0039592	0	35.4161	43.3867	8.02294	17.1265	8.80771	AT2G47890.2	6e-47	0.4	AT2G47890.2	Arabidopsis thaliana|DBB|B-box type zinc finger protein with CCT domain
EVM0002129	0	0	0	0	0	0	AT4G38960.1	8e-83	0.59	AT4G38960.1	Arabidopsis thaliana|DBB|DBB family protein
EVM0012262	90.7742	152.818	129.162	0.554622	2.5116	0.450335	AT1G06040.1	3e-87	0.57	AT1G06040.1	Arabidopsis thaliana|DBB|DBB family protein
EVM0012837	4.74802	4.82169	3.34717	0.675749	2.10615	3.29232	AT4G38960.3	2e-46	0.52	AT4G38960.3	Arabidopsis thaliana|DBB|DBB family protein
EVM0018291	0.155545	0.14278	0.667628	1.39828	0.527997	0.168208	AT4G39070.1	1e-49	0.71	AT4G39070.1	Arabidopsis thaliana|DBB|DBB family protein
EVM0028210	0	0	0	0	0	0	AT1G06040.1	2e-49	0.5	AT1G06040.1	Arabidopsis thaliana|DBB|DBB family protein
EVM0030349	1.37806	0	1.9603	0.869223	8.45537	2.82476	AT4G39070.1	4e-51	0.57	AT4G39070.1	Arabidopsis thaliana|DBB|DBB family protein
EVM0036537	76.439	83.208	79.6332	29.4865	18.2656	30.9969	AT1G06040.2	4e-69	0.64	AT1G06040.2	Arabidopsis thaliana|DBB|DBB family protein
EVM0042193	86.6734	72.3215	72.352	21.0235	21.3915	26.144	AT1G06040.1	6e-95	0.59	AT1G06040.1	Arabidopsis thaliana|DBB|DBB family protein
EVM0048465	0	0	0.56973	7.71917	4.66992	2.59351	AT4G39070.1	2e-52	0.57	AT4G39070.1	Arabidopsis thaliana|DBB|DBB family protein
EVM0013877	0	0	0	0	0	0	AT1G78600.1	9e-32	0.41	AT1G78600.1	Arabidopsis thaliana|DBB|light-regulated zinc finger protein 1
EVM0015116	3.63682	5.98108	4.77925	0.953365	6.49952	2.06469	AT1G78600.1	3e-57	0.75	AT1G78600.1	Arabidopsis thaliana|DBB|light-regulated zinc finger protein 1
EVM0024383	59.8507	88.5362	70.4974	32.5901	45.258	17.7216	AT1G78600.1	2e-62	0.44	AT1G78600.1	Arabidopsis thaliana|DBB|light-regulated zinc finger protein 1
EVM0051135	59.7398	54.8992	58.734	7.92231	6.67932	9.32654	AT1G78600.1	1e-43	0.67	AT1G78600.1	Arabidopsis thaliana|DBB|light-regulated zinc finger protein 1
EVM0052981	5.07989	6.64528	7.60798	0.307905	2.10449	1.6673	AT1G78600.1	7e-59	0.76	AT1G78600.1	Arabidopsis thaliana|DBB|light-regulated zinc finger protein 1
EVM0053809	0	0	0	0	0	0	AT1G78600.1	1e-93	0.52	AT1G78600.1	Arabidopsis thaliana|DBB|light-regulated zinc finger protein 1
EVM0002367	0.378033	0.231707	0.108232	0	0.572858	0.13701	AT1G75540.1	7e-58	0.39	AT1G75540.1	Arabidopsis thaliana|DBB|salt tolerance homolog2
EVM0013556	0	0	0	0	0	0	AT1G75540.1	4e-48	0.42	AT1G75540.1	Arabidopsis thaliana|DBB|salt tolerance homolog2
EVM0021914	0.933271	0	0.801154	0.776824	0.527997	2.35491	AT1G75540.1	5e-26	0.31	AT1G75540.1	Arabidopsis thaliana|DBB|salt tolerance homolog2
EVM0027063	0	0	0	0	0	0	AT1G75540.1	7e-59	0.48	AT1G75540.1	Arabidopsis thaliana|DBB|salt tolerance homolog2
EVM0030953	0	0	0	0	0	0	AT1G75540.1	3e-23	0.33	AT1G75540.1	Arabidopsis thaliana|DBB|salt tolerance homolog2
EVM0045174	0	0	0	0	0	0	AT1G75540.1	9e-68	0.47	AT1G75540.1	Arabidopsis thaliana|DBB|salt tolerance homolog2
EVM0049019	0	0	0	0	0	0	AT1G75540.1	7e-57	0.46	AT1G75540.1	Arabidopsis thaliana|DBB|salt tolerance homolog2
EVM0001109	1.11859	0.772679	0.640905	2.63743	5.7492	8.56526	AT5G62430.1	1e-59	0.43	AT5G62430.1	Arabidopsis thaliana|Dof|cycling DOF factor 1
EVM0016808	0	0	0	0	0	0	AT5G62430.1	2e-43	0.67	AT5G62430.1	Arabidopsis thaliana|Dof|cycling DOF factor 1
EVM0013214	0	0	0	0	0	0	AT5G39660.1	e-105	0.43	AT5G39660.1	Arabidopsis thaliana|Dof|cycling DOF factor 2
EVM0013903	0.789987	0.242602	1.81071	0.177576	0.501684	0.480572	AT5G39660.1	1e-57	0.37	AT5G39660.1	Arabidopsis thaliana|Dof|cycling DOF factor 2
EVM0019934	0	0	0	0	0	0	AT5G39660.1	1e-73	0.37	AT5G39660.1	Arabidopsis thaliana|Dof|cycling DOF factor 2
EVM0013452	0	0	0	0	0	0	AT3G47500.1	3e-75	0.38	AT3G47500.1	Arabidopsis thaliana|Dof|cycling DOF factor 3
EVM0044619	0	0	0	0	0	0	AT3G47500.1	7e-70	0.44	AT3G47500.1	Arabidopsis thaliana|Dof|cycling DOF factor 3
EVM0015638	0	0.239684	0.223951	0	0	0	AT4G38000.1	2e-30	0.78	AT4G38000.1	Arabidopsis thaliana|Dof|DNA binding with one finger 4.7
EVM0000193	0.190363	0.262964	0.654398	20.7673	25.5398	11.3447	AT3G61850.2	4e-52	0.41	AT3G61850.2	Arabidopsis thaliana|Dof|Dof family protein
EVM0000513	3.98923	3.93273	3.25265	0.139642	0.394242	0.302318	AT5G02460.1	8e-46	0.9	AT5G02460.1	Arabidopsis thaliana|Dof|Dof family protein
EVM0001537	0	0.325871	0	0	0	0	AT2G28510.1	2e-40	0.41	AT2G28510.1	Arabidopsis thaliana|Dof|Dof family protein
EVM0005558	0.485082	1.11524	0.625019	7.43609	10.0685	7.91825	AT5G66940.1	3e-33	0.65	AT5G66940.1	Arabidopsis thaliana|Dof|Dof family protein
EVM0011580	0.375556	0	0	0	2.46862	0.390444	AT1G29160.1	2e-44	0.57	AT1G29160.1	Arabidopsis thaliana|Dof|Dof family protein
EVM0016973	3.09007	3.12896	2.38972	0.103893	7.04826	1.34963	AT5G02460.1	5e-47	0.9	AT5G02460.1	Arabidopsis thaliana|Dof|Dof family protein
EVM0022004	0	0	0	0	0	0	AT5G02460.1	3e-45	0.94	AT5G02460.1	Arabidopsis thaliana|Dof|Dof family protein
EVM0023593	0.0881191	0.568272	0.151481	0	0	0.192967	AT5G65590.1	8e-46	0.36	AT5G65590.1	Arabidopsis thaliana|Dof|Dof family protein
EVM0023850	6.59349	7.3423	6.35994	0.1164	0.395017	0.378035	AT5G62940.1	3e-32	0.8	AT5G62940.1	Arabidopsis thaliana|Dof|Dof family protein
EVM0028502	0	0	0	0	0	0	AT4G24060.1	3e-37	0.61	AT4G24060.1	Arabidopsis thaliana|Dof|Dof family protein
EVM0031664	0	0	0	0	0	0	AT1G21340.1	2e-32	0.44	AT1G21340.1	Arabidopsis thaliana|Dof|Dof family protein
EVM0034728	0	0	0	0	0	0	AT3G61850.2	6e-30	0.62	AT3G61850.2	Arabidopsis thaliana|Dof|Dof family protein
EVM0038992	0	0	0	0	0	0	AT1G28310.2	7e-19	0.91	AT1G28310.2	Arabidopsis thaliana|Dof|Dof family protein
EVM0039028	16.7037	27.4712	20.5837	14.5092	10.195	23.3715	AT4G24060.1	6e-47	0.73	AT4G24060.1	Arabidopsis thaliana|Dof|Dof family protein
EVM0042241	0	0	0	0	0	0	AT4G24060.1	4e-35	0.86	AT4G24060.1	Arabidopsis thaliana|Dof|Dof family protein
EVM0042644	0.650481	1.38865	3.16062	0.214147	17.99	3.71003	AT2G34140.1	2e-48	0.47	AT2G34140.1	Arabidopsis thaliana|Dof|Dof family protein
EVM0042871	0	0	0	0	0	0	AT5G65590.1	4e-36	0.31	AT5G65590.1	Arabidopsis thaliana|Dof|Dof family protein
EVM0043869	0	0	0	0	0	0	AT3G52440.1	1e-38	0.55	AT3G52440.1	Arabidopsis thaliana|Dof|Dof family protein
EVM0045925	0	0	0	0	0	0	AT3G52440.1	5e-33	0.48	AT3G52440.1	Arabidopsis thaliana|Dof|Dof family protein
EVM0046534	0	0	0	0	0	0	AT3G52440.1	2e-31	0.52	AT3G52440.1	Arabidopsis thaliana|Dof|Dof family protein
EVM0049634	0.143661	0.395867	0.493406	0.287622	0	0	AT1G21340.1	1e-37	0.53	AT1G21340.1	Arabidopsis thaliana|Dof|Dof family protein
EVM0050219	0	0	0.392484	0.456917	0.345029	0.494684	AT1G21340.1	5e-34	0.56	AT1G21340.1	Arabidopsis thaliana|Dof|Dof family protein
EVM0050698	0	0	0	0	0	0	AT4G24060.1	6e-54	0.39	AT4G24060.1	Arabidopsis thaliana|Dof|Dof family protein
EVM0052627	0	0	0	0	0	0	AT2G28510.1	6e-48	0.38	AT2G28510.1	Arabidopsis thaliana|Dof|Dof family protein
EVM0053641	0	0	0	0	0	0	AT1G21340.1	1e-34	0.52	AT1G21340.1	Arabidopsis thaliana|Dof|Dof family protein
EVM0053951	0.472388	0	0.10145	0	0.403139	0	AT5G62940.1	3e-45	0.43	AT5G62940.1	Arabidopsis thaliana|Dof|Dof family protein
EVM0054559	1.81646	2.50163	0.779717	0.453938	0.171383	1.14673	AT1G21340.1	7e-40	0.55	AT1G21340.1	Arabidopsis thaliana|Dof|Dof family protein
EVM0020781	2.00474	1.53256	1.43381	0	0	0	AT1G51700.1	5e-27	0.72	AT1G51700.1	Arabidopsis thaliana|Dof|DOF zinc finger protein 1
EVM0032807	0.764607	0.234306	0	3.83857	7.96406	6.78755	AT1G51700.1	9e-31	0.46	AT1G51700.1	Arabidopsis thaliana|Dof|DOF zinc finger protein 1
EVM0035504	2.16896	2.39521	4.84524	9.61615	8.77417	8.99051	AT1G51700.1	1e-28	0.77	AT1G51700.1	Arabidopsis thaliana|Dof|DOF zinc finger protein 1
EVM0041479	0	0	0	0	0	0	AT1G51700.1	7e-39	0.87	AT1G51700.1	Arabidopsis thaliana|Dof|DOF zinc finger protein 1
EVM0042136	0	0	0	0	0	0	AT1G51700.1	2e-30	0.81	AT1G51700.1	Arabidopsis thaliana|Dof|DOF zinc finger protein 1
EVM0042785	0.105903	0.389887	0.363982	1.17437	0.482905	1.27132	AT1G51700.1	1e-33	0.85	AT1G51700.1	Arabidopsis thaliana|Dof|DOF zinc finger protein 1
EVM0049701	0	0	0	0	0	0	AT1G51700.1	1e-34	0.52	AT1G51700.1	Arabidopsis thaliana|Dof|DOF zinc finger protein 1
EVM0054003	0.15772	1.30283	0.812321	6.14146	3.74643	1.36393	AT1G51700.1	1e-33	0.79	AT1G51700.1	Arabidopsis thaliana|Dof|DOF zinc finger protein 1
EVM0023109	0	0	0	0	0	0	AT4G21050.1	1e-29	0.75	AT4G21050.1	Arabidopsis thaliana|Dof|Dof-type zinc finger domain-containing protein
EVM0007635	13.5355	10.8276	21.1326	5.43957	15.2286	9.89917	AT5G60850.1	1e-33	0.8	AT5G60850.1	Arabidopsis thaliana|Dof|OBF binding protein 4
EVM0017879	0	0	0	0	0	0	AT5G60850.1	7e-31	0.95	AT5G60850.1	Arabidopsis thaliana|Dof|OBF binding protein 4
EVM0023056	32.4783	22.7199	25.5152	2.88085	9.41184	0.891587	AT5G60850.1	5e-36	0.82	AT5G60850.1	Arabidopsis thaliana|Dof|OBF binding protein 4
EVM0005918	0.485082	2.45352	2.91676	0.487612	5.65492	0.791825	AT3G55370.1	4e-38	0.54	AT3G55370.1	Arabidopsis thaliana|Dof|OBF-binding protein 3
EVM0010805	1.24686	1.14713	0.389526	0.456442	2.83958	0	AT3G55370.1	7e-44	0.8	AT3G55370.1	Arabidopsis thaliana|Dof|OBF-binding protein 3
EVM0031174	0	0	0	0	0	0	AT3G55370.1	2e-46	0.35	AT3G55370.1	Arabidopsis thaliana|Dof|OBF-binding protein 3
EVM0008312	0	0	0	0	0	0	AT5G60200.1	1e-36	0.51	AT5G60200.1	Arabidopsis thaliana|Dof|TARGET OF MONOPTEROS 6
EVM0009423	0	0	0	0	0	0	AT5G60200.1	1e-34	0.45	AT5G60200.1	Arabidopsis thaliana|Dof|TARGET OF MONOPTEROS 6
EVM0030831	2.03537	1.17217	2.25984	0.514994	0.387945	1.11497	AT5G60200.1	3e-33	0.85	AT5G60200.1	Arabidopsis thaliana|Dof|TARGET OF MONOPTEROS 6
EVM0050092	0.487703	0.560611	0.104731	1.34801	2.07985	4.24537	AT5G60200.1	4e-36	0.73	AT5G60200.1	Arabidopsis thaliana|Dof|TARGET OF MONOPTEROS 6
EVM0008843	0	0	0	0	0	0	AT3G48160.2	2e-79	0.43	AT3G48160.2	Arabidopsis thaliana|E2F/DP|DP-E2F-like 1
EVM0038405	0	0.244088	0.170663	0	0.151746	0	AT3G48160.2	2e-89	0.46	AT3G48160.2	Arabidopsis thaliana|E2F/DP|DP-E2F-like 1
EVM0043660	0	0	0	0	0	0	AT3G48160.2	e-112	0.49	AT3G48160.2	Arabidopsis thaliana|E2F/DP|DP-E2F-like 1
EVM0045350	14.3782	14.3924	11.5783	14.2232	22.8765	17.5704	AT3G48160.2	e-106	0.48	AT3G48160.2	Arabidopsis thaliana|E2F/DP|DP-E2F-like 1
EVM0011889	0	0	0	0	0	0	AT3G01330.1	e-108	0.5	AT3G01330.1	Arabidopsis thaliana|E2F/DP|DP-E2F-like protein 3
EVM0010092	0	0	0	0	0	0	AT5G22220.3	e-118	0.56	AT5G22220.3	Arabidopsis thaliana|E2F/DP|E2F transcription factor 1
EVM0014886	0	0	0	0	0	0	AT5G22220.2	5e-28	0.48	AT5G22220.2	Arabidopsis thaliana|E2F/DP|E2F transcription factor 1
EVM0017244	0	0	0	0	0	0	AT5G22220.3	1e-49	0.54	AT5G22220.3	Arabidopsis thaliana|E2F/DP|E2F transcription factor 1
EVM0043280	0	0	0	0	0	0	AT5G22220.2	6e-74	0.51	AT5G22220.2	Arabidopsis thaliana|E2F/DP|E2F transcription factor 1
EVM0048711	0	0	0	0	0	0	AT5G22220.2	e-151	0.54	AT5G22220.2	Arabidopsis thaliana|E2F/DP|E2F transcription factor 1
EVM0052266	1.49104	1.70801	2.71836	3.33195	3.98847	3.20674	AT5G22220.3	1e-57	0.62	AT5G22220.3	Arabidopsis thaliana|E2F/DP|E2F transcription factor 1
EVM0039546	0	0	0	0	0	0	AT2G36010.1	e-155	0.53	AT2G36010.1	Arabidopsis thaliana|E2F/DP|E2F transcription factor 3
EVM0051638	11.1184	65.0738	27.6616	62.5758	37.5328	67.761	AT2G36010.3	8e-32	0.76	AT2G36010.3	Arabidopsis thaliana|E2F/DP|E2F transcription factor 3
EVM0007826	0	0	0	0	0	0	AT5G03415.1	e-116	0.71	AT5G03415.1	Arabidopsis thaliana|E2F/DP|Transcription factor DP
EVM0019684	15.4404	16.869	17.4454	4.19927	4.44059	5.84706	AT5G03415.2	5e-50	0.77	AT5G03415.2	Arabidopsis thaliana|E2F/DP|Transcription factor DP
EVM0019897	0	0	0	0	0	0	AT5G03415.1	e-136	0.8	AT5G03415.1	Arabidopsis thaliana|E2F/DP|Transcription factor DP
EVM0040216	0	0	0	0	0	0	AT5G03415.1	6e-79	0.55	AT5G03415.1	Arabidopsis thaliana|E2F/DP|Transcription factor DP
EVM0006302	0.934252	0.367971	0.573091	0.669284	0.151516	0	AT3G20770.1	e-135	0.76	AT3G20770.1	Arabidopsis thaliana|EIL|EIL family protein
EVM0016072	0	0	0	0	0	0	AT3G20770.1	0	0.62	AT3G20770.1	Arabidopsis thaliana|EIL|EIL family protein
EVM0020586	0	0	0	0	0	0	AT5G10120.1	e-118	0.56	AT5G10120.1	Arabidopsis thaliana|EIL|EIL family protein
EVM0031698	0.041936	1.007	0.252532	0.256721	1.44814	0.324191	AT3G20770.1	e-152	0.55	AT3G20770.1	Arabidopsis thaliana|EIL|EIL family protein
EVM0034825	2.37137	4.13854	3.91299	1.3675	2.05872	2.11466	AT5G65100.1	7e-88	0.49	AT5G65100.1	Arabidopsis thaliana|EIL|EIL family protein
EVM0046654	0	0	0	0	0	0	AT3G20770.1	e-167	0.47	AT3G20770.1	Arabidopsis thaliana|EIL|EIL family protein
EVM0052317	84.3021	104.987	117.644	67.4848	103.272	62.9986	AT3G20770.1	e-106	0.52	AT3G20770.1	Arabidopsis thaliana|EIL|EIL family protein
EVM0052850	0	0	0	0	0	0	AT3G20770.1	0	0.62	AT3G20770.1	Arabidopsis thaliana|EIL|EIL family protein
EVM0025151	0	0	0	0	0	0	AT1G73730.1	9e-34	0.43	AT1G73730.1	Arabidopsis thaliana|EIL|ETHYLENE-INSENSITIVE3-like 3
EVM0030759	18.5165	10.0018	7.0749	2.47475	1.65469	2.4803	AT1G73730.1	e-172	0.48	AT1G73730.1	Arabidopsis thaliana|EIL|ETHYLENE-INSENSITIVE3-like 3
EVM0047020	0	0	0	0	0	0	AT1G73730.1	9e-67	0.49	AT1G73730.1	Arabidopsis thaliana|EIL|ETHYLENE-INSENSITIVE3-like 3
EVM0004888	166.824	33.949	61.2434	42.1043	335.882	47.4972	AT3G50260.1	4e-49	0.58	AT3G50260.1	Arabidopsis thaliana|ERF|cooperatively regulated by ethylene and jasmonate 1
EVM0019741	0.30464	0.277417	1.56467	0.296122	0	0.32069	AT3G50260.1	2e-51	0.61	AT3G50260.1	Arabidopsis thaliana|ERF|cooperatively regulated by ethylene and jasmonate 1
EVM0020943	44.8246	21.5509	61.1599	1.57569	43.007	2.27508	AT3G50260.1	2e-38	0.46	AT3G50260.1	Arabidopsis thaliana|ERF|cooperatively regulated by ethylene and jasmonate 1
EVM0015594	0.678289	1.71092	2.76505	7.94006	1.72322	5.12139	AT4G25490.1	1e-63	0.47	AT4G25490.1	Arabidopsis thaliana|ERF|C-repeat/DRE binding factor 1
EVM0042390	0	0	0	0	0	0	AT4G25490.1	5e-54	0.47	AT4G25490.1	Arabidopsis thaliana|ERF|C-repeat/DRE binding factor 1
EVM0054085	645.501	351.35	399.535	152.099	189.856	263.753	AT4G25490.1	2e-60	0.47	AT4G25490.1	Arabidopsis thaliana|ERF|C-repeat/DRE binding factor 1
EVM0005173	0	0	0	0	0	0	AT4G25470.1	6e-39	0.43	AT4G25470.1	Arabidopsis thaliana|ERF|C-repeat/DRE binding factor 2
EVM0007657	0	0	0	0	0	0	AT4G25470.1	3e-45	0.42	AT4G25470.1	Arabidopsis thaliana|ERF|C-repeat/DRE binding factor 2
EVM0017838	20.1348	18.2526	35.7483	441.327	140.742	199.734	AT4G25470.1	7e-52	0.46	AT4G25470.1	Arabidopsis thaliana|ERF|C-repeat/DRE binding factor 2
EVM0039431	0	0	0	0	0	0	AT4G25470.1	8e-41	0.44	AT4G25470.1	Arabidopsis thaliana|ERF|C-repeat/DRE binding factor 2
EVM0051143	4.58101	0.161553	2.11669	0.701275	0.397495	0	AT4G25470.1	1e-45	0.44	AT4G25470.1	Arabidopsis thaliana|ERF|C-repeat/DRE binding factor 2
EVM0038149	34.7627	25.3335	28.7906	167.863	62.7734	144.963	AT5G51990.1	9e-52	0.7	AT5G51990.1	Arabidopsis thaliana|ERF|C-repeat-binding factor 4
EVM0014386	0	0	0	0	0	0	AT4G23750.1	4e-50	0.38	AT4G23750.1	Arabidopsis thaliana|ERF|cytokinin response factor 2
EVM0015622	1.51914	0.350116	1.43664	1.77107	2.08756	0.833551	AT4G23750.1	2e-44	0.41	AT4G23750.1	Arabidopsis thaliana|ERF|cytokinin response factor 2
EVM0017088	0	0	0	0	0	0	AT4G23750.1	2e-52	0.4	AT4G23750.1	Arabidopsis thaliana|ERF|cytokinin response factor 2
EVM0042490	0.0902334	0.16624	0.232663	0.182463	1.03107	0.592559	AT4G23750.1	1e-45	0.34	AT4G23750.1	Arabidopsis thaliana|ERF|cytokinin response factor 2
EVM0046318	1.06102	0.968235	1.36341	0.259677	0	0.281201	AT4G23750.1	1e-42	0.47	AT4G23750.1	Arabidopsis thaliana|ERF|cytokinin response factor 2
EVM0009928	0	0	0	0	0	0	AT4G27950.1	1e-31	0.42	AT4G27950.1	Arabidopsis thaliana|ERF|cytokinin response factor 4
EVM0018622	21.6363	12.5962	24.7257	27.5045	18.9919	9.55702	AT4G27950.1	2e-59	0.48	AT4G27950.1	Arabidopsis thaliana|ERF|cytokinin response factor 4
EVM0019167	0	0	0	0	0	0	AT4G27950.1	2e-57	0.37	AT4G27950.1	Arabidopsis thaliana|ERF|cytokinin response factor 4
EVM0024382	11.655	1.55817	1.61559	8.45187	11.8075	8.94378	AT4G27950.1	2e-43	0.46	AT4G27950.1	Arabidopsis thaliana|ERF|cytokinin response factor 4
EVM0035726	0	0	0	0	0	0	AT4G27950.1	9e-55	0.39	AT4G27950.1	Arabidopsis thaliana|ERF|cytokinin response factor 4
EVM0038006	0	0	0	0	0	0	AT4G27950.1	2e-42	0.42	AT4G27950.1	Arabidopsis thaliana|ERF|cytokinin response factor 4
EVM0027139	20.0659	19.0175	13.2367	123.499	71.381	163.066	AT4G25480.1	1e-61	0.54	AT4G25480.1	Arabidopsis thaliana|ERF|dehydration response element B1A
EVM0019636	0	0	0	0	0	0	AT1G24590.1	2e-23	0.31	AT1G24590.1	Arabidopsis thaliana|ERF|DORNROSCHEN-like
EVM0045651	0	0	0	0	0	0	AT1G24590.1	3e-31	0.39	AT1G24590.1	Arabidopsis thaliana|ERF|DORNROSCHEN-like
EVM0050376	0	0	0.14364	0	0	0	AT1G24590.1	2e-15	0.6	AT1G24590.1	Arabidopsis thaliana|ERF|DORNROSCHEN-like
EVM0000738	0	0	0	0	0	0	AT5G67190.1	2e-52	0.69	AT5G67190.1	Arabidopsis thaliana|ERF|DREB and EAR motif protein 2
EVM0001550	2.667	2.87978	8.10394	18.829	15.978	17.8079	AT5G67190.1	7e-47	0.74	AT5G67190.1	Arabidopsis thaliana|ERF|DREB and EAR motif protein 2
EVM0002767	0	0	0	0	0	0	AT5G67190.1	1e-53	0.71	AT5G67190.1	Arabidopsis thaliana|ERF|DREB and EAR motif protein 2
EVM0013053	421.993	129.869	356.64	571.094	338.594	689.245	AT5G67190.1	6e-50	0.72	AT5G67190.1	Arabidopsis thaliana|ERF|DREB and EAR motif protein 2
EVM0046702	0	0	0	0	0	0	AT5G67190.1	2e-48	0.48	AT5G67190.1	Arabidopsis thaliana|ERF|DREB and EAR motif protein 2
EVM0005342	1.96008	5.94283	1.67716	3.47925	6.84791	5.48083	AT2G23340.1	6e-53	0.6	AT2G23340.1	Arabidopsis thaliana|ERF|DREB and EAR motif protein 3
EVM0013549	12.8837	8.32648	20.4633	70.9062	183.975	48.0611	AT2G23340.1	6e-41	0.47	AT2G23340.1	Arabidopsis thaliana|ERF|DREB and EAR motif protein 3
EVM0015389	1.58747	1.44463	4.34741	11.3925	36.127	13.0049	AT2G23340.1	2e-51	0.61	AT2G23340.1	Arabidopsis thaliana|ERF|DREB and EAR motif protein 3
EVM0027138	34.1343	38.6728	44.0904	97.9818	88.1681	52.7193	AT2G23340.1	1e-52	0.61	AT2G23340.1	Arabidopsis thaliana|ERF|DREB and EAR motif protein 3
EVM0033251	2.94013	4.15998	6.14959	31.6295	41.4479	33.2275	AT2G23340.1	1e-52	0.61	AT2G23340.1	Arabidopsis thaliana|ERF|DREB and EAR motif protein 3
EVM0000608	0	0	0	0	0	0	AT5G05410.2	4e-30	0.43	AT5G05410.2	Arabidopsis thaliana|ERF|DRE-binding protein 2A
EVM0046799	0	0	0	0	0	0	AT1G28360.1	4e-39	0.46	AT1G28360.1	Arabidopsis thaliana|ERF|ERF domain protein 12
EVM0006935	24.3708	10.4235	18.0634	161.753	174.468	281.441	AT5G44210.1	6e-32	0.39	AT5G44210.1	Arabidopsis thaliana|ERF|erf domain protein 9
EVM0010934	9.18424	10.0227	23.199	0.885234	0.439314	0.229962	AT5G44210.1	1e-17	0.68	AT5G44210.1	Arabidopsis thaliana|ERF|erf domain protein 9
EVM0020868	18.7197	10.3746	22.3742	243.098	369.093	317.378	AT5G44210.1	7e-26	0.67	AT5G44210.1	Arabidopsis thaliana|ERF|erf domain protein 9
EVM0024233	157.263	102.799	169.493	387.921	237.82	318.523	AT5G44210.1	3e-23	0.52	AT5G44210.1	Arabidopsis thaliana|ERF|erf domain protein 9
EVM0039777	6.87547	3.66073	12.0193	62.8158	78.0674	66.822	AT5G44210.1	2e-28	0.64	AT5G44210.1	Arabidopsis thaliana|ERF|erf domain protein 9
EVM0050562	0	0	0	0	0	0	AT5G44210.1	4e-23	0.56	AT5G44210.1	Arabidopsis thaliana|ERF|erf domain protein 9
EVM0054368	0	0	0	12.5192	7.94866	8.2712	AT5G44210.1	6e-23	0.55	AT5G44210.1	Arabidopsis thaliana|ERF|erf domain protein 9
EVM0000508	3.00445	2.38507	2.56837	0	0	0	AT3G23230.1	1e-28	0.47	AT3G23230.1	Arabidopsis thaliana|ERF|ERF family protein
EVM0000739	0	0	0	0	0	0	AT1G75490.1	5e-42	0.42	AT1G75490.1	Arabidopsis thaliana|ERF|ERF family protein
EVM0001335	0	0	0	0	0	0	AT1G19210.1	1e-53	0.44	AT1G19210.1	Arabidopsis thaliana|ERF|ERF family protein
EVM0001876	0	0	0	0	0	0	AT2G38340.1	6e-33	0.61	AT2G38340.1	Arabidopsis thaliana|ERF|ERF family protein
EVM0002238	0	0	0	0	0	0	AT5G13910.1	5e-43	0.44	AT5G13910.1	Arabidopsis thaliana|ERF|ERF family protein
EVM0002510	0.31325	0.431287	0.403349	0	0.177192	0.508025	AT5G25810.1	5e-42	0.45	AT5G25810.1	Arabidopsis thaliana|ERF|ERF family protein
EVM0002949	0	0	0	0	0	0	AT1G01250.1	2e-42	0.52	AT1G01250.1	Arabidopsis thaliana|ERF|ERF family protein
EVM0003080	0	0	0.471941	0.546604	0.826406	0	AT5G11590.1	4e-28	0.41	AT5G11590.1	Arabidopsis thaliana|ERF|ERF family protein
EVM0003668	2.21651	2.01158	0.631673	0	0	0.384473	AT3G23230.1	1e-27	0.44	AT3G23230.1	Arabidopsis thaliana|ERF|ERF family protein
EVM0003914	0	0	0	0	0	0	AT2G36450.1	9e-11	0.27	AT2G36450.1	Arabidopsis thaliana|ERF|ERF family protein
EVM0003993	0	0	0	0	0	0	AT5G11590.1	2e-37	0.48	AT5G11590.1	Arabidopsis thaliana|ERF|ERF family protein
EVM0004019	0	0	0	0	0	0	AT4G28140.1	4e-54	0.4	AT4G28140.1	Arabidopsis thaliana|ERF|ERF family protein
EVM0004065	0	0	0	0	0	0	AT3G23230.1	2e-28	0.45	AT3G23230.1	Arabidopsis thaliana|ERF|ERF family protein
EVM0005737	0	0	0	0	0	0	AT5G25190.1	4e-53	0.52	AT5G25190.1	Arabidopsis thaliana|ERF|ERF family protein
EVM0006712	0	0	0	0	0	0	AT2G44940.1	6e-46	0.88	AT2G44940.1	Arabidopsis thaliana|ERF|ERF family protein
EVM0006960	46.0562	68.6354	43.2631	747.107	409.598	259.641	AT5G52020.1	3e-39	0.42	AT5G52020.1	Arabidopsis thaliana|ERF|ERF family protein
EVM0007432	9.6231	5.94299	6.28781	29.5233	10.8357	13.0871	AT5G21960.1	1e-35	0.65	AT5G21960.1	Arabidopsis thaliana|ERF|ERF family protein
EVM0008742	59.1988	53.3849	41.7587	30.042	18.1992	62.4284	AT1G21910.1	5e-27	0.39	AT1G21910.1	Arabidopsis thaliana|ERF|ERF family protein
EVM0008925	0.733405	0.840263	1.41582	25.8726	18.3875	36.101	AT5G25190.1	3e-50	0.46	AT5G25190.1	Arabidopsis thaliana|ERF|ERF family protein
EVM0009707	28.9969	41.8398	27.2139	51.0191	128.475	50.8481	AT5G52020.1	2e-39	0.44	AT5G52020.1	Arabidopsis thaliana|ERF|ERF family protein
EVM0009761	0	0	0.267968	0	0	0	AT4G18450.1	8e-13	0.33	AT4G18450.1	Arabidopsis thaliana|ERF|ERF family protein
EVM0010337	0	0	0	0	0	0	AT3G23230.1	7e-23	0.54	AT3G23230.1	Arabidopsis thaliana|ERF|ERF family protein
EVM0010446	0	0	0	0	0	0	AT5G18560.1	1e-51	0.44	AT5G18560.1	Arabidopsis thaliana|ERF|ERF family protein
EVM0010602	21.1686	13.2531	19.9217	7.48108	6.69438	6.13685	AT5G52020.1	2e-27	0.38	AT5G52020.1	Arabidopsis thaliana|ERF|ERF family protein
EVM0011001	0	0	0	0	0	0	AT4G39780.1	5e-50	0.52	AT4G39780.1	Arabidopsis thaliana|ERF|ERF family protein
EVM0011798	0	0	0	0	0	0	AT5G25190.1	2e-52	0.5	AT5G25190.1	Arabidopsis thaliana|ERF|ERF family protein
EVM0013737	15.069	17.1227	19.7764	15.3269	20.1059	19.9495	AT1G68550.1	1e-28	0.42	AT1G68550.1	Arabidopsis thaliana|ERF|ERF family protein
EVM0014376	0	0	0	0	0	0	AT1G64380.1	2e-29	0.61	AT1G64380.1	Arabidopsis thaliana|ERF|ERF family protein
EVM0014468	9.97404	4.95946	10.0396	3.42636	3.40352	13.6807	AT1G21910.1	3e-31	0.59	AT1G21910.1	Arabidopsis thaliana|ERF|ERF family protein
EVM0014638	0	0	0	0	0	0	AT1G22810.1	4e-28	0.44	AT1G22810.1	Arabidopsis thaliana|ERF|ERF family protein
EVM0015070	0.89494	0.328184	0.767913	0	0.605449	0.963659	AT3G57600.1	2e-32	0.4	AT3G57600.1	Arabidopsis thaliana|ERF|ERF family protein
EVM0015291	0	0	0	0	0	0	AT3G23230.1	7e-29	0.46	AT3G23230.1	Arabidopsis thaliana|ERF|ERF family protein
EVM0015795	1.52936	1.40839	2.38222	0	0	0	AT2G20880.1	3e-53	0.53	AT2G20880.1	Arabidopsis thaliana|ERF|ERF family protein
EVM0015963	2.06479	1.74923	3.13575	1.42694	0.538881	1.54491	AT4G32800.1	3e-41	0.39	AT4G32800.1	Arabidopsis thaliana|ERF|ERF family protein
EVM0017716	5.92069	10.2306	6.89961	1.97661	15.1862	7.94833	AT5G11590.1	6e-55	0.51	AT5G11590.1	Arabidopsis thaliana|ERF|ERF family protein
EVM0018599	0.875723	1.80253	1.50172	0.216142	1.22695	0	AT2G33710.1	6e-24	0.91	AT2G33710.1	Arabidopsis thaliana|ERF|ERF family protein
EVM0018710	0	0	0	0	0	0	AT1G71450.1	3e-45	0.5	AT1G71450.1	Arabidopsis thaliana|ERF|ERF family protein
EVM0018815	0	0	0	0	0	0	AT4G13620.1	1e-49	0.35	AT4G13620.1	Arabidopsis thaliana|ERF|ERF family protein
EVM0019139	0	0	0	0	0	0	AT5G13910.1	7e-30	0.64	AT5G13910.1	Arabidopsis thaliana|ERF|ERF family protein
EVM0019446	133.268	363.87	122.874	131.376	125.951	96.5463	AT1G74930.1	2e-41	0.65	AT1G74930.1	Arabidopsis thaliana|ERF|ERF family protein
EVM0019509	0	0	0	0	0	0	AT1G68550.1	4e-23	0.48	AT1G68550.1	Arabidopsis thaliana|ERF|ERF family protein
EVM0019967	0	0.272099	0	0	0.112419	0	AT5G18560.1	6e-43	0.41	AT5G18560.1	Arabidopsis thaliana|ERF|ERF family protein
EVM0020001	0.612941	0.563636	0.526496	1.35517	2.23034	1.73384	AT4G16750.1	1e-38	0.84	AT4G16750.1	Arabidopsis thaliana|ERF|ERF family protein
EVM0020394	0	0	0	49.3297	38.8681	98.9527	AT2G36450.1	9e-34	0.46	AT2G36450.1	Arabidopsis thaliana|ERF|ERF family protein
EVM0020635	52.8473	65.1855	89.529	1.66805	3.86596	0.903798	AT1G01250.1	8e-39	0.73	AT1G01250.1	Arabidopsis thaliana|ERF|ERF family protein
EVM0020779	0	0	0	0	0	0	AT5G11590.1	6e-33	0.45	AT5G11590.1	Arabidopsis thaliana|ERF|ERF family protein
EVM0020893	0.292917	0.134505	0	0	0	0	AT5G25810.1	9e-33	0.68	AT5G25810.1	Arabidopsis thaliana|ERF|ERF family protein
EVM0021238	0	0	0	0	0	0	AT3G23230.1	6e-28	0.44	AT3G23230.1	Arabidopsis thaliana|ERF|ERF family protein
EVM0021743	0	0	0	0	0	0	AT3G23230.1	6e-38	0.55	AT3G23230.1	Arabidopsis thaliana|ERF|ERF family protein
EVM0021924	2.70125	1.7376	2.78369	9.88559	77.4128	27.5621	AT5G11590.1	1e-45	0.45	AT5G11590.1	Arabidopsis thaliana|ERF|ERF family protein
EVM0022140	1.3268	1.58523	2.50681	1.46398	1.65707	0.864503	AT1G75490.1	1e-34	0.76	AT1G75490.1	Arabidopsis thaliana|ERF|ERF family protein
EVM0023309	10.6624	2.77417	33.1188	0	1.01154	0	AT3G23230.1	3e-22	0.56	AT3G23230.1	Arabidopsis thaliana|ERF|ERF family protein
EVM0023424	6.5622	0.943885	9.3393	0	0	0	AT2G40340.1	4e-32	0.46	AT2G40340.1	Arabidopsis thaliana|ERF|ERF family protein
EVM0024340	0	0	0	0	0	0	AT5G13910.1	4e-45	0.43	AT5G13910.1	Arabidopsis thaliana|ERF|ERF family protein
EVM0024357	0	0	0	0	0	0	AT5G13910.1	1e-32	0.65	AT5G13910.1	Arabidopsis thaliana|ERF|ERF family protein
EVM0024672	0	0	0	0	0	0	AT3G23220.1	4e-19	0.6	AT3G23220.1	Arabidopsis thaliana|ERF|ERF family protein
EVM0025219	22.1097	6.0805	6.3791	6.9155	6.95298	8.55536	AT1G68550.1	7e-22	0.36	AT1G68550.1	Arabidopsis thaliana|ERF|ERF family protein
EVM0025658	0	0	0.0828463	0	0.110053	0	AT4G13620.1	6e-50	0.46	AT4G13620.1	Arabidopsis thaliana|ERF|ERF family protein
EVM0025831	0	0	0	0	0	0	AT2G44940.1	2e-46	0.79	AT2G44940.1	Arabidopsis thaliana|ERF|ERF family protein
EVM0025893	0	0	0	0	0	0	AT3G23230.1	2e-38	0.55	AT3G23230.1	Arabidopsis thaliana|ERF|ERF family protein
EVM0026526	29.692	16.1982	24.5193	3.93785	4.84745	11.0337	AT1G68550.1	4e-23	0.34	AT1G68550.1	Arabidopsis thaliana|ERF|ERF family protein
EVM0026548	0	0	0	0	0	0	AT5G51190.1	2e-51	0.51	AT5G51190.1	Arabidopsis thaliana|ERF|ERF family protein
EVM0026824	0	0	0	0	0	0	AT1G68550.1	3e-25	0.3	AT1G68550.1	Arabidopsis thaliana|ERF|ERF family protein
EVM0026970	0	0	0	0	0	0	AT1G19210.1	6e-43	0.72	AT1G19210.1	Arabidopsis thaliana|ERF|ERF family protein
EVM0026974	0	0	0	0	0	0	AT5G07580.1	4e-31	0.34	AT5G07580.1	Arabidopsis thaliana|ERF|ERF family protein
EVM0027123	0	0	0	0	0	0	AT5G25190.1	2e-32	0.42	AT5G25190.1	Arabidopsis thaliana|ERF|ERF family protein
EVM0027630	0	0	0	0	0	0	AT1G71450.1	3e-44	0.51	AT1G71450.1	Arabidopsis thaliana|ERF|ERF family protein
EVM0027825	0	0	0	0	0	0	AT1G64380.1	4e-46	0.44	AT1G64380.1	Arabidopsis thaliana|ERF|ERF family protein
EVM0027940	0	0	0	0.196358	0.443948	0.212564	AT1G68550.1	6e-13	0.3	AT1G68550.1	Arabidopsis thaliana|ERF|ERF family protein
EVM0028080	9.70887	6.44626	3.07769	0.149365	0	0.485129	AT5G25190.1	8e-44	0.44	AT5G25190.1	Arabidopsis thaliana|ERF|ERF family protein
EVM0028284	0.433791	0.199601	2.32944	0.327823	1.73012	0.236592	AT2G20880.1	1e-46	0.51	AT2G20880.1	Arabidopsis thaliana|ERF|ERF family protein
EVM0028718	0	0	0	0	0	0	AT5G07310.1	4e-36	0.58	AT5G07310.1	Arabidopsis thaliana|ERF|ERF family protein
EVM0028734	0	0	0	11.9079	8.93358	14.7083	AT2G36450.1	1e-31	0.44	AT2G36450.1	Arabidopsis thaliana|ERF|ERF family protein
EVM0028865	0	0	0	0	0	0	AT1G12890.1	1e-25	0.7	AT1G12890.1	Arabidopsis thaliana|ERF|ERF family protein
EVM0029497	0	0	0	0	0	0	AT1G80580.1	6e-30	0.57	AT1G80580.1	Arabidopsis thaliana|ERF|ERF family protein
EVM0029552	0	0	0	0	0	0	AT3G23220.1	8e-27	0.68	AT3G23220.1	Arabidopsis thaliana|ERF|ERF family protein
EVM0030048	0	0	0	0	0	0	AT2G40340.1	5e-32	0.29	AT2G40340.1	Arabidopsis thaliana|ERF|ERF family protein
EVM0030717	0	0	0	0	0	0	AT4G39780.1	6e-48	0.36	AT4G39780.1	Arabidopsis thaliana|ERF|ERF family protein
EVM0031231	0	0	0	0	0	0	AT5G25810.1	2e-35	0.65	AT5G25810.1	Arabidopsis thaliana|ERF|ERF family protein
EVM0031704	86.0618	78.2977	104.59	25.6606	58.3359	34.5157	AT4G39780.1	8e-60	0.41	AT4G39780.1	Arabidopsis thaliana|ERF|ERF family protein
EVM0031757	0	0	0	0	0	0	AT2G20880.1	1e-31	0.79	AT2G20880.1	Arabidopsis thaliana|ERF|ERF family protein
EVM0032335	2.84004	0.459768	6.88228	0.166513	1.13222	0	AT5G52020.1	1e-25	0.55	AT5G52020.1	Arabidopsis thaliana|ERF|ERF family protein
EVM0033689	0	0	0	0	0	0	AT1G19210.1	5e-40	0.42	AT1G19210.1	Arabidopsis thaliana|ERF|ERF family protein
EVM0033802	0	0	0	0	0	0	AT5G25810.1	1e-32	0.87	AT5G25810.1	Arabidopsis thaliana|ERF|ERF family protein
EVM0034338	0	0	0	0	0	0	AT4G28140.1	8e-12	0.41	AT4G28140.1	Arabidopsis thaliana|ERF|ERF family protein
EVM0034436	0.230171	0.529354	0	0.231638	0.131012	0	AT1G64380.1	2e-31	0.37	AT1G64380.1	Arabidopsis thaliana|ERF|ERF family protein
EVM0035071	0	0	0	1.66703	0.709529	3.83567	AT1G71450.1	2e-30	0.4	AT1G71450.1	Arabidopsis thaliana|ERF|ERF family protein
EVM0035840	0	0	0	0	0	0	AT2G40340.1	3e-36	0.33	AT2G40340.1	Arabidopsis thaliana|ERF|ERF family protein
EVM0036289	0.108448	0.399202	0.186356	0.655647	0.988639	0	AT4G28140.1	1e-47	0.44	AT4G28140.1	Arabidopsis thaliana|ERF|ERF family protein
EVM0036402	0	0	0	0	0	0.617724	AT5G25190.1	1e-25	0.42	AT5G25190.1	Arabidopsis thaliana|ERF|ERF family protein
EVM0036776	0	0	0	0	0	0	AT5G07310.1	1e-34	0.42	AT5G07310.1	Arabidopsis thaliana|ERF|ERF family protein
EVM0038204	0	0	0	0	0	0	AT5G25810.1	1e-36	0.44	AT5G25810.1	Arabidopsis thaliana|ERF|ERF family protein
EVM0038433	0	0	0	0	0	0	AT5G07580.1	1e-32	0.75	AT5G07580.1	Arabidopsis thaliana|ERF|ERF family protein
EVM0039359	7.74443	4.0372	8.33835	66.6029	20.7716	11.3251	AT2G20880.1	3e-45	0.45	AT2G20880.1	Arabidopsis thaliana|ERF|ERF family protein
EVM0039690	0.751112	0.681448	0.642092	0	0	0	AT2G33710.1	2e-23	0.58	AT2G33710.1	Arabidopsis thaliana|ERF|ERF family protein
EVM0040248	0	0	0.260778	0.592243	1.34872	0.32069	AT3G23230.1	8e-22	0.56	AT3G23230.1	Arabidopsis thaliana|ERF|ERF family protein
EVM0040710	0	0	0	0	0	0	AT5G51190.1	4e-23	0.73	AT5G51190.1	Arabidopsis thaliana|ERF|ERF family protein
EVM0041112	0	0	0	0	0	0	AT4G18450.1	4e-24	0.44	AT4G18450.1	Arabidopsis thaliana|ERF|ERF family protein
EVM0041837	0	0	0	0	0	0	AT4G32800.1	6e-47	0.8	AT4G32800.1	Arabidopsis thaliana|ERF|ERF family protein
EVM0042215	1.29913	0	0	0	0	0	AT3G23230.1	9e-27	0.44	AT3G23230.1	Arabidopsis thaliana|ERF|ERF family protein
EVM0042270	1.76074	2.55902	1.50585	0	18.5802	2.57324	AT3G23230.1	4e-24	0.44	AT3G23230.1	Arabidopsis thaliana|ERF|ERF family protein
EVM0042813	0	0	0	0	0	0	AT1G71450.1	1e-27	0.39	AT1G71450.1	Arabidopsis thaliana|ERF|ERF family protein
EVM0042904	4.18628	3.22274	2.20452	14.9781	7.46585	2.36561	AT3G23230.1	6e-26	0.44	AT3G23230.1	Arabidopsis thaliana|ERF|ERF family protein
EVM0043117	6.99698	4.61405	10.7681	0.631845	1.07169	0.912006	AT1G68550.1	2e-27	0.28	AT1G68550.1	Arabidopsis thaliana|ERF|ERF family protein
EVM0044003	0	0	0	0	0	0	AT3G57600.1	2e-75	0.42	AT3G57600.1	Arabidopsis thaliana|ERF|ERF family protein
EVM0044136	0	0.15789	0	0	0	0	AT5G52020.1	6e-31	0.38	AT5G52020.1	Arabidopsis thaliana|ERF|ERF family protein
EVM0044411	13.7351	10.3058	22.1246	1.19541	1.1432	1.69223	AT1G64380.1	2e-59	0.49	AT1G64380.1	Arabidopsis thaliana|ERF|ERF family protein
EVM0046456	0	0	0	0	0	0	AT2G44940.1	1e-43	0.41	AT2G44940.1	Arabidopsis thaliana|ERF|ERF family protein
EVM0046505	0	0	0	0	0	0	AT1G15360.1	2e-66	0.52	AT1G15360.1	Arabidopsis thaliana|ERF|ERF family protein
EVM0047254	3.43545	3.56601	3.71888	2.09111	3.04497	6.46838	AT5G11590.1	5e-24	0.5	AT5G11590.1	Arabidopsis thaliana|ERF|ERF family protein
EVM0047734	5.86146	2.45148	4.57111	0.207589	0.156283	0.299613	AT2G20880.1	9e-44	0.7	AT2G20880.1	Arabidopsis thaliana|ERF|ERF family protein
EVM0048417	0	0	0	0.182201	0	0	AT5G13910.1	6e-25	0.6	AT5G13910.1	Arabidopsis thaliana|ERF|ERF family protein
EVM0049179	0.118097	0	0.2029	0	0.13438	0.257185	AT3G57600.1	9e-63	0.5	AT3G57600.1	Arabidopsis thaliana|ERF|ERF family protein
EVM0049222	0	0	0	0	0	0	AT1G19210.1	2e-36	0.4	AT1G19210.1	Arabidopsis thaliana|ERF|ERF family protein
EVM0049251	10.9183	18.7065	25.4947	2.67013	1.2109	1.54185	AT2G47520.1	5e-26	0.43	AT2G47520.1	Arabidopsis thaliana|ERF|ERF family protein
EVM0049727	35.7359	28.784	22.383	732.53	550.434	908.245	AT2G47520.1	4e-38	0.36	AT2G47520.1	Arabidopsis thaliana|ERF|ERF family protein
EVM0050788	0	0	0	0	0	0	AT2G40220.1	3e-29	0.53	AT2G40220.1	Arabidopsis thaliana|ERF|ERF family protein
EVM0050996	0	0	0	0	0	0	AT5G25390.2	6e-31	0.36	AT5G25390.2	Arabidopsis thaliana|ERF|ERF family protein
EVM0051304	15.2061	37.0893	32.7929	0	0	0	AT1G01250.1	2e-51	0.61	AT1G01250.1	Arabidopsis thaliana|ERF|ERF family protein
EVM0051422	9.97838	5.11719	12.667	33.0202	13.0112	22.0511	AT1G68550.1	1e-24	0.3	AT1G68550.1	Arabidopsis thaliana|ERF|ERF family protein
EVM0051437	0.407627	1.24856	2.1003	1.08971	0.462591	0.589871	AT1G75490.1	5e-49	0.48	AT1G75490.1	Arabidopsis thaliana|ERF|ERF family protein
EVM0051718	0.304833	0.187086	1.48435	0.205032	1.97044	3.21837	AT2G40350.1	3e-24	0.41	AT2G40350.1	Arabidopsis thaliana|ERF|ERF family protein
EVM0051895	0	0	0	0	0	0	AT4G13040.1	1e-49	0.68	AT4G13040.1	Arabidopsis thaliana|ERF|ERF family protein
EVM0053059	0	0	0	0	0	0	AT1G63030.2	1e-35	0.4	AT1G63030.2	Arabidopsis thaliana|ERF|ERF family protein
EVM0053396	0	0	0	0	0	0	AT3G23230.1	6e-34	0.48	AT3G23230.1	Arabidopsis thaliana|ERF|ERF family protein
EVM0054176	196.279	142.813	172.056	142.184	100.566	159.448	AT1G74930.1	5e-49	0.84	AT1G74930.1	Arabidopsis thaliana|ERF|ERF family protein
EVM0054427	0	0	0	0	0	0	AT1G15360.1	1e-24	0.37	AT1G15360.1	Arabidopsis thaliana|ERF|ERF family protein
EVM0054735	0.355159	0	0.457134	0.353307	0.20027	0	AT5G25190.1	5e-42	0.42	AT5G25190.1	Arabidopsis thaliana|ERF|ERF family protein
EVM0055013	0	0	0	0	0	0	AT2G36450.1	4e-59	0.52	AT2G36450.1	Arabidopsis thaliana|ERF|ERF family protein
EVM0019629	0	0	0	0	0	0	AT5G50080.1	4e-21	0.39	AT5G50080.1	Arabidopsis thaliana|ERF|ethylene response factor 110
EVM0020794	0	0	0.114618	36.9445	11.0606	11.7381	AT5G50080.1	2e-30	0.71	AT5G50080.1	Arabidopsis thaliana|ERF|ethylene response factor 110
EVM0023728	0	0	0	0	0	0	AT5G50080.1	4e-26	0.66	AT5G50080.1	Arabidopsis thaliana|ERF|ethylene response factor 110
EVM0024824	0	0	0	2.27556	1.51516	1.59407	AT5G50080.1	1e-26	0.57	AT5G50080.1	Arabidopsis thaliana|ERF|ethylene response factor 110
EVM0002924	0	0	0	0	0	0	AT3G23240.1	4e-64	0.55	AT3G23240.1	Arabidopsis thaliana|ERF|ethylene response factor 1
EVM0007627	0	0	0	0	0	0	AT3G23240.1	1e-26	0.41	AT3G23240.1	Arabidopsis thaliana|ERF|ethylene response factor 1
EVM0008194	5.63869	7.70208	6.33113	0	0.983178	0	AT3G23240.1	3e-38	0.47	AT3G23240.1	Arabidopsis thaliana|ERF|ethylene response factor 1
EVM0017741	0	0	0	0	0	0	AT3G23240.1	2e-43	0.52	AT3G23240.1	Arabidopsis thaliana|ERF|ethylene response factor 1
EVM0018721	0	0	0	0	0	0	AT3G23240.1	2e-46	0.45	AT3G23240.1	Arabidopsis thaliana|ERF|ethylene response factor 1
EVM0024480	0	0	0	0	0	0	AT3G23240.1	1e-32	0.71	AT3G23240.1	Arabidopsis thaliana|ERF|ethylene response factor 1
EVM0029054	0	0	0	0	0	0	AT3G23240.1	2e-35	0.43	AT3G23240.1	Arabidopsis thaliana|ERF|ethylene response factor 1
EVM0033101	6.16573	10.2731	31.4748	5.34161	3.85157	4.03074	AT3G23240.1	2e-60	0.5	AT3G23240.1	Arabidopsis thaliana|ERF|ethylene response factor 1
EVM0034869	13.7821	1.9691	13.2081	2.49212	1.41271	1.92732	AT3G23240.1	3e-47	0.47	AT3G23240.1	Arabidopsis thaliana|ERF|ethylene response factor 1
EVM0039235	0	0	0	0	0	0	AT3G23240.1	2e-36	0.45	AT3G23240.1	Arabidopsis thaliana|ERF|ethylene response factor 1
EVM0040491	0	0	0	0	0	0	AT3G23240.1	1e-32	0.36	AT3G23240.1	Arabidopsis thaliana|ERF|ethylene response factor 1
EVM0043856	0	0	0	0	0	0	AT3G23240.1	5e-27	0.51	AT3G23240.1	Arabidopsis thaliana|ERF|ethylene response factor 1
EVM0047318	0	0	0	0	0	0	AT3G23240.1	3e-63	0.53	AT3G23240.1	Arabidopsis thaliana|ERF|ethylene response factor 1
EVM0053572	257.825	146.057	181.328	75.5919	31.3628	77.1098	AT3G23240.1	2e-64	0.55	AT3G23240.1	Arabidopsis thaliana|ERF|ethylene response factor 1
EVM0021776	0	0	0	0	0	0	AT5G61600.1	5e-33	0.63	AT5G61600.1	Arabidopsis thaliana|ERF|ethylene response factor 104
EVM0011676	0	0	0	0	0	0	AT3G20310.1	7e-20	0.65	AT3G20310.1	Arabidopsis thaliana|ERF|ethylene response factor 7
EVM0044826	26.9345	24.2685	29.9429	190.032	135.905	191.197	AT3G20310.1	1e-27	0.37	AT3G20310.1	Arabidopsis thaliana|ERF|ethylene response factor 7
EVM0042342	402.579	171.887	286.595	472.347	430.283	784.076	AT1G53170.1	5e-31	0.43	AT1G53170.1	Arabidopsis thaliana|ERF|ethylene response factor 8
EVM0008660	662.191	575.48	609.019	191.055	121.719	160.083	AT4G17500.1	6e-70	0.55	AT4G17500.1	Arabidopsis thaliana|ERF|ethylene responsive element binding factor 1
EVM0011792	725.221	575.56	720.372	664.969	449.134	599.852	AT4G17500.1	1e-67	0.51	AT4G17500.1	Arabidopsis thaliana|ERF|ethylene responsive element binding factor 1
EVM0028103	269.336	270.002	224.014	302.958	203.259	130.433	AT4G17500.1	4e-54	0.49	AT4G17500.1	Arabidopsis thaliana|ERF|ethylene responsive element binding factor 1
EVM0039138	3.06176	0.761472	5.2445	0.543687	0	0	AT4G17500.1	6e-27	0.38	AT4G17500.1	Arabidopsis thaliana|ERF|ethylene responsive element binding factor 1
EVM0014761	0	0	0	0	0	0	AT5G47220.1	2e-47	0.47	AT5G47220.1	Arabidopsis thaliana|ERF|ethylene responsive element binding factor 2
EVM0017881	0	0	0	0	0	0	AT5G47220.1	3e-46	0.44	AT5G47220.1	Arabidopsis thaliana|ERF|ethylene responsive element binding factor 2
EVM0034690	0	0	0	0	0	0	AT5G47220.1	5e-37	0.36	AT5G47220.1	Arabidopsis thaliana|ERF|ethylene responsive element binding factor 2
EVM0048524	0	0	0	0	0	0	AT5G47220.1	6e-28	0.4	AT5G47220.1	Arabidopsis thaliana|ERF|ethylene responsive element binding factor 2
EVM0003977	32.0836	32.3607	34.3569	110.35	101.849	71.0657	AT1G50640.1	5e-27	0.37	AT1G50640.1	Arabidopsis thaliana|ERF|ethylene responsive element binding factor 3
EVM0009710	0	0	0	0	0	0	AT1G50640.1	1e-43	0.42	AT1G50640.1	Arabidopsis thaliana|ERF|ethylene responsive element binding factor 3
EVM0025691	39.2722	47.3361	51.447	78.8942	81.1725	64.9571	AT1G50640.1	2e-25	0.74	AT1G50640.1	Arabidopsis thaliana|ERF|ethylene responsive element binding factor 3
EVM0031750	0	0	0	0	0	0	AT1G50640.1	5e-24	0.57	AT1G50640.1	Arabidopsis thaliana|ERF|ethylene responsive element binding factor 3
EVM0033778	4.10071	5.64559	5.68625	31.6522	40.6755	20.7999	AT1G50640.1	2e-23	0.69	AT1G50640.1	Arabidopsis thaliana|ERF|ethylene responsive element binding factor 3
EVM0039699	45.6879	42.3614	45.8076	126.619	144.199	132.07	AT1G50640.1	4e-38	0.46	AT1G50640.1	Arabidopsis thaliana|ERF|ethylene responsive element binding factor 3
EVM0001338	0	0	0	0	0	0	AT3G15210.1	2e-23	0.56	AT3G15210.1	Arabidopsis thaliana|ERF|ethylene responsive element binding factor 4
EVM0002919	171.963	8.70907	54.7681	11.7925	8.14211	18.2163	AT3G15210.1	9e-31	0.41	AT3G15210.1	Arabidopsis thaliana|ERF|ethylene responsive element binding factor 4
EVM0014913	71.0694	143.21	149.82	262.935	187.216	412.46	AT3G15210.1	1e-30	0.41	AT3G15210.1	Arabidopsis thaliana|ERF|ethylene responsive element binding factor 4
EVM0018557	166.191	106.691	89.3047	219.201	211.105	310.906	AT3G15210.1	3e-25	0.63	AT3G15210.1	Arabidopsis thaliana|ERF|ethylene responsive element binding factor 4
EVM0027881	412.416	283.326	259.534	1104.95	993.614	1279.59	AT3G15210.1	3e-28	0.59	AT3G15210.1	Arabidopsis thaliana|ERF|ethylene responsive element binding factor 4
EVM0031277	391.683	207.656	353.001	1010.38	644.132	937.791	AT3G15210.1	1e-24	0.55	AT3G15210.1	Arabidopsis thaliana|ERF|ethylene responsive element binding factor 4
EVM0039034	430.071	672.626	564.136	1609.5	1687.26	2063.03	AT3G15210.1	6e-28	0.58	AT3G15210.1	Arabidopsis thaliana|ERF|ethylene responsive element binding factor 4
EVM0040446	52.3147	51.3469	99.3662	0.222355	1.51501	0.481536	AT3G15210.1	5e-27	0.71	AT3G15210.1	Arabidopsis thaliana|ERF|ethylene responsive element binding factor 4
EVM0022702	274.434	361.164	240.959	509.478	295.699	304.075	AT5G47230.1	2e-42	0.65	AT5G47230.1	Arabidopsis thaliana|ERF|ethylene responsive element binding factor 5
EVM0053078	79.9947	52.0871	58.8323	108.447	47.9067	69.9092	AT4G17490.1	2e-45	0.46	AT4G17490.1	Arabidopsis thaliana|ERF|ethylene responsive element binding factor 6
EVM0012727	0	0	0	0	0	0	AT2G44840.1	4e-39	0.62	AT2G44840.1	Arabidopsis thaliana|ERF|ethylene-responsive element binding factor 13
EVM0035908	0	0	0	0	0	0	AT2G44840.1	2e-34	0.79	AT2G44840.1	Arabidopsis thaliana|ERF|ethylene-responsive element binding factor 13
EVM0052024	0	0	0	0	0	0	AT1G04370.1	1e-26	0.46	AT1G04370.1	Arabidopsis thaliana|ERF|Ethylene-responsive element binding factor 14
EVM0017347	0	0	0	0	0	0	AT2G31230.1	3e-34	0.6	AT2G31230.1	Arabidopsis thaliana|ERF|ethylene-responsive element binding factor 15
EVM0023552	0	0	0	0	0	0	AT2G31230.1	3e-34	0.6	AT2G31230.1	Arabidopsis thaliana|ERF|ethylene-responsive element binding factor 15
EVM0029545	0	0	0	0	0	0	AT2G31230.1	1e-27	0.53	AT2G31230.1	Arabidopsis thaliana|ERF|ethylene-responsive element binding factor 15
EVM0041852	0	0	0	0	0	0	AT2G31230.1	9e-27	0.53	AT2G31230.1	Arabidopsis thaliana|ERF|ethylene-responsive element binding factor 15
EVM0002609	10.1779	9.86886	6.84701	18.1908	72.2348	25.6906	AT3G16770.1	4e-29	0.39	AT3G16770.1	Arabidopsis thaliana|ERF|ethylene-responsive element binding protein
EVM0004256	8.29637	11.0817	12.4694	601.993	540.254	781.023	AT3G16770.1	1e-33	0.47	AT3G16770.1	Arabidopsis thaliana|ERF|ethylene-responsive element binding protein
EVM0017171	0	0	0	0	0	0	AT3G16770.1	5e-35	0.46	AT3G16770.1	Arabidopsis thaliana|ERF|ethylene-responsive element binding protein
EVM0017702	0	0	0	0.145616	1.31917	2.68004	AT3G16770.1	1e-33	0.33	AT3G16770.1	Arabidopsis thaliana|ERF|ethylene-responsive element binding protein
EVM0052297	3.13618	9.09636	8.59998	3006.79	2273.28	5123.37	AT3G16770.1	2e-31	0.44	AT3G16770.1	Arabidopsis thaliana|ERF|ethylene-responsive element binding protein
EVM0052745	301.096	215.018	235.082	986.256	1475.16	1106.14	AT3G16770.1	4e-37	0.37	AT3G16770.1	Arabidopsis thaliana|ERF|ethylene-responsive element binding protein
EVM0052820	5.16327	2.49713	5.48413	75.4625	63.6833	76.9782	AT3G16770.1	2e-30	0.36	AT3G16770.1	Arabidopsis thaliana|ERF|ethylene-responsive element binding protein
EVM0003413	0	0	0	0	0	0	AT4G34410.1	2e-31	0.46	AT4G34410.1	Arabidopsis thaliana|ERF|redox responsive transcription factor 1
EVM0005180	235.014	266.92	134.804	615.992	267.451	504.559	AT4G34410.1	3e-35	0.42	AT4G34410.1	Arabidopsis thaliana|ERF|redox responsive transcription factor 1
EVM0015347	0	0	0	0	0	0	AT4G34410.1	5e-31	0.41	AT4G34410.1	Arabidopsis thaliana|ERF|redox responsive transcription factor 1
EVM0018668	0	0	0	0	0	0	AT4G34410.1	2e-34	0.38	AT4G34410.1	Arabidopsis thaliana|ERF|redox responsive transcription factor 1
EVM0042943	52.1346	71.3786	35.7701	278.411	136.496	303.9	AT4G34410.1	3e-36	0.43	AT4G34410.1	Arabidopsis thaliana|ERF|redox responsive transcription factor 1
EVM0046393	0	0.899731	0.420824	7.8242	7.38816	3.35314	AT4G34410.1	2e-23	0.33	AT4G34410.1	Arabidopsis thaliana|ERF|redox responsive transcription factor 1
EVM0023619	2.732	0.310379	4.67399	39.5728	30.0768	13.572	AT1G46768.1	6e-48	0.58	AT1G46768.1	Arabidopsis thaliana|ERF|related to AP2 1
EVM0006093	0	0	0	0	0	0	AT5G19790.1	9e-44	0.38	AT5G19790.1	Arabidopsis thaliana|ERF|related to AP2 11
EVM0008416	0	0	0	0	0	0	AT5G19790.1	1e-26	0.56	AT5G19790.1	Arabidopsis thaliana|ERF|related to AP2 11
EVM0017542	0	0	0	0	0	0	AT5G19790.1	2e-29	0.67	AT5G19790.1	Arabidopsis thaliana|ERF|related to AP2 11
EVM0029352	0	0	0	0	0	0	AT5G19790.1	8e-22	0.68	AT5G19790.1	Arabidopsis thaliana|ERF|related to AP2 11
EVM0040507	0	0	0	0	0	0	AT5G19790.1	5e-17	0.52	AT5G19790.1	Arabidopsis thaliana|ERF|related to AP2 11
EVM0041334	0	0	0	0	0	0	AT5G19790.1	2e-26	0.56	AT5G19790.1	Arabidopsis thaliana|ERF|related to AP2 11
EVM0002004	0	0	0	0	0	0	AT1G53910.3	2e-58	0.39	AT1G53910.3	Arabidopsis thaliana|ERF|related to AP2 12
EVM0028528	0	0	0	0	0	0	AT1G53910.3	3e-59	0.42	AT1G53910.3	Arabidopsis thaliana|ERF|related to AP2 12
EVM0020817	2.15296	2.56306	3.65885	2.61013	4.51363	9.89883	AT3G14230.2	7e-14	0.41	AT3G14230.2	Arabidopsis thaliana|ERF|related to AP2 2
EVM0034011	523.838	430.714	558.65	349.571	272.693	405.363	AT1G78080.1	4e-59	0.39	AT1G78080.1	Arabidopsis thaliana|ERF|related to AP2 4
EVM0034263	18.4946	32.1682	57.9611	30.8182	38.4803	28.8081	AT1G78080.1	5e-48	0.44	AT1G78080.1	Arabidopsis thaliana|ERF|related to AP2 4
EVM0042604	23.3195	21.4754	17.6687	7.78776	9.02043	7.49377	AT1G78080.1	9e-57	0.48	AT1G78080.1	Arabidopsis thaliana|ERF|related to AP2 4
EVM0051261	0	0	0	0	0	0	AT1G78080.1	2e-43	0.45	AT1G78080.1	Arabidopsis thaliana|ERF|related to AP2 4
EVM0054913	325.509	301.517	338.237	227.007	268.722	177.627	AT1G78080.1	1e-59	0.4	AT1G78080.1	Arabidopsis thaliana|ERF|related to AP2 4
EVM0020074	0	0	0.767913	3.91619	0.605449	1.15639	AT1G43160.1	3e-29	0.72	AT1G43160.1	Arabidopsis thaliana|ERF|related to AP2 6
EVM0050617	0	0.0750556	0.210025	7.42291	2.2364	1.60706	AT1G43160.1	5e-28	0.72	AT1G43160.1	Arabidopsis thaliana|ERF|related to AP2 6
EVM0023436	0.239962	0	0	2.41271	0.682423	1.82838	AT5G13330.1	4e-27	0.66	AT5G13330.1	Arabidopsis thaliana|ERF|related to AP2 6l
EVM0025201	0	0	0	0	0	0	AT5G13330.1	4e-32	0.49	AT5G13330.1	Arabidopsis thaliana|ERF|related to AP2 6l
EVM0004797	2.15991	2.72804	3.50723	10.4537	8.69738	7.63182	AT4G15090.1	e-173	0.65	AT4G15090.1	Arabidopsis thaliana|FAR1|FAR1 family protein
EVM0005557	0	0	0	0	0	0	AT4G15090.1	5e-23	0.29	AT4G15090.1	Arabidopsis thaliana|FAR1|FAR1 family protein
EVM0005941	2.14868	1.89355	2.64628	5.82186	3.64989	3.60869	AT4G15090.1	0	0.55	AT4G15090.1	Arabidopsis thaliana|FAR1|FAR1 family protein
EVM0007975	0	0	0	0	0	0	AT4G15090.1	0	0.62	AT4G15090.1	Arabidopsis thaliana|FAR1|FAR1 family protein
EVM0007983	0	0	0	0	0	0	AT3G59470.2	2e-94	0.59	AT3G59470.2	Arabidopsis thaliana|FAR1|FAR1 family protein
EVM0010972	1.0634	0.700232	3.19979	0.462019	2.26153	2.00052	AT4G15090.1	3e-73	0.37	AT4G15090.1	Arabidopsis thaliana|FAR1|FAR1 family protein
EVM0011698	0	0	0	0	0	0	AT4G15090.1	1e-41	0.32	AT4G15090.1	Arabidopsis thaliana|FAR1|FAR1 family protein
EVM0019435	0	0	0	0	0	0	AT3G59470.2	1e-20	0.4	AT3G59470.2	Arabidopsis thaliana|FAR1|FAR1 family protein
EVM0021058	9.83497	11.8366	10.8965	3.30285	7.77306	6.13106	AT4G12850.1	2e-61	0.52	AT4G12850.1	Arabidopsis thaliana|FAR1|FAR1 family protein
EVM0021693	0	0	0	0	0	0	AT4G15090.1	9e-18	0.28	AT4G15090.1	Arabidopsis thaliana|FAR1|FAR1 family protein
EVM0022285	0.393939	0.231606	0.924357	0.146326	0.288831	0.316767	AT4G15090.1	e-113	0.33	AT4G15090.1	Arabidopsis thaliana|FAR1|FAR1 family protein
EVM0023133	0	0	0	0	0	0	AT4G15090.1	5e-15	0.29	AT4G15090.1	Arabidopsis thaliana|FAR1|FAR1 family protein
EVM0026664	2.50592	1.22605	0.716904	0.666052	1.13222	1.26197	AT4G12850.1	8e-65	0.55	AT4G12850.1	Arabidopsis thaliana|FAR1|FAR1 family protein
EVM0027862	6.44185	5.14283	4.13864	0.262615	1.19464	3.12824	AT2G43280.1	5e-64	0.78	AT2G43280.1	Arabidopsis thaliana|FAR1|FAR1 family protein
EVM0030528	0.712062	0.867682	1.01721	0	0.530632	0.252889	AT2G43280.1	8e-73	0.75	AT2G43280.1	Arabidopsis thaliana|FAR1|FAR1 family protein
EVM0031983	0	0	0	0	0	0	AT2G43280.1	2e-71	0.57	AT2G43280.1	Arabidopsis thaliana|FAR1|FAR1 family protein
EVM0036065	0.162256	0	0	0	0	0	AT2G43280.1	4e-28	0.74	AT2G43280.1	Arabidopsis thaliana|FAR1|FAR1 family protein
EVM0039818	0	0	0.0664181	0	0	0	AT4G15090.1	2e-16	0.4	AT4G15090.1	Arabidopsis thaliana|FAR1|FAR1 family protein
EVM0039901	0	0	0	0	0	0	AT4G15090.1	6e-39	0.29	AT4G15090.1	Arabidopsis thaliana|FAR1|FAR1 family protein
EVM0040916	0	0	0	0	0	0	AT4G15090.1	3e-14	0.26	AT4G15090.1	Arabidopsis thaliana|FAR1|FAR1 family protein
EVM0048544	0	0	0	0	0	0	AT4G15090.1	7e-19	0.27	AT4G15090.1	Arabidopsis thaliana|FAR1|FAR1 family protein
EVM0049355	2.81917	2.12995	2.41961	1.81859	5.05849	3.57993	AT4G12850.1	9e-68	0.56	AT4G12850.1	Arabidopsis thaliana|FAR1|FAR1 family protein
EVM0049438	0	0	0	0	0	0	AT4G15090.1	8e-19	0.29	AT4G15090.1	Arabidopsis thaliana|FAR1|FAR1 family protein
EVM0054316	15.8528	20.9937	19.3579	6.52016	7.94227	6.17683	AT3G59470.2	7e-57	0.54	AT3G59470.2	Arabidopsis thaliana|FAR1|FAR1 family protein
EVM0003031	0	0	0	0	0	0	AT4G19990.1	6e-35	0.28	AT4G19990.1	Arabidopsis thaliana|FAR1|FAR1-related sequence 1
EVM0038779	0	0	0	0	0	0	AT5G28530.1	0	0.53	AT5G28530.1	Arabidopsis thaliana|FAR1|FAR1-related sequence 10
EVM0042132	0	0	0	0	0	0	AT5G28530.1	0	0.61	AT5G28530.1	Arabidopsis thaliana|FAR1|FAR1-related sequence 10
EVM0043375	2.60528	2.45557	2.62206	0.789773	1.40085	1.22126	AT5G28530.1	0	0.56	AT5G28530.1	Arabidopsis thaliana|FAR1|FAR1-related sequence 10
EVM0007993	6.9832	5.41015	6.84671	1.89086	3.81834	4.47047	AT1G10240.1	0	0.76	AT1G10240.1	Arabidopsis thaliana|FAR1|FAR1-related sequence 11
EVM0021825	4.68521	4.17566	6.2612	6.65587	5.97469	3.74917	AT1G10240.1	0	0.53	AT1G10240.1	Arabidopsis thaliana|FAR1|FAR1-related sequence 11
EVM0026101	2.76536	2.21426	2.94068	4.42913	5.41939	3.19631	AT1G10240.1	0	0.75	AT1G10240.1	Arabidopsis thaliana|FAR1|FAR1-related sequence 11
EVM0026639	0	0	0.0728981	0	0	0	AT1G10240.1	5e-83	0.42	AT1G10240.1	Arabidopsis thaliana|FAR1|FAR1-related sequence 11
EVM0038760	0	0	0	0	0	0	AT1G10240.1	0	0.8	AT1G10240.1	Arabidopsis thaliana|FAR1|FAR1-related sequence 11
EVM0002462	0	0	0	0	0	0	AT5G18960.1	5e-15	0.28	AT5G18960.1	Arabidopsis thaliana|FAR1|FAR1-related sequence 12
EVM0027269	0	0	0	0	0	0	AT5G18960.1	6e-11	0.26	AT5G18960.1	Arabidopsis thaliana|FAR1|FAR1-related sequence 12
EVM0034105	0	0	0	0	0	0	AT5G18960.1	5e-13	0.34	AT5G18960.1	Arabidopsis thaliana|FAR1|FAR1-related sequence 12
EVM0044188	0	0	0	0	0	0	AT5G18960.1	1e-15	0.37	AT5G18960.1	Arabidopsis thaliana|FAR1|FAR1-related sequence 12
EVM0048731	0	0	0	0	0	0	AT5G18960.1	1e-15	0.3	AT5G18960.1	Arabidopsis thaliana|FAR1|FAR1-related sequence 12
EVM0015606	0	0	0	0	0	0	AT2G32250.2	3e-17	0.29	AT2G32250.2	Arabidopsis thaliana|FAR1|FAR1-related sequence 2
EVM0016456	0	0	0	0	0	0	AT2G32250.3	1e-12	0.32	AT2G32250.3	Arabidopsis thaliana|FAR1|FAR1-related sequence 2
EVM0028641	0	0	0	0	0	0	AT2G32250.3	0	0.47	AT2G32250.3	Arabidopsis thaliana|FAR1|FAR1-related sequence 2
EVM0030569	0	0	0	0	0	0	AT2G32250.2	3e-14	0.3	AT2G32250.2	Arabidopsis thaliana|FAR1|FAR1-related sequence 2
EVM0013147	0	0	0	0	0	0	AT2G27110.2	0	0.51	AT2G27110.2	Arabidopsis thaliana|FAR1|FAR1-related sequence 3
EVM0021961	0	0	0	0	0	0	AT2G27110.2	e-145	0.62	AT2G27110.2	Arabidopsis thaliana|FAR1|FAR1-related sequence 3
EVM0030535	0	0	0	0	0	0	AT2G27110.2	1e-26	0.37	AT2G27110.2	Arabidopsis thaliana|FAR1|FAR1-related sequence 3
EVM0042652	4.61682	3.05692	4.15891	5.06445	5.71398	6.68401	AT2G27110.2	0	0.65	AT2G27110.2	Arabidopsis thaliana|FAR1|FAR1-related sequence 3
EVM0044719	8.26771	4.69819	7.01671	16.0635	13.8545	14.8256	AT2G27110.2	e-122	0.6	AT2G27110.2	Arabidopsis thaliana|FAR1|FAR1-related sequence 3
EVM0050561	0	0	0	0	0	0	AT2G27110.2	3e-30	0.34	AT2G27110.2	Arabidopsis thaliana|FAR1|FAR1-related sequence 3
EVM0010879	0	0	0	0	0	0	AT1G76320.1	2e-14	0.35	AT1G76320.1	Arabidopsis thaliana|FAR1|FAR1-related sequence 4
EVM0021649	0.335004	0.102746	0.191877	0.112452	0	0	AT1G76320.2	5e-58	0.64	AT1G76320.2	Arabidopsis thaliana|FAR1|FAR1-related sequence 4
EVM0023364	2.04149	2.30891	2.30155	1.18662	0.770589	1.05087	AT1G76320.2	0	0.53	AT1G76320.2	Arabidopsis thaliana|FAR1|FAR1-related sequence 4
EVM0031885	0	0.0543528	0.151972	0.0599075	0.0676288	0.129694	AT1G76320.1	0	0.56	AT1G76320.1	Arabidopsis thaliana|FAR1|FAR1-related sequence 4
EVM0039344	0	0	0	0	0	0	AT1G76320.1	0	0.59	AT1G76320.1	Arabidopsis thaliana|FAR1|FAR1-related sequence 4
EVM0001117	0	0	0	0	0	0	AT4G38180.1	2e-43	0.39	AT4G38180.1	Arabidopsis thaliana|FAR1|FAR1-related sequence 5
EVM0001808	0	0	0	0	0	0	AT4G38180.1	3e-25	0.37	AT4G38180.1	Arabidopsis thaliana|FAR1|FAR1-related sequence 5
EVM0001832	0	0	0	0	0	0	AT4G38180.1	e-148	0.38	AT4G38180.1	Arabidopsis thaliana|FAR1|FAR1-related sequence 5
EVM0002944	0	0	0	0	0	0	AT4G38180.1	5e-30	0.36	AT4G38180.1	Arabidopsis thaliana|FAR1|FAR1-related sequence 5
EVM0004934	0	0	0	0	0	0	AT4G38180.1	4e-28	0.33	AT4G38180.1	Arabidopsis thaliana|FAR1|FAR1-related sequence 5
EVM0005225	0	0	0	0	0	0	AT4G38180.1	2e-56	0.39	AT4G38180.1	Arabidopsis thaliana|FAR1|FAR1-related sequence 5
EVM0006514	0	0	0	0	0	0	AT4G38180.1	1e-22	0.25	AT4G38180.1	Arabidopsis thaliana|FAR1|FAR1-related sequence 5
EVM0007761	0	0	0	0	0	0	AT4G38180.1	4e-13	0.29	AT4G38180.1	Arabidopsis thaliana|FAR1|FAR1-related sequence 5
EVM0008426	0	0	0	0	0	0	AT4G38180.1	2e-43	0.29	AT4G38180.1	Arabidopsis thaliana|FAR1|FAR1-related sequence 5
EVM0009432	0	0	0	0	0	0	AT4G38180.1	2e-52	0.38	AT4G38180.1	Arabidopsis thaliana|FAR1|FAR1-related sequence 5
EVM0009850	0	0	0	0	0	0	AT4G38180.1	4e-66	0.27	AT4G38180.1	Arabidopsis thaliana|FAR1|FAR1-related sequence 5
EVM0010276	0	0	0	0	0	0	AT4G38180.1	4e-14	0.27	AT4G38180.1	Arabidopsis thaliana|FAR1|FAR1-related sequence 5
EVM0011158	0	0	0	0	0	0	AT4G38180.1	e-114	0.35	AT4G38180.1	Arabidopsis thaliana|FAR1|FAR1-related sequence 5
EVM0011255	0	0	0	0	0	0	AT4G38180.1	4e-52	0.3	AT4G38180.1	Arabidopsis thaliana|FAR1|FAR1-related sequence 5
EVM0014019	0	0	0	0	0	0	AT4G38180.1	2e-26	0.31	AT4G38180.1	Arabidopsis thaliana|FAR1|FAR1-related sequence 5
EVM0015353	0	0	0	0	0	0	AT4G38180.1	1e-31	0.28	AT4G38180.1	Arabidopsis thaliana|FAR1|FAR1-related sequence 5
EVM0016393	0	0	0	0	0	0	AT4G38180.1	e-117	0.35	AT4G38180.1	Arabidopsis thaliana|FAR1|FAR1-related sequence 5
EVM0017097	0.12261	0	0	0	0	0	AT4G38180.1	9e-36	0.26	AT4G38180.1	Arabidopsis thaliana|FAR1|FAR1-related sequence 5
EVM0018216	0	0	0	0	0	0	AT4G38180.1	7e-14	0.28	AT4G38180.1	Arabidopsis thaliana|FAR1|FAR1-related sequence 5
EVM0018440	0	0	0	0	0	0	AT4G38180.1	1e-13	0.36	AT4G38180.1	Arabidopsis thaliana|FAR1|FAR1-related sequence 5
EVM0018819	0	0	0	0	0	0	AT4G38180.1	3e-21	0.26	AT4G38180.1	Arabidopsis thaliana|FAR1|FAR1-related sequence 5
EVM0019422	3.56956	3.35733	2.82355	2.24553	3.51781	3.68531	AT4G38180.1	e-111	0.51	AT4G38180.1	Arabidopsis thaliana|FAR1|FAR1-related sequence 5
EVM0020707	0	0	0	0	0	0	AT4G38180.1	2e-45	0.27	AT4G38180.1	Arabidopsis thaliana|FAR1|FAR1-related sequence 5
EVM0021862	0	0	0	0	0	0	AT4G38180.1	3e-12	0.3	AT4G38180.1	Arabidopsis thaliana|FAR1|FAR1-related sequence 5
EVM0026052	0	0	0	0	0	0	AT4G38180.1	1e-17	0.27	AT4G38180.1	Arabidopsis thaliana|FAR1|FAR1-related sequence 5
EVM0026195	0	0	0	0	0	0	AT4G38180.1	8e-15	0.26	AT4G38180.1	Arabidopsis thaliana|FAR1|FAR1-related sequence 5
EVM0028882	0	0	0	0	0	0	AT4G38180.1	5e-21	0.29	AT4G38180.1	Arabidopsis thaliana|FAR1|FAR1-related sequence 5
EVM0030146	1.55046	1.71505	1.53286	0.942809	0.887538	0.935536	AT4G38180.1	e-116	0.52	AT4G38180.1	Arabidopsis thaliana|FAR1|FAR1-related sequence 5
EVM0030574	0.0669433	0.0617435	0.057562	0	0.153529	0	AT4G38180.1	7e-40	0.26	AT4G38180.1	Arabidopsis thaliana|FAR1|FAR1-related sequence 5
EVM0031036	0	0	0	0	0	0	AT4G38180.1	3e-24	0.35	AT4G38180.1	Arabidopsis thaliana|FAR1|FAR1-related sequence 5
EVM0032121	0	0	0	0	0	0	AT4G38180.1	3e-16	0.28	AT4G38180.1	Arabidopsis thaliana|FAR1|FAR1-related sequence 5
EVM0032368	0	0	0	0	0	0	AT4G38180.1	9e-30	0.31	AT4G38180.1	Arabidopsis thaliana|FAR1|FAR1-related sequence 5
EVM0032882	0	0	0	0	0	0	AT4G38180.1	4e-52	0.28	AT4G38180.1	Arabidopsis thaliana|FAR1|FAR1-related sequence 5
EVM0033787	0	0	0	0	0	0	AT4G38180.1	5e-18	0.29	AT4G38180.1	Arabidopsis thaliana|FAR1|FAR1-related sequence 5
EVM0035386	0	0	0	0	0	0	AT4G38180.1	e-132	0.35	AT4G38180.1	Arabidopsis thaliana|FAR1|FAR1-related sequence 5
EVM0035877	0	0	0	0	0	0	AT4G38180.1	5e-72	0.41	AT4G38180.1	Arabidopsis thaliana|FAR1|FAR1-related sequence 5
EVM0037044	0	0	0	0	0	0	AT4G38180.1	1e-13	0.33	AT4G38180.1	Arabidopsis thaliana|FAR1|FAR1-related sequence 5
EVM0037613	0	0	0	0	0	0	AT4G38180.1	2e-40	0.3	AT4G38180.1	Arabidopsis thaliana|FAR1|FAR1-related sequence 5
EVM0038537	0	0	0	0	0	0	AT4G38180.1	2e-44	0.26	AT4G38180.1	Arabidopsis thaliana|FAR1|FAR1-related sequence 5
EVM0039654	0	0	0	0	0	0	AT4G38180.1	4e-19	0.26	AT4G38180.1	Arabidopsis thaliana|FAR1|FAR1-related sequence 5
EVM0042844	0	0	0	0	0	0	AT4G38180.1	2e-34	0.3	AT4G38180.1	Arabidopsis thaliana|FAR1|FAR1-related sequence 5
EVM0043035	0	0	0	0	0	0	AT4G38180.1	9e-15	0.33	AT4G38180.1	Arabidopsis thaliana|FAR1|FAR1-related sequence 5
EVM0043586	0	0	0	0	0	0	AT4G38180.1	3e-21	0.29	AT4G38180.1	Arabidopsis thaliana|FAR1|FAR1-related sequence 5
EVM0045235	0	0	0	0	0	0	AT4G38180.1	2e-19	0.29	AT4G38180.1	Arabidopsis thaliana|FAR1|FAR1-related sequence 5
EVM0047161	0	0	0	0	0	0	AT4G38180.1	7e-28	0.26	AT4G38180.1	Arabidopsis thaliana|FAR1|FAR1-related sequence 5
EVM0047828	0.133887	0.0617435	0.057562	0	0	0	AT4G38180.1	1e-37	0.25	AT4G38180.1	Arabidopsis thaliana|FAR1|FAR1-related sequence 5
EVM0048610	0	0	0	0	0	0	AT4G38180.1	2e-49	0.28	AT4G38180.1	Arabidopsis thaliana|FAR1|FAR1-related sequence 5
EVM0048651	0	0	0	0	0	0	AT4G38180.1	9e-57	0.31	AT4G38180.1	Arabidopsis thaliana|FAR1|FAR1-related sequence 5
EVM0048733	0	0.0927126	0.173073	0	0	0	AT4G38180.1	2e-25	0.26	AT4G38180.1	Arabidopsis thaliana|FAR1|FAR1-related sequence 5
EVM0050049	0	0	0	0	0	0	AT4G38180.1	3e-69	0.32	AT4G38180.1	Arabidopsis thaliana|FAR1|FAR1-related sequence 5
EVM0050969	0	0	0	0	0	0	AT4G38180.1	1e-69	0.29	AT4G38180.1	Arabidopsis thaliana|FAR1|FAR1-related sequence 5
EVM0051766	0	0	0	0	0	0	AT4G38180.1	0	0.5	AT4G38180.1	Arabidopsis thaliana|FAR1|FAR1-related sequence 5
EVM0052829	0	0	0	0	0	0	AT4G38180.1	3e-28	0.38	AT4G38180.1	Arabidopsis thaliana|FAR1|FAR1-related sequence 5
EVM0052987	0	0	0	0	0	0	AT4G38180.1	0	0.6	AT4G38180.1	Arabidopsis thaliana|FAR1|FAR1-related sequence 5
EVM0019186	0	0	0	0	0	0	AT1G52520.1	1e-22	0.36	AT1G52520.1	Arabidopsis thaliana|FAR1|FAR1-related sequence 6
EVM0023191	0	0	0	0	0	0	AT1G52520.1	5e-35	0.41	AT1G52520.1	Arabidopsis thaliana|FAR1|FAR1-related sequence 6
EVM0033207	0	0	0	0	0	0	AT1G52520.1	0	0.47	AT1G52520.1	Arabidopsis thaliana|FAR1|FAR1-related sequence 6
EVM0042846	0.876011	2.33257	0	0	0	0	AT1G52520.1	5e-24	0.37	AT1G52520.1	Arabidopsis thaliana|FAR1|FAR1-related sequence 6
EVM0053064	3.16323	1.39004	1.41723	0.964824	2.34057	1.4922	AT1G52520.1	1e-82	0.67	AT1G52520.1	Arabidopsis thaliana|FAR1|FAR1-related sequence 6
EVM0011242	0	0	0	0	0	0	AT3G06250.1	0	0.56	AT3G06250.1	Arabidopsis thaliana|FAR1|FAR1-related sequence 7
EVM0015950	0	0	0	0	0	0	AT3G06250.1	3e-12	0.31	AT3G06250.1	Arabidopsis thaliana|FAR1|FAR1-related sequence 7
EVM0016827	0	0	0	0	0	0	AT3G06250.1	3e-15	0.26	AT3G06250.1	Arabidopsis thaliana|FAR1|FAR1-related sequence 7
EVM0017277	0	0	0	0	0	0	AT3G06250.1	2e-14	0.26	AT3G06250.1	Arabidopsis thaliana|FAR1|FAR1-related sequence 7
EVM0019810	0	0	0	0	0	0	AT3G06250.1	4e-15	0.26	AT3G06250.1	Arabidopsis thaliana|FAR1|FAR1-related sequence 7
EVM0028157	0	0	0	0	0	0	AT3G06250.1	1e-16	0.26	AT3G06250.1	Arabidopsis thaliana|FAR1|FAR1-related sequence 7
EVM0002055	1.31087	0.957143	0.449217	0	0.583976	0.556176	AT1G80010.1	5e-51	0.53	AT1G80010.1	Arabidopsis thaliana|FAR1|FAR1-related sequence 8
EVM0026741	0	0	0	0	0	0	AT1G80010.1	e-179	0.52	AT1G80010.1	Arabidopsis thaliana|FAR1|FAR1-related sequence 8
EVM0009029	0	0	0	0	0	0	AT3G22170.2	5e-16	0.31	AT3G22170.2	Arabidopsis thaliana|FAR1|far-red elongated hypocotyls 3
EVM0012732	0	0	0	0	0	0	AT3G22170.2	1e-12	0.29	AT3G22170.2	Arabidopsis thaliana|FAR1|far-red elongated hypocotyls 3
EVM0020884	0	0	0	0	0	0	AT3G22170.2	1e-25	0.32	AT3G22170.2	Arabidopsis thaliana|FAR1|far-red elongated hypocotyls 3
EVM0021905	0	0	0	0	0	0	AT3G22170.2	0	0.52	AT3G22170.2	Arabidopsis thaliana|FAR1|far-red elongated hypocotyls 3
EVM0025558	0	0	0	0	0	0	AT3G22170.2	0	0.45	AT3G22170.2	Arabidopsis thaliana|FAR1|far-red elongated hypocotyls 3
EVM0033364	0	0	0	0	0	0	AT3G22170.2	3e-23	0.3	AT3G22170.2	Arabidopsis thaliana|FAR1|far-red elongated hypocotyls 3
EVM0033803	0	0	0	0	0	0	AT3G22170.2	0	0.6	AT3G22170.2	Arabidopsis thaliana|FAR1|far-red elongated hypocotyls 3
EVM0043610	43.3803	35.3025	38.319	86.128	77.4349	44.5326	AT3G22170.2	8e-30	0.5	AT3G22170.2	Arabidopsis thaliana|FAR1|far-red elongated hypocotyls 3
EVM0000175	22.489	20.9056	17.7757	15.4595	15.2792	18.0413	AT3G04450.2	7e-16	0.44	AT3G04450.2	Arabidopsis thaliana|G2-like|G2-like family protein
EVM0001015	0	0	0	0	0	0	AT5G42630.2	1e-52	0.84	AT5G42630.2	Arabidopsis thaliana|G2-like|G2-like family protein
EVM0001967	1.5515	2.08554	1.43529	0.480047	0.543103	0.519691	AT3G10760.1	2e-65	0.43	AT3G10760.1	Arabidopsis thaliana|G2-like|G2-like family protein
EVM0003367	0	0	0	0	0	0	AT1G79430.2	2e-97	0.49	AT1G79430.2	Arabidopsis thaliana|G2-like|G2-like family protein
EVM0003825	0.077523	0	0	32.5269	56.8024	44.3954	AT1G68670.1	4e-81	0.45	AT1G68670.1	Arabidopsis thaliana|G2-like|G2-like family protein
EVM0004280	2.59163	6.38754	2.6645	3.30191	3.75392	6.32599	AT3G24120.1	5e-55	0.64	AT3G24120.1	Arabidopsis thaliana|G2-like|G2-like family protein
EVM0004851	0	0	0	0	0	0	AT1G69580.2	2e-34	0.47	AT1G69580.2	Arabidopsis thaliana|G2-like|G2-like family protein
EVM0005459	0.196099	0.359227	0.672843	0	0.220546	0	AT2G38300.1	6e-37	0.78	AT2G38300.1	Arabidopsis thaliana|G2-like|G2-like family protein
EVM0005547	0	0	0	0	0	0	AT1G25550.1	3e-32	0.47	AT1G25550.1	Arabidopsis thaliana|G2-like|G2-like family protein
EVM0006501	0	0	0	0	0	0	AT4G37180.1	4e-54	0.37	AT4G37180.1	Arabidopsis thaliana|G2-like|G2-like family protein
EVM0008445	52.6067	78.6854	68.6553	70.9512	63.3982	80.6611	AT4G13640.1	1e-66	0.73	AT4G13640.1	Arabidopsis thaliana|G2-like|G2-like family protein
EVM0009064	0	0	0	0	0	0	AT2G38300.1	2e-34	0.82	AT2G38300.1	Arabidopsis thaliana|G2-like|G2-like family protein
EVM0010104	0	0.140854	0	0	0.17366	0	AT5G42630.2	3e-50	0.89	AT5G42630.2	Arabidopsis thaliana|G2-like|G2-like family protein
EVM0011574	2.57817	0.445531	0.138519	141.424	161.714	183.215	AT1G68670.1	4e-85	0.48	AT1G68670.1	Arabidopsis thaliana|G2-like|G2-like family protein
EVM0012356	16.5878	39.7966	25.2647	14.8086	11.1257	13.8291	AT3G24120.1	3e-57	0.63	AT3G24120.1	Arabidopsis thaliana|G2-like|G2-like family protein
EVM0012607	0	0	0	0	0	0	AT3G04450.2	4e-23	0.53	AT3G04450.2	Arabidopsis thaliana|G2-like|G2-like family protein
EVM0012885	0.183351	0.168053	0.314627	0	1.85941	0.986365	AT2G03500.1	3e-31	0.39	AT2G03500.1	Arabidopsis thaliana|G2-like|G2-like family protein
EVM0013251	0.387615	0.0714606	0.999689	0	0	0	AT2G03500.1	6e-57	0.41	AT2G03500.1	Arabidopsis thaliana|G2-like|G2-like family protein
EVM0014427	11.2787	9.21681	10.3251	0.318816	1.44205	1.38054	AT3G04030.3	e-102	0.6	AT3G04030.3	Arabidopsis thaliana|G2-like|G2-like family protein
EVM0014568	0	0	0	0	0	0	AT5G16560.1	8e-50	0.37	AT5G16560.1	Arabidopsis thaliana|G2-like|G2-like family protein
EVM0014971	0.425565	0.651545	1.70527	0.710252	2.0909	2.46061	AT1G25550.1	6e-66	0.48	AT1G25550.1	Arabidopsis thaliana|G2-like|G2-like family protein
EVM0015033	2.68552	2.63884	4.00089	0.181039	0.5115	0	AT5G06800.2	2e-36	0.92	AT5G06800.2	Arabidopsis thaliana|G2-like|G2-like family protein
EVM0015260	5.33378	11.1928	11.2512	4.56917	5.69297	3.95747	AT2G01060.1	3e-45	0.67	AT2G01060.1	Arabidopsis thaliana|G2-like|G2-like family protein
EVM0016193	0.127434	0.234306	2.7363	0	1.59281	0.692607	AT3G04030.2	2e-33	0.5	AT3G04030.2	Arabidopsis thaliana|G2-like|G2-like family protein
EVM0016484	2.83087	3.09694	2.43318	1.16314	1.61781	0.581134	AT5G42630.1	1e-53	0.4	AT5G42630.1	Arabidopsis thaliana|G2-like|G2-like family protein
EVM0017310	0	0	0	0	0	0	AT1G14600.1	2e-29	0.75	AT1G14600.1	Arabidopsis thaliana|G2-like|G2-like family protein
EVM0017704	0	0	0	0	0	0	AT2G03500.1	6e-51	0.36	AT2G03500.1	Arabidopsis thaliana|G2-like|G2-like family protein
EVM0020687	19.3592	4.08829	6.38495	7.5696	4.05738	5.23648	AT1G13300.1	4e-26	0.43	AT1G13300.1	Arabidopsis thaliana|G2-like|G2-like family protein
EVM0021562	0	0	0	0	0	0	AT5G06800.1	9e-70	0.76	AT5G06800.1	Arabidopsis thaliana|G2-like|G2-like family protein
EVM0021981	7.09625	9.55298	7.83639	9.2893	5.47213	2.75523	AT2G01060.1	4e-72	0.68	AT2G01060.1	Arabidopsis thaliana|G2-like|G2-like family protein
EVM0023535	0.417098	0.377604	0.356277	0	0.908546	0	AT2G03500.1	2e-20	0.41	AT2G03500.1	Arabidopsis thaliana|G2-like|G2-like family protein
EVM0025866	0	0	0	0	0	0	AT3G04030.3	e-126	0.51	AT3G04030.3	Arabidopsis thaliana|G2-like|G2-like family protein
EVM0025896	0	0	0	0	0	0	AT1G49560.1	3e-34	0.5	AT1G49560.1	Arabidopsis thaliana|G2-like|G2-like family protein
EVM0026451	0.234883	0.644072	0	0.693651	0.5253	0.751104	AT3G24120.1	7e-30	0.43	AT3G24120.1	Arabidopsis thaliana|G2-like|G2-like family protein
EVM0028250	0	0	0	0	0	0	AT3G24120.1	5e-47	0.5	AT3G24120.1	Arabidopsis thaliana|G2-like|G2-like family protein
EVM0028424	1.28858	0.786048	1.2891	0	1.92695	0	AT2G03500.1	2e-22	0.38	AT2G03500.1	Arabidopsis thaliana|G2-like|G2-like family protein
EVM0029465	0	0	0	0	0	0	AT2G38300.1	1e-42	0.67	AT2G38300.1	Arabidopsis thaliana|G2-like|G2-like family protein
EVM0030992	4.20924	0	3.52385	0	0	0.117742	AT2G01060.1	2e-63	0.69	AT2G01060.1	Arabidopsis thaliana|G2-like|G2-like family protein
EVM0031170	0.0874362	0.322222	0.751542	0	0	0	AT5G42630.1	9e-46	0.37	AT5G42630.1	Arabidopsis thaliana|G2-like|G2-like family protein
EVM0031645	1.84074	5.25916	3.55041	0	0	0	AT3G04030.3	5e-36	0.4	AT3G04030.3	Arabidopsis thaliana|G2-like|G2-like family protein
EVM0032318	5.09681	4.78088	6.73268	0	0.754485	0.309674	AT1G69580.1	3e-79	0.6	AT1G69580.1	Arabidopsis thaliana|G2-like|G2-like family protein
EVM0032601	0	0	0	0	0	0	AT5G45580.1	1e-54	0.65	AT5G45580.1	Arabidopsis thaliana|G2-like|G2-like family protein
EVM0032736	1.19741	1.09654	0.855876	3.75679	4.2623	8.13536	AT5G05090.1	7e-58	0.54	AT5G05090.1	Arabidopsis thaliana|G2-like|G2-like family protein
EVM0033210	22.3025	23.5329	31.9986	80.5497	66.8176	69.7073	AT2G01060.1	9e-70	0.74	AT2G01060.1	Arabidopsis thaliana|G2-like|G2-like family protein
EVM0033368	0	0	0	0	0	0	AT2G03500.1	2e-45	0.49	AT2G03500.1	Arabidopsis thaliana|G2-like|G2-like family protein
EVM0034575	0	0	0	0	0	0	AT1G14600.1	2e-32	0.64	AT1G14600.1	Arabidopsis thaliana|G2-like|G2-like family protein
EVM0035360	0.236194	1.41211	1.72465	0	0	0.128592	AT3G10760.1	7e-72	0.45	AT3G10760.1	Arabidopsis thaliana|G2-like|G2-like family protein
EVM0035698	0	0	0	0	0	0	AT2G01060.2	1e-32	0.52	AT2G01060.2	Arabidopsis thaliana|G2-like|G2-like family protein
EVM0036024	0	0	0	0	0	0	AT2G38300.1	3e-51	0.68	AT2G38300.1	Arabidopsis thaliana|G2-like|G2-like family protein
EVM0036209	0	0	0	0	0	0	AT1G69580.1	2e-67	0.59	AT1G69580.1	Arabidopsis thaliana|G2-like|G2-like family protein
EVM0036498	0	0	0	0	0	0	AT2G01060.1	3e-59	0.82	AT2G01060.1	Arabidopsis thaliana|G2-like|G2-like family protein
EVM0036591	20.8119	16.0191	35.9787	27.4064	13.5409	12.02	AT3G04450.1	1e-16	0.48	AT3G04450.1	Arabidopsis thaliana|G2-like|G2-like family protein
EVM0037710	9.8651	15.4577	13.288	0.462434	1.31325	0.500736	AT1G69580.2	1e-34	0.7	AT1G69580.2	Arabidopsis thaliana|G2-like|G2-like family protein
EVM0038288	0	0	0	0	0	0	AT1G68670.1	7e-93	0.48	AT1G68670.1	Arabidopsis thaliana|G2-like|G2-like family protein
EVM0039678	0	0	0	0	0	0	AT4G37180.1	6e-31	0.69	AT4G37180.1	Arabidopsis thaliana|G2-like|G2-like family protein
EVM0042570	3.66222	2.2955	1.65347	0	0	0.20703	AT3G46640.3	4e-48	0.48	AT3G46640.3	Arabidopsis thaliana|G2-like|G2-like family protein
EVM0043323	0	0	0	0	0	0	AT3G10760.1	1e-78	0.5	AT3G10760.1	Arabidopsis thaliana|G2-like|G2-like family protein
EVM0044168	3.31476	12.6599	11.3442	3.20664	4.01998	5.20929	AT2G01060.1	9e-47	0.65	AT2G01060.1	Arabidopsis thaliana|G2-like|G2-like family protein
EVM0044231	0	0	0	0	0	0	AT4G37180.1	1e-57	0.4	AT4G37180.1	Arabidopsis thaliana|G2-like|G2-like family protein
EVM0044658	0	0	0	0	0	0	AT3G46640.3	1e-62	0.52	AT3G46640.3	Arabidopsis thaliana|G2-like|G2-like family protein
EVM0045717	0	0	0	0	0	0	AT2G01060.2	2e-44	0.53	AT2G01060.2	Arabidopsis thaliana|G2-like|G2-like family protein
EVM0045743	0	0	0.502356	0	0	0	AT2G38300.1	8e-48	0.69	AT2G38300.1	Arabidopsis thaliana|G2-like|G2-like family protein
EVM0046613	0	0	0	0	0	0	AT2G40260.1	2e-34	0.58	AT2G40260.1	Arabidopsis thaliana|G2-like|G2-like family protein
EVM0046815	3.18307	7.0197	10.4528	0	1.77172	0.281201	AT1G79430.2	1e-75	0.78	AT1G79430.2	Arabidopsis thaliana|G2-like|G2-like family protein
EVM0048019	0	0	0	0	0	0	AT3G13040.1	1e-85	0.49	AT3G13040.1	Arabidopsis thaliana|G2-like|G2-like family protein
EVM0048470	2.12805	4.30887	3.74837	0.107254	0.606431	0.232217	AT1G32240.1	5e-17	0.6	AT1G32240.1	Arabidopsis thaliana|G2-like|G2-like family protein
EVM0049169	3.41285	1.63512	3.05751	19.2933	15.295	9.47983	AT3G46640.2	6e-31	0.69	AT3G46640.2	Arabidopsis thaliana|G2-like|G2-like family protein
EVM0049804	0	0.396757	4.64797	0	0.972434	0	AT3G04030.3	2e-37	0.4	AT3G04030.3	Arabidopsis thaliana|G2-like|G2-like family protein
EVM0050164	0	2.57489	10.0512	46.9125	83.3031	45.7337	AT3G04030.1	3e-33	0.78	AT3G04030.1	Arabidopsis thaliana|G2-like|G2-like family protein
EVM0050650	0	0	0	0	0	0	AT1G25550.1	5e-86	0.45	AT1G25550.1	Arabidopsis thaliana|G2-like|G2-like family protein
EVM0051004	0	0	0	0	0	0	AT5G16560.1	1e-35	0.9	AT5G16560.1	Arabidopsis thaliana|G2-like|G2-like family protein
EVM0051034	4.84878	5.53009	4.89085	2.86934	5.04719	5.98234	AT3G10760.1	9e-68	0.47	AT3G10760.1	Arabidopsis thaliana|G2-like|G2-like family protein
EVM0051958	0	0	0	0	0	0	AT2G38300.1	9e-47	0.71	AT2G38300.1	Arabidopsis thaliana|G2-like|G2-like family protein
EVM0052396	1.43531	0	0	0	0	0	AT3G04030.2	2e-21	0.71	AT3G04030.2	Arabidopsis thaliana|G2-like|G2-like family protein
EVM0052777	3.75966	5.06002	3.56239	0.389421	0.550263	0.948513	AT3G10760.1	5e-71	0.44	AT3G10760.1	Arabidopsis thaliana|G2-like|G2-like family protein
EVM0053225	0	0	0	1.5323	0	1.10671	AT2G02060.1	2e-35	0.8	AT2G02060.1	Arabidopsis thaliana|G2-like|G2-like family protein
EVM0053470	0	0	0	0	0	0	AT2G03500.1	6e-77	0.48	AT2G03500.1	Arabidopsis thaliana|G2-like|G2-like family protein
EVM0053869	0	0	0.345394	0	0	0.431858	AT3G46640.2	3e-41	0.46	AT3G46640.2	Arabidopsis thaliana|G2-like|G2-like family protein
EVM0054506	0.116271	0	0.59931	2.33973	1.98508	2.02635	AT5G59570.1	4e-37	0.41	AT5G59570.1	Arabidopsis thaliana|G2-like|G2-like family protein
EVM0016435	6.86001	6.84512	4.59471	0	0	0	AT2G20570.1	5e-42	0.47	AT2G20570.1	Arabidopsis thaliana|G2-like|GBF's pro-rich region-interacting factor 1
EVM0024984	0	0	0	0	0	0	AT2G20570.1	5e-72	0.44	AT2G20570.1	Arabidopsis thaliana|G2-like|GBF's pro-rich region-interacting factor 1
EVM0029129	2.1589	4.60313	2.46713	0	0	0	AT2G20570.1	5e-24	0.85	AT2G20570.1	Arabidopsis thaliana|G2-like|GBF's pro-rich region-interacting factor 1
EVM0040811	9.01334	15.6733	8.98929	0	0	0	AT2G20570.1	6e-21	0.44	AT2G20570.1	Arabidopsis thaliana|G2-like|GBF's pro-rich region-interacting factor 1
EVM0022886	0	0	0	0	0	0	AT5G18240.1	e-133	0.52	AT5G18240.1	Arabidopsis thaliana|G2-like|myb-related protein 1
EVM0004179	0	0	0	0	0	0	AT4G28610.1	5e-87	0.48	AT4G28610.1	Arabidopsis thaliana|G2-like|phosphate starvation response 1
EVM0004535	0	0	0	0	0	0	AT4G28610.1	4e-68	0.69	AT4G28610.1	Arabidopsis thaliana|G2-like|phosphate starvation response 1
EVM0028446	11.3627	19.302	11.661	8.99492	11.1617	9.01079	AT4G28610.1	8e-84	0.47	AT4G28610.1	Arabidopsis thaliana|G2-like|phosphate starvation response 1
EVM0037705	0	0	0	0	0	0	AT4G28610.1	4e-86	0.49	AT4G28610.1	Arabidopsis thaliana|G2-like|phosphate starvation response 1
EVM0000211	0	0	0	0	0	0	AT4G26150.1	5e-24	0.41	AT4G26150.1	Arabidopsis thaliana|GATA|cytokinin-responsive gata factor 1
EVM0015909	0	0	0	0	0	0	AT4G26150.1	8e-24	0.4	AT4G26150.1	Arabidopsis thaliana|GATA|cytokinin-responsive gata factor 1
EVM0038825	4.84251	5.15474	3.17411	0	0	0	AT4G26150.1	8e-22	0.46	AT4G26150.1	Arabidopsis thaliana|GATA|cytokinin-responsive gata factor 1
EVM0048334	2.14728	1.46938	4.36856	0	0	0	AT4G26150.1	6e-12	0.35	AT4G26150.1	Arabidopsis thaliana|GATA|cytokinin-responsive gata factor 1
EVM0006235	0	0	0	0	0	0	AT3G54810.2	2e-40	0.89	AT3G54810.2	Arabidopsis thaliana|GATA|GATA family protein
EVM0011511	0.253438	0	0	0	0	0	AT3G50870.1	1e-37	0.42	AT3G50870.1	Arabidopsis thaliana|GATA|GATA family protein
EVM0018946	60.204	55.8685	47.9058	111.563	208.843	119.91	AT3G54810.2	5e-42	0.86	AT3G54810.2	Arabidopsis thaliana|GATA|GATA family protein
EVM0031949	0	0	0	0	0	0	AT3G50870.1	1e-19	0.36	AT3G50870.1	Arabidopsis thaliana|GATA|GATA family protein
EVM0050897	314.527	284.913	214.122	89.9874	55.4121	66.1993	AT3G54810.2	1e-41	0.74	AT3G54810.2	Arabidopsis thaliana|GATA|GATA family protein
EVM0012775	0	0	0	0	0	0	AT3G24050.1	2e-40	0.68	AT3G24050.1	Arabidopsis thaliana|GATA|GATA transcription factor 1
EVM0033236	9.24433	19.4943	18.1043	39.262	32.9337	33.6552	AT3G24050.1	3e-55	0.42	AT3G24050.1	Arabidopsis thaliana|GATA|GATA transcription factor 1
EVM0039090	77.149	46.3799	65.3268	150.963	115.882	78.5432	AT3G24050.1	3e-51	0.45	AT3G24050.1	Arabidopsis thaliana|GATA|GATA transcription factor 1
EVM0054001	26.0697	23.2693	21.5027	13.3347	23.0661	7.77362	AT3G24050.1	3e-52	0.46	AT3G24050.1	Arabidopsis thaliana|GATA|GATA transcription factor 1
EVM0017592	0	0	0	0	0	0	AT1G08010.2	3e-41	0.42	AT1G08010.2	Arabidopsis thaliana|GATA|GATA transcription factor 11
EVM0009623	0	0	0	0	0	0	AT5G25830.1	4e-79	0.49	AT5G25830.1	Arabidopsis thaliana|GATA|GATA transcription factor 12
EVM0020355	0	0	0	0	0	0	AT5G25830.1	3e-70	0.47	AT5G25830.1	Arabidopsis thaliana|GATA|GATA transcription factor 12
EVM0026152	0	0	0.310793	6.2934	1.59557	3.02945	AT5G25830.1	3e-52	0.64	AT5G25830.1	Arabidopsis thaliana|GATA|GATA transcription factor 12
EVM0032668	0	0	0	0	0	0	AT5G25830.1	6e-34	0.7	AT5G25830.1	Arabidopsis thaliana|GATA|GATA transcription factor 12
EVM0035731	0	0	0	0	0	0	AT5G25830.1	4e-72	0.42	AT5G25830.1	Arabidopsis thaliana|GATA|GATA transcription factor 12
EVM0041183	0.326915	0.10028	0.0936268	0.219583	0.372501	0.59428	AT5G25830.1	1e-68	0.5	AT5G25830.1	Arabidopsis thaliana|GATA|GATA transcription factor 12
EVM0051386	0.173484	0.63637	0.297749	0	0.19577	0.373984	AT5G25830.1	3e-51	0.48	AT5G25830.1	Arabidopsis thaliana|GATA|GATA transcription factor 12
EVM0000938	6.76	11.2439	3.85255	21.2687	36.6179	16.7891	AT3G06740.1	5e-47	0.55	AT3G06740.1	Arabidopsis thaliana|GATA|GATA transcription factor 15
EVM0025845	2.97446	3.46082	2.90326	12.1318	12.4818	3.94233	AT3G06740.1	2e-48	0.55	AT3G06740.1	Arabidopsis thaliana|GATA|GATA transcription factor 15
EVM0041073	5.25778	2.04434	0.963139	9.01215	8.64017	2.34266	AT3G06740.1	3e-47	0.55	AT3G06740.1	Arabidopsis thaliana|GATA|GATA transcription factor 15
EVM0046366	4.57353	1.78285	2.79527	0.948886	1.44167	0.685103	AT3G06740.1	2e-17	0.69	AT3G06740.1	Arabidopsis thaliana|GATA|GATA transcription factor 15
EVM0051424	0.676152	1.20949	2.87461	2.47364	9.25819	6.0306	AT3G06740.1	4e-45	0.63	AT3G06740.1	Arabidopsis thaliana|GATA|GATA transcription factor 15
EVM0000293	0	0	0	0	0	0	AT5G49300.1	6e-29	0.39	AT5G49300.1	Arabidopsis thaliana|GATA|GATA transcription factor 16
EVM0023025	0.489005	0	0	5.98498	1.58206	10.4734	AT5G49300.1	1e-23	0.4	AT5G49300.1	Arabidopsis thaliana|GATA|GATA transcription factor 16
EVM0041138	0	0	0	0	0	0	AT5G49300.1	1e-24	0.36	AT5G49300.1	Arabidopsis thaliana|GATA|GATA transcription factor 16
EVM0051910	1.82784	1.6645	3.39011	0.592243	1.01154	2.88621	AT5G49300.1	4e-25	0.41	AT5G49300.1	Arabidopsis thaliana|GATA|GATA transcription factor 16
EVM0005168	0.165834	0	0	0	0	0	AT4G36620.1	2e-25	0.51	AT4G36620.1	Arabidopsis thaliana|GATA|GATA transcription factor 19
EVM0028412	0	0	0	0	0	0	AT4G36620.1	1e-37	0.41	AT4G36620.1	Arabidopsis thaliana|GATA|GATA transcription factor 19
EVM0034931	0	0	0	0	0	0	AT4G36620.1	1e-32	0.39	AT4G36620.1	Arabidopsis thaliana|GATA|GATA transcription factor 19
EVM0039436	0	0	0	0	0	0	AT4G36620.1	2e-32	0.39	AT4G36620.1	Arabidopsis thaliana|GATA|GATA transcription factor 19
EVM0039996	0	0	0	0	0	0	AT4G36620.1	7e-15	0.52	AT4G36620.1	Arabidopsis thaliana|GATA|GATA transcription factor 19
EVM0052341	0	0	0	0	0	0	AT2G18380.1	1e-28	0.47	AT2G18380.1	Arabidopsis thaliana|GATA|GATA transcription factor 20
EVM0016729	0.474956	0.931267	1.07219	0.0603751	0.136316	0.0653532	AT4G17570.3	8e-62	0.62	AT4G17570.3	Arabidopsis thaliana|GATA|GATA transcription factor 26
EVM0020577	0.298734	0.274309	0.256474	0.149365	0	0.16171	AT4G17570.3	2e-34	0.41	AT4G17570.3	Arabidopsis thaliana|GATA|GATA transcription factor 26
EVM0024300	0.566755	0.62571	1.65549	1.59755	1.03257	1.48239	AT4G17570.2	3e-62	0.51	AT4G17570.2	Arabidopsis thaliana|GATA|GATA transcription factor 26
EVM0030393	2.37354	3.47073	1.42409	0.467088	0.530632	0.252889	AT4G17570.1	3e-40	0.51	AT4G17570.1	Arabidopsis thaliana|GATA|GATA transcription factor 26
EVM0034975	0	0	0	0	0	0	AT4G17570.3	1e-74	0.53	AT4G17570.3	Arabidopsis thaliana|GATA|GATA transcription factor 26
EVM0038512	1.61105	5.11118	2.89218	0.879212	0.663774	0.475936	AT4G17570.1	3e-13	0.29	AT4G17570.1	Arabidopsis thaliana|GATA|GATA transcription factor 26
EVM0051614	0	0	0	0	0	0	AT4G17570.2	4e-25	0.46	AT4G17570.2	Arabidopsis thaliana|GATA|GATA transcription factor 26
EVM0004544	0.417756	0.461953	0.28728	0.253743	0.573408	0.0915595	AT5G66320.2	5e-37	0.86	AT5G66320.2	Arabidopsis thaliana|GATA|GATA transcription factor 5
EVM0036139	0.64429	0.196512	0.736626	0	0.481737	0.229756	AT5G66320.2	4e-43	0.69	AT5G66320.2	Arabidopsis thaliana|GATA|GATA transcription factor 5
EVM0038881	0	0	0	0	0	0	AT5G66320.2	2e-63	0.41	AT5G66320.2	Arabidopsis thaliana|GATA|GATA transcription factor 5
EVM0004630	5.45913	3.5628	4.31731	10.3544	8.30495	5.76072	AT4G36240.1	3e-45	0.44	AT4G36240.1	Arabidopsis thaliana|GATA|GATA transcription factor 7
EVM0015098	0	0.0429522	0	0	0	0	AT4G32890.1	7e-12	0.3	AT4G32890.1	Arabidopsis thaliana|GATA|GATA transcription factor 9
EVM0015253	0	0	0	0	0	0	AT4G32890.1	2e-42	0.34	AT4G32890.1	Arabidopsis thaliana|GATA|GATA transcription factor 9
EVM0017638	0.123935	0.569787	0.106453	0	0	0	AT4G32890.1	4e-48	0.4	AT4G32890.1	Arabidopsis thaliana|GATA|GATA transcription factor 9
EVM0018416	13.3868	22.5084	26.8091	89.2684	52.5148	45.3278	AT4G32890.1	2e-41	0.41	AT4G32890.1	Arabidopsis thaliana|GATA|GATA transcription factor 9
EVM0022705	0.289204	0.976495	0.497078	0	0.220105	0.421561	AT4G32890.1	6e-67	0.49	AT4G32890.1	Arabidopsis thaliana|GATA|GATA transcription factor 9
EVM0039568	0.123258	0.226678	0	0	0	0	AT4G32890.1	1e-47	0.38	AT4G32890.1	Arabidopsis thaliana|GATA|GATA transcription factor 9
EVM0044646	0	0	0	0	0	0	AT4G32890.1	3e-64	0.41	AT4G32890.1	Arabidopsis thaliana|GATA|GATA transcription factor 9
EVM0050336	0	0	0	0	0	0	AT4G24470.2	3e-58	0.52	AT4G24470.2	Arabidopsis thaliana|GATA|GATA-type zinc finger protein with TIFY domain
EVM0001167	59.85	32.1102	94.7005	102.756	93.131	64.5662	AT3G21175.1	1e-19	0.61	AT3G21175.1	Arabidopsis thaliana|GATA|ZIM-like 1
EVM0010824	0	0	0	0	0	0	AT3G21175.2	2e-65	0.58	AT3G21175.2	Arabidopsis thaliana|GATA|ZIM-like 1
EVM0019632	0	0	0	0	0	0	AT3G21175.2	3e-68	0.58	AT3G21175.2	Arabidopsis thaliana|GATA|ZIM-like 1
EVM0032055	0	0	0	0	0	0	AT3G21175.2	6e-86	0.54	AT3G21175.2	Arabidopsis thaliana|GATA|ZIM-like 1
EVM0034234	37.2005	29.1352	34.8883	75.1451	65.4997	79.0853	AT3G21175.2	5e-30	0.63	AT3G21175.2	Arabidopsis thaliana|GATA|ZIM-like 1
EVM0038490	51.4733	30.1876	63.5057	68.5702	51.6629	55.9667	AT3G21175.2	2e-14	0.7	AT3G21175.2	Arabidopsis thaliana|GATA|ZIM-like 1
EVM0048006	0	0	0	0	0	0	AT3G21175.2	1e-81	0.67	AT3G21175.2	Arabidopsis thaliana|GATA|ZIM-like 1
EVM0048234	33.7162	41.5071	50.4623	21.1489	43.0912	54.152	AT3G21175.1	4e-30	0.72	AT3G21175.1	Arabidopsis thaliana|GATA|ZIM-like 1
EVM0019688	10.7928	11.6393	16.6282	19.4394	14.4283	17.0052	AT1G51600.2	e-107	0.57	AT1G51600.2	Arabidopsis thaliana|GATA|ZIM-LIKE 2
EVM0001346	0	0	0	0	0	0	AT5G14280.1	7e-58	0.42	AT5G14280.1	Arabidopsis thaliana|GeBP|DNA-binding storekeeper protein-related
EVM0018271	1.87962	1.23381	1.61418	1.75023	0.609596	1.02029	AT5G14280.1	1e-61	0.44	AT5G14280.1	Arabidopsis thaliana|GeBP|DNA-binding storekeeper protein-related
EVM0042372	10.7091	7.45143	15.9289	6.32651	5.94627	5.65962	AT5G14280.1	3e-48	0.47	AT5G14280.1	Arabidopsis thaliana|GeBP|DNA-binding storekeeper protein-related
EVM0050381	0	0	0	0	0	0	AT5G14280.1	e-108	0.62	AT5G14280.1	Arabidopsis thaliana|GeBP|DNA-binding storekeeper protein-related
EVM0006755	2.80429	1.45759	3.9798	2.69603	2.77313	5.57205	AT1G11510.1	7e-25	0.46	AT1G11510.1	Arabidopsis thaliana|GeBP|DNA-binding storekeeper protein-related transcriptional regulator
EVM0017048	0	0	0	0	0	0	AT1G61730.1	1e-18	0.46	AT1G61730.1	Arabidopsis thaliana|GeBP|DNA-binding storekeeper protein-related transcriptional regulator
EVM0018207	7.98024	6.3637	8.33698	27.1154	32.1063	19.0732	AT4G00390.1	1e-20	0.51	AT4G00390.1	Arabidopsis thaliana|GeBP|DNA-binding storekeeper protein-related transcriptional regulator
EVM0019691	3.91505	4.37851	3.6852	21.1936	19.6963	23.2486	AT5G28040.1	4e-77	0.45	AT5G28040.1	Arabidopsis thaliana|GeBP|DNA-binding storekeeper protein-related transcriptional regulator
EVM0027635	18.5386	18.669	23.2072	46.4308	27.1932	37.3767	AT5G28040.1	7e-60	0.42	AT5G28040.1	Arabidopsis thaliana|GeBP|DNA-binding storekeeper protein-related transcriptional regulator
EVM0028367	0	0	0	0	0	0	AT3G04930.2	1e-42	0.63	AT3G04930.2	Arabidopsis thaliana|GeBP|DNA-binding storekeeper protein-related transcriptional regulator
EVM0029898	5.83449	9.26886	6.35494	32.2046	29.4475	23.1689	AT4G00390.1	3e-26	0.54	AT4G00390.1	Arabidopsis thaliana|GeBP|DNA-binding storekeeper protein-related transcriptional regulator
EVM0030247	1.78036	1.08703	1.52712	1.96055	4.00361	7.85432	AT1G61730.1	1e-13	0.28	AT1G61730.1	Arabidopsis thaliana|GeBP|DNA-binding storekeeper protein-related transcriptional regulator
EVM0030378	0	0	0	0	0	0	AT3G04930.2	1e-49	0.73	AT3G04930.2	Arabidopsis thaliana|GeBP|DNA-binding storekeeper protein-related transcriptional regulator
EVM0037005	1.58691	2.81569	3.21359	10.9546	12.5199	12.1062	AT1G61730.1	4e-24	0.29	AT1G61730.1	Arabidopsis thaliana|GeBP|DNA-binding storekeeper protein-related transcriptional regulator
EVM0037250	33.3132	30.1277	33.2933	69.4329	82.0615	63.3851	AT1G61730.1	1e-17	0.27	AT1G61730.1	Arabidopsis thaliana|GeBP|DNA-binding storekeeper protein-related transcriptional regulator
EVM0037541	6.60778	10.0961	6.02616	35.3142	22.12	24.7262	AT5G28040.1	1e-65	0.41	AT5G28040.1	Arabidopsis thaliana|GeBP|DNA-binding storekeeper protein-related transcriptional regulator
EVM0043502	0	0	0	0	0	0	AT1G61730.1	6e-22	0.45	AT1G61730.1	Arabidopsis thaliana|GeBP|DNA-binding storekeeper protein-related transcriptional regulator
EVM0043608	14.2752	13.7683	14.2185	53.597	61.3351	39.6124	AT1G11510.1	2e-18	0.5	AT1G11510.1	Arabidopsis thaliana|GeBP|DNA-binding storekeeper protein-related transcriptional regulator
EVM0045121	0	0	0	0	0	0	AT1G11510.1	7e-28	0.31	AT1G11510.1	Arabidopsis thaliana|GeBP|DNA-binding storekeeper protein-related transcriptional regulator
EVM0046602	0	0	0	0	0	0	AT5G28040.1	2e-14	0.37	AT5G28040.1	Arabidopsis thaliana|GeBP|DNA-binding storekeeper protein-related transcriptional regulator
EVM0047576	0	0	0	0	0	0	AT3G04930.2	2e-33	0.59	AT3G04930.2	Arabidopsis thaliana|GeBP|DNA-binding storekeeper protein-related transcriptional regulator
EVM0053000	0	0	0	0	0	0	AT3G04930.2	4e-42	0.68	AT3G04930.2	Arabidopsis thaliana|GeBP|DNA-binding storekeeper protein-related transcriptional regulator
EVM0053971	0	0	0	0	0	0	AT4G00390.1	4e-14	0.38	AT4G00390.1	Arabidopsis thaliana|GeBP|DNA-binding storekeeper protein-related transcriptional regulator
EVM0000877	0.118117	1.0354	0.203159	0	0	0	AT2G01570.1	e-140	0.53	AT2G01570.1	Arabidopsis thaliana|GRAS|GRAS family protein
EVM0001524	3.72948	9.87135	3.10203	0.435077	0.421022	0.470952	AT5G48150.1	0	0.65	AT5G48150.1	Arabidopsis thaliana|GRAS|GRAS family protein
EVM0005281	0.848893	2.23047	1.0417	0.487612	0.689625	1.18774	AT5G66770.1	e-101	0.59	AT5G66770.1	Arabidopsis thaliana|GRAS|GRAS family protein
EVM0007285	0	0	0	0	0	0	AT3G49950.1	e-173	0.6	AT3G49950.1	Arabidopsis thaliana|GRAS|GRAS family protein
EVM0009981	0	0	0	0	0	0	AT3G54220.1	e-120	0.84	AT3G54220.1	Arabidopsis thaliana|GRAS|GRAS family protein
EVM0011522	0	0	0	0	0	0	AT5G48150.1	0	0.68	AT5G48150.1	Arabidopsis thaliana|GRAS|GRAS family protein
EVM0012992	0	0	0	0	0	0	AT5G41920.1	e-116	0.68	AT5G41920.1	Arabidopsis thaliana|GRAS|GRAS family protein
EVM0013900	6.87362	9.56056	9.35694	4.70422	5.67937	8.21851	AT4G00150.1	e-131	0.56	AT4G00150.1	Arabidopsis thaliana|GRAS|GRAS family protein
EVM0014616	0.630878	5.79035	1.35387	1.25979	1.60561	1.53442	AT2G37650.1	2e-63	0.46	AT2G37650.1	Arabidopsis thaliana|GRAS|GRAS family protein
EVM0017537	0	0	0	0	0	0	AT1G63100.1	6e-43	0.51	AT1G63100.1	Arabidopsis thaliana|GRAS|GRAS family protein
EVM0017546	0.784144	1.84408	1.31864	0.327684	0.492805	0.512324	AT2G37650.1	0	0.46	AT2G37650.1	Arabidopsis thaliana|GRAS|GRAS family protein
[truncated: 2,755 more rows]

## Sheet: Root specific TFs
geneID	FPKM value_Aboveground1	FPKM value_Aboveground2	FPKM value_Aboveground3	FPKM value_Root1	FPKM value_Root2	FPKM value_Root3	Arabidopsis_homolog	Evalue	Identity%	Arabidopsis_homolog	Annotation
EVM0047541	0.221896	0.340971	0.127183	0.600095	3.98214	2.51718	AT4G36920.1	8e-83	0.69	AT4G36920.1	Arabidopsis thaliana|AP2|AP2 family protein
EVM0028278	0	0	0	15.3347	20.3708	31.4217	AT4G23980.2	5e-12	0.36	AT4G23980.2	Arabidopsis thaliana|ARF|auxin response factor 9
EVM0002205	0	0	0	3.44448	17.6806	11.1918	AT5G65640.1	2e-59	0.63	AT5G65640.1	Arabidopsis thaliana|bHLH|beta HLH protein 93
EVM0025805	0	0	0	1.62935	13.7082	9.113	AT5G65640.1	1e-84	0.65	AT5G65640.1	Arabidopsis thaliana|bHLH|beta HLH protein 93
EVM0043266	0	0	0	2.33047	36.2558	8.74679	AT1G22490.1	2e-70	0.55	AT1G22490.1	Arabidopsis thaliana|bHLH|bHLH family protein
EVM0028949	0	0.210366	0	17.2292	5.92195	21.1108	AT2G18160.1	6e-23	0.46	AT2G18160.1	Arabidopsis thaliana|bZIP|basic leucine-zipper 2
EVM0030015	0	0	0	19.8847	6.04095	18.7776	AT5G06650.1	5e-16	0.38	AT5G06650.1	Arabidopsis thaliana|C2H2|C2H2 family protein
EVM0003680	0	0	0	5.32466	4.86081	27.2976	AT3G57670.1	2e-87	0.85	AT3G57670.1	Arabidopsis thaliana|C2H2|C2H2 family protein
EVM0016774	0	0	0.139015	2.94821	4.7187	1.06381	AT2G29660.1	7e-96	0.6	AT2G29660.1	Arabidopsis thaliana|C2H2|C2H2 family protein
EVM0034646	0.28371	0.130309	0.365414	0.710252	4.66431	1.69167	AT5G06650.1	2e-14	0.33	AT5G06650.1	Arabidopsis thaliana|C2H2|C2H2 family protein
EVM0052853	0	0.15214	0.14233	5.12513	10.679	15.7517	AT1G27730.1	5e-39	0.4	AT1G27730.1	Arabidopsis thaliana|C2H2|salt tolerance zinc finger
EVM0048594	0.177579	0.162813	0.152378	19.0786	14.4194	6.50298	AT1G10480.1	4e-18	0.37	AT1G10480.1	Arabidopsis thaliana|C2H2|zinc finger protein 5
EVM0047957	0	0	0	0.171433	1.94315	6.68197	AT1G24625.1	1e-15	0.78	AT1G24625.1	Arabidopsis thaliana|C2H2|zinc finger protein 7
EVM0017268	0.50292	0	0.308859	3.86324	5.68042	19.0157	AT1G03790.1	3e-72	0.81	AT1G03790.1	Arabidopsis thaliana|C3H|C3H family protein
EVM0048465	0	0	0.56973	7.71917	4.66992	2.59351	AT4G39070.1	2e-52	0.57	AT4G39070.1	Arabidopsis thaliana|DBB|DBB family protein
EVM0054368	0	0	0	12.5192	7.94866	8.2712	AT5G44210.1	6e-23	0.55	AT5G44210.1	Arabidopsis thaliana|ERF|erf domain protein 9
EVM0020394	0	0	0	49.3297	38.8681	98.9527	AT2G36450.1	9e-34	0.46	AT2G36450.1	Arabidopsis thaliana|ERF|ERF family protein
EVM0028734	0	0	0	11.9079	8.93358	14.7083	AT2G36450.1	1e-31	0.44	AT2G36450.1	Arabidopsis thaliana|ERF|ERF family protein
EVM0035071	0	0	0	1.66703	0.709529	3.83567	AT1G71450.1	2e-30	0.4	AT1G71450.1	Arabidopsis thaliana|ERF|ERF family protein
EVM0020794	0	0	0.114618	36.9445	11.0606	11.7381	AT5G50080.1	2e-30	0.71	AT5G50080.1	Arabidopsis thaliana|ERF|ethylene response factor 110
EVM0050617	0	0.0750556	0.210025	7.42291	2.2364	1.60706	AT1G43160.1	5e-28	0.72	AT1G43160.1	Arabidopsis thaliana|ERF|related to AP2 6
EVM0003825	0.077523	0	0	32.5269	56.8024	44.3954	AT1G68670.1	4e-81	0.45	AT1G68670.1	Arabidopsis thaliana|G2-like|G2-like family protein
EVM0054506	0.116271	0	0.59931	2.33973	1.98508	2.02635	AT5G59570.1	4e-37	0.41	AT5G59570.1	Arabidopsis thaliana|G2-like|G2-like family protein
EVM0026152	0	0	0.310793	6.2934	1.59557	3.02945	AT5G25830.1	3e-52	0.64	AT5G25830.1	Arabidopsis thaliana|GATA|GATA transcription factor 12
EVM0023025	0.489005	0	0	5.98498	1.58206	10.4734	AT5G49300.1	1e-23	0.4	AT5G49300.1	Arabidopsis thaliana|GATA|GATA transcription factor 16
EVM0022110	0	0	0	0.670985	2.32194	4.36237	AT5G66870.1	4e-60	0.77	AT5G66870.1	Arabidopsis thaliana|LBD|ASYMMETRIC LEAVES 2-like 1
EVM0051994	0	0.108706	0.101315	3.235	0.946803	2.65873	AT5G66870.1	1e-60	0.75	AT5G66870.1	Arabidopsis thaliana|LBD|ASYMMETRIC LEAVES 2-like 1
EVM0005133	0	0.281708	0.131715	4.13942	1.38928	8.79717	AT2G42430.1	1e-60	0.46	AT2G42430.1	Arabidopsis thaliana|LBD|lateral organ boundaries-domain 16
EVM0031410	0	0	0	3.90183	0	4.22817	AT3G49940.1	1e-54	0.75	AT3G49940.1	Arabidopsis thaliana|LBD|LOB domain-containing protein 38
EVM0045217	0	0	0	6.94676	0	0	AT3G49940.1	2e-34	0.75	AT3G49940.1	Arabidopsis thaliana|LBD|LOB domain-containing protein 38
EVM0015567	0	0	0	13.1908	7.62166	7.94093	AT3G57230.2	1e-16	0.42	AT3G57230.2	Arabidopsis thaliana|MIKC_MADS|AGAMOUS-like 16
EVM0052647	0	0	0.55113	3.12044	0.711033	5.06917	AT5G58890.1	3e-16	0.34	AT5G58890.1	Arabidopsis thaliana|M-type_MADS|AGAMOUS-like 82
EVM0024331	0	0	0	0	16.0176	0	AT4G39250.1	2e-34	0.62	AT4G39250.1	Arabidopsis thaliana|MYB_related|RAD-like 1
EVM0016995	0	0	0	1.24539	4.36844	1.34954	AT4G39250.1	2e-34	0.62	AT4G39250.1	Arabidopsis thaliana|MYB_related|RAD-like 1
EVM0043384	0	0	0.100923	20.4448	21.9256	13.4334	AT3G23250.1	1e-69	0.86	AT3G23250.1	Arabidopsis thaliana|MYB|myb domain protein 15
EVM0024163	0	0	0.392484	26.0443	15.3538	25.064	AT1G17950.1	4e-63	0.62	AT1G17950.1	Arabidopsis thaliana|MYB|myb domain protein 52
EVM0054593	0.485082	0	0.31251	92.5244	95.8578	80.2382	AT3G50060.1	4e-58	0.75	AT3G50060.1	Arabidopsis thaliana|MYB|myb domain protein 77
EVM0041728	0	0	0	1.63143	4.30494	0.824191	AT2G24430.2	1e-65	0.86	AT2G24430.2	Arabidopsis thaliana|NAC|NAC domain containing protein 38
EVM0033121	0.184149	0	0.39567	4.09467	3.57617	3.7274	AT1G64100.2	2e-31	0.26	AT1G64100.2	Arabidopsis thaliana|NAC|pentatricopeptide (PPR) repeat-containing protein
EVM0010452	0	0	0.773278	4.89181	1.26251	6.50073	AT5G64530.1	1e-33	0.37	AT5G64530.1	Arabidopsis thaliana|NAC|xylem NAC domain 1
EVM0026214	0	0	0	60.7644	80.9085	20.2465	AT2G47810.1	8e-55	0.7	AT2G47810.1	Arabidopsis thaliana|NF-YB|nuclear factor Y, subunit B5
EVM0016168	0.530511	0	0.227235	17.9177	3.83872	4.49922	AT2G47810.1	7e-53	0.68	AT2G47810.1	Arabidopsis thaliana|NF-YB|nuclear factor Y, subunit B5
EVM0013935	0	0	0	2.71558	2.58934	5.87996	AT3G51060.1	3e-23	0.86	AT3G51060.1	Arabidopsis thaliana|SRS|Lateral root primordium (LRP) protein-related
EVM0048715	0	0	0	4.9773	5.74817	6.93437	AT1G23380.2	8e-22	0.45	AT1G23380.2	Arabidopsis thaliana|TALE|KNOTTED1-like homeobox gene 6
EVM0013347	0	0	0.135387	6.14146	8.56326	12.4459	AT4G08150.1	2e-40	0.56	AT4G08150.1	Arabidopsis thaliana|TALE|KNOTTED-like from Arabidopsis thaliana
EVM0054241	0.131904	0.242466	0.226563	2.38194	4.49338	4.58438	AT1G69690.1	9e-26	0.89	AT1G69690.1	Arabidopsis thaliana|TCP|TCP family protein
EVM0018554	0	0.541506	0	0.884799	2.00404	3.99134	AT1G46480.1	1e-51	0.61	AT1G46480.1	Arabidopsis thaliana|WOX|WUSCHEL related homeobox 4
EVM0014837	0	0.113339	0	4.83034	1.12115	3.62028	AT4G39410.1	7e-54	0.8	AT4G39410.1	Arabidopsis thaliana|WRKY|WRKY DNA-binding protein 13
EVM0032525	0.215858	0.0993259	0.092733	3.04534	2.82896	5.41612	AT4G39410.1	4e-49	0.43	AT4G39410.1	Arabidopsis thaliana|WRKY|WRKY DNA-binding protein 13
EVM0007866	0	0	0	0.406257	3.37244	3.37196	AT4G12020.2	3e-13	0.31	AT4G12020.2	Arabidopsis thaliana|WRKY|WRKY family protein
EVM0027583	0	0	0.154806	29.4191	11.593	28.9391	AT2G44745.1	3e-32	0.6	AT2G44745.1	Arabidopsis thaliana|WRKY|WRKY family protein
EVM0037271	0	0	0	60.9936	72.3729	92.0639	AT3G28917.1	1e-33	0.67	AT3G28917.1	Arabidopsis thaliana|ZF-HD|mini zinc finger 2

## Sheet: Shoot specific TFs
geneID	FPKM value_Aboveground1	FPKM value_Aboveground2	FPKM value_Aboveground3	FPKM value_Root1	FPKM value_Root2	FPKM value_Root3	Arabidopsis_homolog	Evalue	Identity%	Arabidopsis_homolog	Annotation
EVM0030572	1.60909	7.65367	2.40598	0.384337	0	0.416296	AT5G60450.1	1e-35	0.7	AT5G60450.1	Arabidopsis thaliana|ARF|auxin response factor 4
EVM0043235	15.7162	26.0336	8.59155	0	0	0	AT4G23980.2	6e-14	0.34	AT4G23980.2	Arabidopsis thaliana|ARF|auxin response factor 9
EVM0041297	4.14092	4.81342	5.80486	0	0	0	AT3G61970.1	2e-67	0.68	AT3G61970.1	Arabidopsis thaliana|B3|B3 family protein
EVM0001385	22.921	8.93944	16.1229	0	0	0	AT1G26945.1	2e-38	0.84	AT1G26945.1	Arabidopsis thaliana|bHLH|bHLH family protein
EVM0044461	11.5455	6.23207	15.6724	0	0	0	AT2G46810.1	7e-60	0.38	AT2G46810.1	Arabidopsis thaliana|bHLH|bHLH family protein
EVM0011046	0.939271	2.84985	10.9867	0	0	0	AT2G41130.1	9e-20	0.44	AT2G41130.1	Arabidopsis thaliana|bHLH|bHLH family protein
EVM0012131	9.19359	1.82598	2.3714	0	0	0	AT5G56960.1	2e-39	0.39	AT5G56960.1	Arabidopsis thaliana|bHLH|bHLH family protein
EVM0034552	1.39478	4.46264	3.18829	0	0	0	AT1G12540.1	8e-18	0.33	AT1G12540.1	Arabidopsis thaliana|bHLH|bHLH family protein
EVM0040964	6.44043	0	0	0	0	0	AT3G56970.1	8e-20	0.4	AT3G56970.1	Arabidopsis thaliana|bHLH|bHLH family protein
EVM0034628	12.4058	30.5318	24.9708	0.12587	0.142434	0.272533	AT5G48560.1	1e-24	0.37	AT5G48560.1	Arabidopsis thaliana|bHLH|bHLH family protein
EVM0010950	1.95057	4.45423	2.04115	0	0	0	AT2G31280.3	4e-14	0.33	AT2G31280.3	Arabidopsis thaliana|bHLH|conserved peptide upstream open reading frame 7
EVM0036584	3.11505	3.85537	4.15316	0	0	0	AT2G20180.1	2e-18	0.61	AT2G20180.1	Arabidopsis thaliana|bHLH|phytochrome interacting factor 3-like 5
EVM0034699	1.78669	2.26041	2.11065	0.112452	0	0.121736	AT2G20180.2	8e-14	0.31	AT2G20180.2	Arabidopsis thaliana|bHLH|phytochrome interacting factor 3-like 5
EVM0013918	7.13454	5.7232	3.17697	0	0	0	AT1G75390.1	2e-41	0.54	AT1G75390.1	Arabidopsis thaliana|bZIP|basic leucine-zipper 44
EVM0023928	2.50259	6.79688	13.8948	0	0	0	AT3G58120.1	3e-58	0.88	AT3G58120.1	Arabidopsis thaliana|bZIP|bZIP family protein
EVM0044757	5.43049	10.0932	8.07611	0.105307	0	0	AT2G42380.2	1e-83	0.47	AT2G42380.2	Arabidopsis thaliana|bZIP|bZIP family protein
EVM0047632	7.51759	4.16815	6.151	0	0.394495	0	AT3G58120.1	1e-33	0.4	AT3G58120.1	Arabidopsis thaliana|bZIP|bZIP family protein
EVM0009111	26.9712	20.4242	18.1965	0	0	0	AT3G17609.2	7e-43	0.57	AT3G17609.2	Arabidopsis thaliana|bZIP|HY5-homolog
EVM0009449	3.49118	4.04072	3.61619	0	0	0	AT5G04390.1	8e-50	0.39	AT5G04390.1	Arabidopsis thaliana|C2H2|C2H2 family protein
EVM0003959	4.54826	2.43097	3.73934	0.188109	0.426692	0.203672	AT1G75710.1	3e-82	0.62	AT1G75710.1	Arabidopsis thaliana|C2H2|C2H2-like zinc finger protein
EVM0051123	3.09034	6.3869	7.53855	0	0.479196	0	AT3G50700.1	1e-60	0.65	AT3G50700.1	Arabidopsis thaliana|C2H2|indeterminate(ID)-domain 2
EVM0033539	12.8143	19.2994	22.7489	0	0	0	AT2G41940.1	1e-25	0.48	AT2G41940.1	Arabidopsis thaliana|C2H2|zinc finger protein 8
EVM0002834	5.47706	5.91212	3.73375	0	0	0	AT2G41940.1	7e-33	0.51	AT2G41940.1	Arabidopsis thaliana|C2H2|zinc finger protein 8
EVM0053701	293.574	481.815	243.173	0	0	0	AT5G51980.1	8e-22	0.68	AT5G51980.1	Arabidopsis thaliana|C3H|C3H family protein
EVM0034557	2.5973	8.07328	3.95563	0	0	0	AT5G49200.1	5e-15	0.28	AT5G49200.1	Arabidopsis thaliana|C3H|C3H family protein
EVM0030662	2.63329	5.09464	4.60221	0	0	0	AT1G25440.1	3e-26	0.5	AT1G25440.1	Arabidopsis thaliana|CO-like|B-box type zinc finger protein with CCT domain
EVM0024926	2.53295	7.87949	4.76326	0.160393	0.362398	0.260437	AT1G25440.1	9e-75	0.39	AT1G25440.1	Arabidopsis thaliana|CO-like|B-box type zinc finger protein with CCT domain
EVM0004133	2.36996	7.6824	1.20714	0.355152	0.200673	0.288343	AT3G07650.2	3e-29	0.42	AT3G07650.2	Arabidopsis thaliana|CO-like|CONSTANS-like 9
EVM0000513	3.98923	3.93273	3.25265	0.139642	0.394242	0.302318	AT5G02460.1	8e-46	0.9	AT5G02460.1	Arabidopsis thaliana|Dof|Dof family protein
EVM0023850	6.59349	7.3423	6.35994	0.1164	0.395017	0.378035	AT5G62940.1	3e-32	0.8	AT5G62940.1	Arabidopsis thaliana|Dof|Dof family protein
EVM0051304	15.2061	37.0893	32.7929	0	0	0	AT1G01250.1	2e-51	0.61	AT1G01250.1	Arabidopsis thaliana|ERF|ERF family protein
EVM0023424	6.5622	0.943885	9.3393	0	0	0	AT2G40340.1	4e-32	0.46	AT2G40340.1	Arabidopsis thaliana|ERF|ERF family protein
EVM0000508	3.00445	2.38507	2.56837	0	0	0	AT3G23230.1	1e-28	0.47	AT3G23230.1	Arabidopsis thaliana|ERF|ERF family protein
EVM0028080	9.70887	6.44626	3.07769	0.149365	0	0.485129	AT5G25190.1	8e-44	0.44	AT5G25190.1	Arabidopsis thaliana|ERF|ERF family protein
EVM0047734	5.86146	2.45148	4.57111	0.207589	0.156283	0.299613	AT2G20880.1	9e-44	0.7	AT2G20880.1	Arabidopsis thaliana|ERF|ERF family protein
EVM0039138	3.06176	0.761472	5.2445	0.543687	0	0	AT4G17500.1	6e-27	0.38	AT4G17500.1	Arabidopsis thaliana|ERF|ethylene responsive element binding factor 1
EVM0031645	1.84074	5.25916	3.55041	0	0	0	AT3G04030.3	5e-36	0.4	AT3G04030.3	Arabidopsis thaliana|G2-like|G2-like family protein
EVM0030992	4.20924	0	3.52385	0	0	0.117742	AT2G01060.1	2e-63	0.69	AT2G01060.1	Arabidopsis thaliana|G2-like|G2-like family protein
EVM0042570	3.66222	2.2955	1.65347	0	0	0.20703	AT3G46640.3	4e-48	0.48	AT3G46640.3	Arabidopsis thaliana|G2-like|G2-like family protein
EVM0015033	2.68552	2.63884	4.00089	0.181039	0.5115	0	AT5G06800.2	2e-36	0.92	AT5G06800.2	Arabidopsis thaliana|G2-like|G2-like family protein
EVM0040811	9.01334	15.6733	8.98929	0	0	0	AT2G20570.1	6e-21	0.44	AT2G20570.1	Arabidopsis thaliana|G2-like|GBF's pro-rich region-interacting factor 1
EVM0016435	6.86001	6.84512	4.59471	0	0	0	AT2G20570.1	5e-42	0.47	AT2G20570.1	Arabidopsis thaliana|G2-like|GBF's pro-rich region-interacting factor 1
EVM0029129	2.1589	4.60313	2.46713	0	0	0	AT2G20570.1	5e-24	0.85	AT2G20570.1	Arabidopsis thaliana|G2-like|GBF's pro-rich region-interacting factor 1
EVM0038825	4.84251	5.15474	3.17411	0	0	0	AT4G26150.1	8e-22	0.46	AT4G26150.1	Arabidopsis thaliana|GATA|cytokinin-responsive gata factor 1
EVM0048334	2.14728	1.46938	4.36856	0	0	0	AT4G26150.1	6e-12	0.35	AT4G26150.1	Arabidopsis thaliana|GATA|cytokinin-responsive gata factor 1
EVM0013687	32.8304	43.8725	29.5491	0	0	0	AT4G21750.2	e-174	0.83	AT4G21750.2	Arabidopsis thaliana|HD-ZIP|HD-ZIP family protein
EVM0005072	14.4407	14.1314	18.3254	0	0	0	AT4G00730.1	2e-92	0.72	AT4G00730.1	Arabidopsis thaliana|HD-ZIP|HD-ZIP family protein
EVM0029458	13.9898	15.6676	16.6249	0	0	0	AT4G00730.2	e-123	0.62	AT4G00730.2	Arabidopsis thaliana|HD-ZIP|HD-ZIP family protein
EVM0048415	7.88469	12.9392	3.91202	0	0	0	AT1G69780.1	7e-21	0.45	AT1G69780.1	Arabidopsis thaliana|HD-ZIP|HD-ZIP family protein
EVM0029065	7.81421	0.816786	9.37932	0	0	0	AT4G21750.2	e-110	0.84	AT4G21750.2	Arabidopsis thaliana|HD-ZIP|HD-ZIP family protein
EVM0021217	4.12973	3.17792	3.51649	0	0	0	AT4G21750.2	5e-50	0.62	AT4G21750.2	Arabidopsis thaliana|HD-ZIP|HD-ZIP family protein
EVM0049278	2.02415	2.52309	1.48968	0	0	0	AT4G37790.1	1e-59	0.6	AT4G37790.1	Arabidopsis thaliana|HD-ZIP|HD-ZIP family protein
EVM0037617	24.2439	30.2777	19.0373	0.0440038	0	0	AT4G21750.2	0	0.68	AT4G21750.2	Arabidopsis thaliana|HD-ZIP|HD-ZIP family protein
EVM0044318	1.51651	7.24493	0.651654	0	0.21646	0.414602	AT3G01220.1	2e-58	0.41	AT3G01220.1	Arabidopsis thaliana|HD-ZIP|homeobox protein 20
EVM0001513	1.40068	2.90941	1.85019	0	0	0	AT5G46880.1	e-176	0.5	AT5G46880.1	Arabidopsis thaliana|HD-ZIP|homeobox-7
EVM0003376	35.0857	39.5257	33.4757	0	0	0	AT3G61150.1	e-115	0.69	AT3G61150.1	Arabidopsis thaliana|HD-ZIP|homeodomain GLABROUS 1
EVM0045559	3.69973	3.18319	3.9983	0	0	0.129923	AT3G61150.1	2e-90	0.56	AT3G61150.1	Arabidopsis thaliana|HD-ZIP|homeodomain GLABROUS 1
EVM0002139	2.33348	3.06729	5.63257	0	0	0	AT1G05230.4	e-158	0.79	AT1G05230.4	Arabidopsis thaliana|HD-ZIP|homeodomain GLABROUS 2
EVM0005019	35.4752	32.7589	38.694	0	0	0	AT4G04890.1	e-157	0.73	AT4G04890.1	Arabidopsis thaliana|HD-ZIP|protodermal factor 2
EVM0023210	2.19524	3.10686	1.02705	0.395451	0	0	AT1G07900.1	2e-63	0.58	AT1G07900.1	Arabidopsis thaliana|LBD|LOB domain-containing protein 1
EVM0043748	2.87061	4.48536	6.09809	0	0	0	AT2G45410.1	6e-46	0.78	AT2G45410.1	Arabidopsis thaliana|LBD|LOB domain-containing protein 19
EVM0033397	0	13.7823	5.07926	0	0	0	AT1G69120.1	2e-49	0.57	AT1G69120.1	Arabidopsis thaliana|MIKC_MADS|MIKC_MADS family protein
EVM0016412	164.235	253.333	160.745	0	0	0	AT4G39250.1	3e-30	0.68	AT4G39250.1	Arabidopsis thaliana|MYB_related|RAD-like 1
EVM0026546	0	4.03546	2.39021	0	0	0	AT1G75250.1	3e-31	0.56	AT1G75250.1	Arabidopsis thaliana|MYB_related|RAD-like 6
EVM0052189	85.2537	70.4091	97.5218	0.127952	0	0.277043	AT3G23250.1	5e-82	0.47	AT3G23250.1	Arabidopsis thaliana|MYB|myb domain protein 15
EVM0015154	0.64252	3.35733	2.08697	0	0	0	AT5G15310.1	1e-97	0.8	AT5G15310.1	Arabidopsis thaliana|MYB|myb domain protein 16
EVM0018515	1.96648	5.53332	6.65806	0.4656	0.263344	0.126012	AT3G61250.1	e-108	0.56	AT3G61250.1	Arabidopsis thaliana|MYB|myb domain protein 17
EVM0027443	3.80793	6.59073	6.91608	0.146535	0	0	AT3G28910.1	3e-39	0.37	AT3G28910.1	Arabidopsis thaliana|MYB|myb domain protein 30
EVM0003359	13.2266	21.6198	4.80245	0	0	0.182907	AT1G74650.1	1e-37	0.48	AT1G74650.1	Arabidopsis thaliana|MYB|myb domain protein 31
EVM0043850	1.44582	2.12471	11.0484	0	0.327726	0.469999	AT5G14340.1	1e-78	0.74	AT5G14340.1	Arabidopsis thaliana|MYB|myb domain protein 40
EVM0005295	31.3768	46.689	25.6511	0	0	0	AT1G08810.1	6e-90	0.73	AT1G08810.1	Arabidopsis thaliana|MYB|myb domain protein 60
EVM0046985	1.12225	1.00886	5.25845	0	0	0	AT1G08810.1	2e-61	0.95	AT1G08810.1	Arabidopsis thaliana|MYB|myb domain protein 60
EVM0052963	17.6638	19.3528	12.1351	0.136214	0	0.147468	AT5G35550.1	1e-58	0.65	AT5G35550.1	Arabidopsis thaliana|MYB|MYB family protein
EVM0002010	9.36049	0.19468	0.912136	0	0	0.227673	AT3G15510.1	3e-80	0.76	AT3G15510.1	Arabidopsis thaliana|NAC|NAC domain containing protein 2
EVM0017385	57.9965	93.6679	76.263	0	0	0	AT2G02450.2	e-113	0.88	AT2G02450.2	Arabidopsis thaliana|NAC|NAC domain containing protein 35
EVM0029715	31.0883	18.8879	24.4648	0	0	0	AT2G02450.2	e-114	0.88	AT2G02450.2	Arabidopsis thaliana|NAC|NAC domain containing protein 35
EVM0044431	17.3344	14.9275	17.375	0	0	0	AT2G02450.1	5e-76	0.9	AT2G02450.1	Arabidopsis thaliana|NAC|NAC domain containing protein 35
EVM0054972	3.21951	6.49694	3.67088	0	0	0	AT2G02450.1	1e-74	0.8	AT2G02450.1	Arabidopsis thaliana|NAC|NAC domain containing protein 35
EVM0039990	9.3585	7.83451	5.35936	0.120636	0	0	AT5G22380.1	2e-76	0.47	AT5G22380.1	Arabidopsis thaliana|NAC|NAC domain containing protein 90
EVM0027651	1.11118	1.22692	3.81869	0	0.126572	0	AT5G22380.1	1e-69	0.55	AT5G22380.1	Arabidopsis thaliana|NAC|NAC domain containing protein 90
EVM0043027	2.89458	2.02173	4.28863	0	0	0.109051	AT1G64100.2	2e-47	0.28	AT1G64100.2	Arabidopsis thaliana|NAC|pentatricopeptide (PPR) repeat-containing protein
EVM0043883	4.83473	1.42566	1.12107	0.0700703	0.118545	0.113766	AT1G64100.2	1e-60	0.25	AT1G64100.2	Arabidopsis thaliana|NAC|pentatricopeptide (PPR) repeat-containing protein
EVM0006063	4.14804	3.35495	3.56635	0.0738189	0.16675	0.159815	AT1G64100.2	1e-13	0.25	AT1G64100.2	Arabidopsis thaliana|NAC|pentatricopeptide (PPR) repeat-containing protein
EVM0028560	25.0573	19.4234	8.76341	0	0.216886	0	AT5G64530.1	1e-74	0.58	AT5G64530.1	Arabidopsis thaliana|NAC|xylem NAC domain 1
EVM0034811	0.253343	5.55205	1.73664	0	0	0	AT2G33810.1	4e-40	0.69	AT2G33810.1	Arabidopsis thaliana|SBP|squamosa promoter binding protein-like 3
EVM0044627	21.8975	17.8715	13.7782	0	0	0	AT1G53160.1	5e-41	0.67	AT1G53160.1	Arabidopsis thaliana|SBP|squamosa promoter binding protein-like 4
EVM0029973	1.42412	2.38612	2.23786	0	0	0	AT3G15270.1	2e-40	0.7	AT3G15270.1	Arabidopsis thaliana|SBP|squamosa promoter binding protein-like 5
EVM0042658	5.83866	5.2159	8.05989	0	0	0	AT3G15030.2	2e-77	0.41	AT3G15030.2	Arabidopsis thaliana|TCP|TCP family protein
EVM0010545	31.1482	25.9002	19.0172	0.0877804	0.0991945	0	AT3G15030.2	2e-55	0.36	AT3G15030.2	Arabidopsis thaliana|TCP|TCP family protein
EVM0011931	4.30817	6.85916	4.17502	0.0793736	0.358669	0	AT3G15030.2	9e-56	0.36	AT3G15030.2	Arabidopsis thaliana|TCP|TCP family protein
EVM0054343	11.8774	9.99213	13.1571	0	0	0	AT5G60970.1	4e-46	0.78	AT5G60970.1	Arabidopsis thaliana|TCP|TEOSINTE BRANCHED 1, cycloidea and PCF transcription factor 5
EVM0018758	6.39452	3.43634	5.03814	0.179638	0.101506	0.194461	AT1G21200.1	3e-85	0.68	AT1G21200.1	Arabidopsis thaliana|Trihelix|sequence-specific DNA binding transcription factors
EVM0044994	4.62662	1.99192	2.11038	0	0	0	AT1G76880.1	8e-42	0.38	AT1G76880.1	Arabidopsis thaliana|Trihelix|Trihelix family protein
EVM0054975	5.04071	7.31611	7.08364	0.187466	0.352746	0	AT1G76880.1	3e-56	0.66	AT1G76880.1	Arabidopsis thaliana|Trihelix|Trihelix family protein
EVM0000212	4.7242	4.33723	4.44815	0	0	0	AT3G18010.1	2e-35	0.46	AT3G18010.1	Arabidopsis thaliana|WOX|WUSCHEL related homeobox 1
EVM0011038	8.38205	4.47824	4.7024	0.845231	0	0	AT1G69310.2	1e-46	0.79	AT1G69310.2	Arabidopsis thaliana|WRKY|WRKY DNA-binding protein 57
EVM0035668	3.0523	1.39985	4.07481	0.168937	0	0	AT1G29280.1	8e-36	0.59	AT1G29280.1	Arabidopsis thaliana|WRKY|WRKY DNA-binding protein 65
EVM0001107	36.3693	54.0797	31.0298	0	0	0	AT4G12020.2	1e-20	0.26	AT4G12020.2	Arabidopsis thaliana|WRKY|WRKY family protein
EVM0045267	25.978	15.8833	59.4596	0	0	0	AT4G12020.2	5e-16	0.28	AT4G12020.2	Arabidopsis thaliana|WRKY|WRKY family protein
EVM0039679	28.0403	29.855	24.4656	0	0	0	AT4G12020.2	6e-14	0.28	AT4G12020.2	Arabidopsis thaliana|WRKY|WRKY family protein
EVM0020558	11.9078	22.2499	16.4327	0	0	0	AT4G12020.2	6e-20	0.26	AT4G12020.2	Arabidopsis thaliana|WRKY|WRKY family protein
EVM0008800	48.0631	0	0	0	0	0	AT4G12020.3	7e-14	0.3	AT4G12020.3	Arabidopsis thaliana|WRKY|WRKY family protein
EVM0039144	2.15402	0.732353	17.5989	0	0	0	AT4G12020.2	3e-18	0.28	AT4G12020.2	Arabidopsis thaliana|WRKY|WRKY family protein
EVM0051909	17.4908	0	0	0	0	0	AT4G12020.2	3e-18	0.26	AT4G12020.2	Arabidopsis thaliana|WRKY|WRKY family protein
EVM0026865	4.97198	4.17348	3.38143	0	0	0	AT4G12020.2	2e-14	0.25	AT4G12020.2	Arabidopsis thaliana|WRKY|WRKY family protein
EVM0018634	0	1.97096	7.88766	0	0	0	AT4G12020.3	8e-13	0.27	AT4G12020.3	Arabidopsis thaliana|WRKY|WRKY family protein
EVM0043340	0.634662	2.66849	6.30725	0	0	0	AT4G12020.3	2e-12	0.26	AT4G12020.3	Arabidopsis thaliana|WRKY|WRKY family protein
EVM0027655	2.77646	0.594239	5.0296	0	0	0	AT4G12020.2	1e-19	0.28	AT4G12020.2	Arabidopsis thaliana|WRKY|WRKY family protein
EVM0005236	1.05653	1.25961	5.13163	0	0	0	AT4G12020.2	3e-17	0.28	AT4G12020.2	Arabidopsis thaliana|WRKY|WRKY family protein
EVM0021960	13.7448	15.9959	14.7828	0	0.0373685	0	AT4G12020.2	2e-15	0.25	AT4G12020.2	Arabidopsis thaliana|WRKY|WRKY family protein
EVM0040261	2.97353	3.10068	2.27901	0.0656717	0	0	AT4G12020.2	1e-16	0.28	AT4G12020.2	Arabidopsis thaliana|WRKY|WRKY family protein
EVM0038304	23.0578	9.90911	7.52614	0	0.0815544	0	AT4G12020.2	2e-16	0.28	AT4G12020.2	Arabidopsis thaliana|WRKY|WRKY family protein
EVM0038254	0.692523	3.11876	2.74916	0.0686323	0	0.0247619	AT4G12020.3	1e-12	0.28	AT4G12020.3	Arabidopsis thaliana|WRKY|WRKY family protein
EVM0006828	2.05676	2.96449	2.54239	0	0.147466	0	AT4G12020.2	1e-20	0.27	AT4G12020.2	Arabidopsis thaliana|WRKY|WRKY family protein
EVM0051410	14.7762	0.640867	3.49729	0.0505177	0.0570094	0.054682	AT4G12020.2	2e-18	0.28	AT4G12020.2	Arabidopsis thaliana|WRKY|WRKY family protein
EVM0001235	2.65315	5.90379	12.6812	0	0	0.203672	AT4G12020.2	7e-15	0.28	AT4G12020.2	Arabidopsis thaliana|WRKY|WRKY family protein
EVM0024117	7.27264	2.6254	9.89534	0.103696	0.0779694	0.0374136	AT4G12020.2	2e-17	0.25	AT4G12020.2	Arabidopsis thaliana|WRKY|WRKY family protein
EVM0050660	1.26513	3.85581	1.95902	0.0860496	0.0970808	0.0931414	AT4G12020.2	9e-14	0.25	AT4G12020.2	Arabidopsis thaliana|WRKY|WRKY family protein
EVM0008952	0.793072	1.29891	10.3764	0	0	0.289451	AT4G12020.2	4e-18	0.27	AT4G12020.2	Arabidopsis thaliana|WRKY|WRKY family protein
EVM0033877	12.0234	10.8524	7.28171	0	0.0741514	0.355436	AT4G12020.2	2e-13	0.26	AT4G12020.2	Arabidopsis thaliana|WRKY|WRKY family protein
EVM0036540	1.29295	2.24324	3.20714	0	0.488526	0	AT4G12020.2	2e-16	0.29	AT4G12020.2	Arabidopsis thaliana|WRKY|WRKY family protein
EVM0006040	16.9435	27.2664	8.58267	0.320801	0.103418	0.099212	AT4G12020.2	5e-17	0.3	AT4G12020.2	Arabidopsis thaliana|WRKY|WRKY family protein
EVM0018386	43.5841	43.9751	20.6993	0.411884	0.116425	0	AT4G12020.2	6e-12	0.25	AT4G12020.2	Arabidopsis thaliana|WRKY|WRKY family protein
EVM0003128	5.37596	2.56365	2.69135	0.179765	0.152118	0.437807	AT4G12020.2	4e-65	0.55	AT4G12020.2	Arabidopsis thaliana|WRKY|WRKY family protein
EVM0012569	5.95541	2.65984	6.04925	0.456157	0.206214	0.19752	AT4G12020.2	2e-21	0.3	AT4G12020.2	Arabidopsis thaliana|WRKY|WRKY family protein
EVM0020651	3.41001	3.46389	3.23163	0	0.299859	0.574488	AT4G12020.2	3e-13	0.26	AT4G12020.2	Arabidopsis thaliana|WRKY|WRKY family protein
EVM0027807	134.259	200.281	106.682	0	0	0	AT2G26580.1	1e-24	0.73	AT2G26580.1	Arabidopsis thaliana|YABBY|YABBY family protein
EVM0011793	58.2825	48.5655	84.5037	0	0	0	AT2G26580.1	2e-25	0.8	AT2G26580.1	Arabidopsis thaliana|YABBY|YABBY family protein
EVM0032257	10.0293	70.9736	21.099	0	0	0	AT2G26580.1	1e-44	0.71	AT2G26580.1	Arabidopsis thaliana|YABBY|YABBY family protein
EVM0011169	1.81361	2.29427	5.55074	0	0	0	AT2G18350.1	3e-56	0.46	AT2G18350.1	Arabidopsis thaliana|ZF-HD|homeobox protein 24
EVM0053248	2.95369	1.3572	2.07537	0	0	0.291512	AT5G15210.1	7e-50	0.44	AT5G15210.1	Arabidopsis thaliana|ZF-HD|homeobox protein 30
EVM0027778	0	32.5002	0	0	0	0	AT3G28917.1	8e-28	0.68	AT3G28917.1	Arabidopsis thaliana|ZF-HD|mini zinc finger 2
