# Supplementary material for: Assembly and Annotation of a Draft Genome of the Medicinal Plant Polygonum cuspidatum
Source: Front Plant Sci. 2019 Oct 18;10:1274. doi: 10.3389/fpls.2019.01274 (PMC6813658; doi:10.3389/fpls.2019.01274)
Supplement: Supplementary file 3 [file DataSheet_3.xlsx]

## Sheet: Sheet1
Table S9. Annotation of species-specific genes.
#GeneID	GO_annotation	KEGG_annotation	Pfam_annotation
EVM0000227.1	Cellular Component: plasma membrane (GO:0005886);; Biological Process: megasporogenesis (GO:0009554);;	--	--
EVM0000299.1	--	--	--
EVM0000398.1	--	--	--
EVM0000602.1	--	--	--
EVM0000785.1	--	--	--
EVM0001008.1	--	--	--
EVM0001070.1	--	--	--
EVM0001279.1	--	--	--
EVM0001378.1	--	--	--
EVM0001424.1	--	--	--
EVM0001782.1	--	--	--
EVM0001963.1	--	--	--
EVM0001970.1	--	--	--
EVM0002457.1	--	--	--
EVM0002548.1	--	--	--
EVM0002763.1	Cellular Component: plasma membrane (GO:0005886);; Biological Process: polyamine catabolic process (GO:0006598);; Biological Process: phenylpropanoid metabolic process (GO:0009698);; Cellular Component: anchored component of membrane (GO:0031225);; Biological Process: cellular modified amino acid biosynthetic process (GO:0042398);;	--	--
EVM0002822.1	--	--	Glycine rich protein family
EVM0003293.1	--	--	--
EVM0003570.1	--	--	--
EVM0003805.1	--	--	--
EVM0003962.1	--	--	--
EVM0003992.1	--	--	--
EVM0004164.1	--	--	--
EVM0004372.1	--	--	--
EVM0004417.1	--	--	--
EVM0004566.1	--	--	Early nodulin 93 ENOD93 protein
EVM0004584.1	--	--	--
EVM0004697.1	--	--	--
EVM0004810.1	--	--	Cysteine-rich TM module stress tolerance
EVM0005228.1	--	--	XRN 5'-3' exonuclease N-terminus
EVM0005720.1	--	--	--
EVM0006438.1	--	--	--
EVM0006804.1	--	--	Zinc knuckle
EVM0007167.1	--	--	--
EVM0007250.1	--	--	VQ motif
EVM0007286.1	--	--	Cysteine-rich TM module stress tolerance
EVM0007484.1	--	--	--
EVM0007870.1	--	--	--
EVM0007989.1	--	--	--
EVM0008101.1	Molecular Function: magnesium ion transmembrane transporter activity (GO:0015095);; Biological Process: magnesium ion transport (GO:0015693);; Cellular Component: membrane (GO:0016020);;	--	Magnesium transporter NIPA
EVM0008149.1	--	--	--
EVM0008187.1	--	--	--
EVM0008190.1	--	--	Apoptosis inhibitory protein 5 (API5)
EVM0008383.1	--	--	--
EVM0008490.1	--	--	MULE transposase domain
EVM0009024.1	--	--	60s Acidic ribosomal protein
EVM0009155.1	--	--	Protein of unknown function (DUF1668)
EVM0009225.1	--	--	ABA/WDS induced protein
EVM0009250.1	--	--	--
EVM0009267.1	--	--	--
EVM0009503.1	Molecular Function: transcription factor activity, sequence-specific DNA binding (GO:0003700);; Biological Process: regulation of transcription, DNA-templated (GO:0006355);; Molecular Function: sequence-specific DNA binding (GO:0043565);;	--	WRKY DNA -binding domain
EVM0009643.1	--	--	--
EVM0009685.1	--	--	--
EVM0009988.1	--	--	--
EVM0010270.1	--	--	--
EVM0010468.1	--	--	--
EVM0010776.1	--	--	--
EVM0010978.1	--	--	Cysteine-rich TM module stress tolerance
EVM0011409.1	--	--	--
EVM0011495.1	--	--	--
EVM0011609.1	--	--	--
EVM0011803.1	Molecular Function: protein binding (GO:0005515);; Cellular Component: anchored component of membrane (GO:0031225);; Biological Process: root hair elongation (GO:0048767);;	--	--
EVM0011857.1	--	--	--
EVM0012052.1	--	--	Potato type II proteinase inhibitor family
EVM0012062.1	Cellular Component: anchored component of membrane (GO:0031225);;	--	--
EVM0012656.1	Molecular Function: DNA binding (GO:0003677);; Cellular Component: nucleus (GO:0005634);; Biological Process: regulation of transcription, DNA-templated (GO:0006355);;	--	DNA binding protein S1FA
EVM0012820.1	--	--	Cysteine-rich TM module stress tolerance
EVM0013108.1	--	--	Ubiquitin family
EVM0013211.1	Biological Process: response to osmotic stress (GO:0006970);; Biological Process: response to cold (GO:0009409);; Biological Process: response to water (GO:0009415);; Cellular Component: cytoplasmic part (GO:0044444);;	--	Dehydrin
EVM0013469.1	--	--	Glycine rich protein family
EVM0013517.1	--	--	--
EVM0013623.1	--	--	--
EVM0013882.1	--	--	--
EVM0014153.1	--	--	--
EVM0014156.1	--	--	--
EVM0014170.1	--	--	--
EVM0014318.1	Biological Process: response to mechanical stimulus (GO:0009612);; Cellular Component: anchored component of membrane (GO:0031225);;	--	Protein of unknown function (DUF1070)
EVM0014324.1	--	--	--
EVM0014406.1	--	--	--
EVM0014430.1	--	--	Plant invertase/pectin methylesterase inhibitor
EVM0014558.1	--	--	--
EVM0014635.1	--	--	Vicilin N terminal region
EVM0014772.1	--	--	--
EVM0014808.1	--	--	--
EVM0015213.1	Biological Process: transcription, DNA-templated (GO:0006351);;	--	--
EVM0015725.1	Biological Process: embryo development (GO:0009790);;	--	Late embryogenesis abundant (LEA) group 1
EVM0015894.1	--	--	--
EVM0016399.1	--	--	--
EVM0016437.1	--	--	--
EVM0016477.1	--	--	--
EVM0016522.1	--	--	--
EVM0016734.1	--	--	zinc-binding in reverse transcriptase
EVM0016863.1	--	--	--
EVM0017581.1	--	--	--
EVM0017597.1	--	--	--
EVM0017748.1	--	--	--
EVM0017840.1	--	--	--
EVM0017877.1	--	--	--
EVM0017965.1	Cellular Component: integral component of membrane (GO:0016021);; Biological Process: transmembrane transport (GO:0055085);;	--	--
EVM0018027.1	--	--	XYPPX repeat (two copies)
EVM0018406.1	--	--	--
EVM0018980.1	--	--	--
EVM0019108.1	Molecular Function: protein binding (GO:0005515);; Biological Process: polyamine catabolic process (GO:0006598);; Biological Process: phenylpropanoid metabolic process (GO:0009698);; Cellular Component: anchored component of membrane (GO:0031225);; Biological Process: cellular modified amino acid biosynthetic process (GO:0042398);; Biological Process: root hair elongation (GO:0048767);;	--	--
EVM0019372.1	--	--	--
EVM0019558.1	Cellular Component: plasma membrane (GO:0005886);; Biological Process: megasporogenesis (GO:0009554);;	--	Cysteine-rich TM module stress tolerance
EVM0019883.1	--	--	--
EVM0020649.1	--	--	--
EVM0020673.1	Biological Process: response to mechanical stimulus (GO:0009612);; Cellular Component: anchored component of membrane (GO:0031225);;	--	Protein of unknown function (DUF1070)
EVM0020842.1	--	--	--
EVM0021091.1	Biological Process: response to stress (GO:0006950);; Biological Process: response to water (GO:0009415);;	--	Dehydrin
EVM0021189.1	--	--	--
EVM0021571.1	--	--	--
EVM0021691.1	--	--	--
EVM0021721.1	--	--	--
EVM0021774.1	--	--	--
EVM0022154.1	--	--	--
EVM0022398.1	--	--	--
EVM0022756.1	--	--	--
EVM0023068.1	--	--	--
EVM0023080.1	--	--	--
EVM0023387.1	--	--	Glycine rich protein family
EVM0023411.1	Cellular Component: plasma membrane (GO:0005886);; Biological Process: megasporogenesis (GO:0009554);;	--	Cysteine-rich TM module stress tolerance
EVM0023717.1	--	--	--
EVM0023916.1	--	--	--
EVM0024142.1	--	--	--
EVM0024628.1	--	--	--
EVM0024675.1	--	--	--
EVM0024937.1	--	--	--
EVM0025148.1	Biological Process: response to chitin (GO:0010200);;	--	Cysteine-rich TM module stress tolerance
EVM0025180.1	--	--	--
EVM0025223.1	--	--	--
EVM0025356.1	--	--	--
EVM0025816.1	--	--	Cysteine-rich TM module stress tolerance
EVM0025988.1	--	--	--
EVM0026042.1	--	--	--
EVM0026135.1	--	--	--
EVM0026652.1	Cellular Component: plasma membrane (GO:0005886);;	--	--
EVM0026786.1	Biological Process: negative regulation of cell death (GO:0060548);;	--	--
EVM0026927.1	--	--	Cysteine-rich TM module stress tolerance
EVM0026967.1	Cellular Component: plasma membrane (GO:0005886);; Biological Process: polyamine catabolic process (GO:0006598);; Biological Process: phenylpropanoid metabolic process (GO:0009698);; Cellular Component: anchored component of membrane (GO:0031225);; Biological Process: cellular modified amino acid biosynthetic process (GO:0042398);;	--	--
EVM0027247.1	--	--	--
EVM0027421.1	Cellular Component: plasma membrane (GO:0005886);;	--	Translation machinery associated TMA7
EVM0027494.1	--	--	--
EVM0027506.1	--	--	--
EVM0027839.1	Molecular Function: DNA binding (GO:0003677);; Cellular Component: nucleus (GO:0005634);; Biological Process: regulation of transcription, DNA-templated (GO:0006355);;	--	DNA binding protein S1FA
EVM0028127.1	--	--	--
EVM0028174.1	Biological Process: response to stress (GO:0006950);;	--	ABA/WDS induced protein
EVM0028582.1	--	--	--
EVM0028584.1	--	--	--
EVM0028835.1	--	--	--
EVM0028836.1	--	--	--
EVM0028951.1	--	--	--
EVM0029013.1	--	--	--
EVM0029117.1	--	--	--
EVM0029122.1	--	--	--
EVM0029364.1	--	--	--
EVM0029405.1	--	--	--
EVM0029800.1	Biological Process: response to stress (GO:0006950);;	--	ABA/WDS induced protein
EVM0029969.1	--	--	--
EVM0030050.1	--	--	--
EVM0030199.1	--	--	--
EVM0030256.1	--	--	--
EVM0030268.1	--	--	--
EVM0030336.1	--	--	--
EVM0030471.1	Biological Process: response to stress (GO:0006950);;	--	ABA/WDS induced protein
EVM0030792.1	--	--	--
EVM0031197.1	--	--	--
EVM0031244.1	--	--	--
EVM0031887.1	--	--	Plant invertase/pectin methylesterase inhibitor
EVM0031959.1	--	--	--
EVM0032050.1	--	--	--
EVM0032130.1	--	--	--
EVM0032151.1	--	--	--
EVM0032312.1	--	--	--
EVM0032993.1	--	--	Reverse transcriptase-like
EVM0033309.1	--	--	--
EVM0033457.1	--	--	--
EVM0033993.1	--	--	Domain of unknown function (DUF4228)
EVM0034077.1	--	--	--
EVM0034190.1	--	--	--
EVM0034790.1	Biological Process: defense response (GO:0006952);; Biological Process: signal transduction (GO:0007165);; Biological Process: regulation of cellular metabolic process (GO:0031323);; Biological Process: cellular macromolecule metabolic process (GO:0044260);; Biological Process: regulation of macromolecule metabolic process (GO:0060255);; Biological Process: regulation of primary metabolic process…	--	--
EVM0035005.1	--	--	--
EVM0035140.1	--	--	--
EVM0035532.1	--	--	--
EVM0036388.1	--	--	--
EVM0036400.1	Cellular Component: mitochondrion (GO:0005739);; Biological Process: brassinosteroid biosynthetic process (GO:0016132);; Cellular Component: anchored component of membrane (GO:0031225);;	--	--
EVM0036604.1	--	--	Protease inhibitor/seed storage/LTP family
EVM0037021.1	--	--	--
EVM0037240.1	--	--	Glycine rich protein family
EVM0037452.1	--	--	--
EVM0037461.1	--	--	--
EVM0037673.1	--	--	Zinc knuckle
EVM0037904.1	--	--	--
EVM0037938.1	Molecular Function: DNA binding (GO:0003677);; Cellular Component: nucleus (GO:0005634);; Biological Process: regulation of transcription, DNA-templated (GO:0006355);;	--	DNA binding protein S1FA
EVM0038117.1	Cellular Component: plasma membrane (GO:0005886);; Biological Process: protein targeting to membrane (GO:0006612);; Biological Process: positive regulation of flavonoid biosynthetic process (GO:0009963);; Biological Process: regulation of plant-type hypersensitive response (GO:0010363);;	--	Cysteine-rich TM module stress tolerance
EVM0038252.1	Biological Process: phosphatidylinositol biosynthetic process (GO:0006661);;	--	--
EVM0038295.1	--	--	Cysteine-rich TM module stress tolerance
EVM0038340.1	--	--	--
EVM0038471.1	--	--	--
EVM0038630.1	--	--	--
EVM0039379.1	--	--	--
EVM0039437.1	--	--	--
EVM0039652.1	--	--	--
EVM0040105.1	--	--	--
EVM0040197.1	--	--	--
EVM0040392.1	--	--	--
EVM0040666.1	--	--	--
EVM0040768.1	Cellular Component: plasma membrane (GO:0005886);;	--	--
EVM0040822.1	--	--	--
EVM0041044.1	--	--	--
EVM0041469.1	--	--	--
EVM0041662.1	--	--	--
EVM0041739.1	--	--	--
EVM0041822.1	Molecular Function: binding (GO:0005488);; Biological Process: multicellular organism development (GO:0007275);; Biological Process: regulation of biological process (GO:0050789);;	--	--
EVM0042114.1	--	--	--
EVM0042143.1	--	--	Protein of unknown function (DUF1668)
EVM0042185.1	--	--	--
EVM0042291.1	--	--	--
EVM0042574.1	Cellular Component: plasma membrane (GO:0005886);; Biological Process: megasporogenesis (GO:0009554);;	--	Cysteine-rich TM module stress tolerance
EVM0042599.1	--	--	--
EVM0042653.1	--	--	--
EVM0042696.1	--	--	--
EVM0042705.1	--	--	--
EVM0042766.1	--	--	--
EVM0042777.1	--	--	--
EVM0042886.1	--	--	--
EVM0042890.1	--	--	ABA/WDS induced protein
EVM0043230.1	Biological Process: response to stress (GO:0006950);;	--	ABA/WDS induced protein
EVM0043650.1	--	--	--
EVM0043764.1	--	--	--
EVM0044309.1	--	--	Zinc knuckle
EVM0044621.1	--	--	--
EVM0044786.1	--	--	Glycine rich protein family
EVM0044801.1	--	--	Histone-like transcription factor (CBF/NF-Y) and archaeal histone
EVM0044873.1	--	--	Cysteine-rich TM module stress tolerance
EVM0045216.1	--	--	--
EVM0045997.1	--	--	--
EVM0046157.1	--	--	--
EVM0046746.1	--	--	--
EVM0046823.1	--	--	--
EVM0047123.1	--	--	Gibberellin regulated protein
EVM0047701.1	--	--	Cysteine-rich TM module stress tolerance
EVM0047797.1	--	--	--
EVM0047981.1	--	--	--
EVM0048478.1	--	--	--
EVM0048485.1	--	--	--
EVM0048873.1	--	--	--
EVM0049322.1	--	--	Reactive mitochondrial oxygen species modulator 1
EVM0049378.1	--	--	--
EVM0049405.1	--	--	--
EVM0050096.1	--	--	--
EVM0050354.1	--	--	--
EVM0051131.1	--	--	--
EVM0051256.1	--	--	--
EVM0051260.1	--	--	--
EVM0051359.1	--	--	Phorbol esters/diacylglycerol binding domain (C1 domain)
EVM0051394.1	Biological Process: response to stress (GO:0006950);;	--	ABA/WDS induced protein
EVM0051695.1	--	--	--
EVM0051725.1	--	--	Alba
EVM0051997.1	--	--	--
EVM0052334.1	--	--	Protein of unknown function (DUF1639)
EVM0052370.1	--	--	--
EVM0052653.1	--	--	--
EVM0052891.1	--	--	Domain of unknown function (DUF296)
EVM0052907.1	--	--	--
EVM0052968.1	Biological Process: primary metabolic process (GO:0044238);; Biological Process: cellular macromolecule metabolic process (GO:0044260);;	--	--
EVM0053008.1	--	--	--
EVM0053130.1	--	--	Brf1-like TBP-binding domain
EVM0053376.1	Biological Process: seed germination (GO:0009845);; Cellular Component: membrane (GO:0016020);; Biological Process: lipid storage (GO:0019915);; Biological Process: response to freezing (GO:0050826);;	--	Oleosin
EVM0053643.1	--	--	--
EVM0053661.1	--	--	--
EVM0053884.1	--	--	--
EVM0053931.1	--	--	--
EVM0054225.1	--	--	--
EVM0006980.1	--	K00162|8.8215e-06|egr:104444613|K00162 pyruvate dehydrogenase E1 component beta subunit [EC:1.2.4.1] | (RefSeq) pyruvate dehydrogenase E1 component subunit beta-3, chloroplastic	--
EVM0041876.1	--	K01246|4.99313e-27|egu:105060180|K01246 DNA-3-methyladenine glycosylase I [EC:3.2.2.20] | (RefSeq) uncharacterized LOC105060180	--
EVM0052422.1	Biological Process: carboxylic acid metabolic process (GO:0019752);; Biological Process: primary metabolic process (GO:0044238);; Biological Process: cellular biosynthetic process (GO:0044249);; Cellular Component: cytoplasmic part (GO:0044444);; Biological Process: single-organism process (GO:0044699);; Biological Process: organonitrogen compound metabolic process (GO:1901564);; Biological Proce…	K01803|1.07046e-20|bvg:104903984|K01803 triosephosphate isomerase (TIM) [EC:5.3.1.1] | (RefSeq) triosephosphate isomerase, chloroplastic	--
EVM0034386.1	Molecular Function: lipid binding (GO:0008289);; Cellular Component: chloroplast thylakoid membrane (GO:0009535);; Biological Process: ATP synthesis coupled proton transport (GO:0015986);; Biological Process: ATP hydrolysis coupled proton transport (GO:0015991);; Cellular Component: integral component of membrane (GO:0016021);; Cellular Component: plastid membrane (GO:0042170);; Cellular Componen…	K02110|5.76063e-20|sbi:SORBI_03g020222|K02110 F-type H+-transporting ATPase subunit c | (RefSeq) SORBIDRAFT_03g020222, Sb03g020222; hypothetical protein	ATP synthase subunit C
EVM0032956.1	Molecular Function: structural constituent of ribosome (GO:0003735);; Cellular Component: cytosol (GO:0005829);; Cellular Component: ribosome (GO:0005840);; Biological Process: translational elongation (GO:0006414);;	K02943|1.89226e-16|aly:ARALYDRAFT_484870|K02943 large subunit ribosomal protein LP2 | (RefSeq) hypothetical protein	60s Acidic ribosomal protein
EVM0030145.1	--	K03024|2.81839e-12|gra:105799763|K03024 DNA-directed RNA polymerase III subunit RPC7 | (RefSeq) nucleolar transcription factor 1	DNA-directed RNA polymerase III subunit Rpc31
EVM0018071.1	--	K03104|1.35514e-08|sind:105156421|K03104 signal recognition particle subunit SRP14 | (RefSeq) signal recognition particle 14 kDa protein-like	--
EVM0033311.1	Biological Process: transcription, DNA-templated (GO:0006351);; Biological Process: chromosome segregation (GO:0007059);; Biological Process: meiosis I (GO:0007127);; Biological Process: regulation of cellular process (GO:0050794);; Biological Process: chromosome organization (GO:0051276);; Molecular Function: organic cyclic compound binding (GO:0097159);; Molecular Function: heterocyclic compoun…	K03130|8.50668e-28|csv:101214018|K03130 transcription initiation factor TFIID subunit 5 | (RefSeq) transcription initiation factor TFIID subunit 5	--
EVM0027939.1	Cellular Component: chloroplast thylakoid membrane (GO:0009535);; Biological Process: photosynthesis (GO:0015979);; Biological Process: cellular component organization (GO:0016043);; Cellular Component: protein complex (GO:0043234);; Biological Process: primary metabolic process (GO:0044238);; Cellular Component: membrane part (GO:0044425);; Biological Process: single-organism process (GO:0044699…	K03542|1.5493e-28|bvg:104905530|K03542 photosystem II 22kDa protein | (RefSeq) photosystem II 22 kDa protein, chloroplastic	--
EVM0014694.1	--	K03671|3.30613e-07|spen:107026232|K03671 thioredoxin 1 | (RefSeq) thioredoxin-1-like	--
EVM0037049.1	--	K03687|3.38953e-10|sind:105155769|K03687 molecular chaperone GrpE | (RefSeq) grpE protein homolog, mitochondrial	--
EVM0054652.1	--	K03768|5.32629e-06|jcu:105644853|K03768 peptidyl-prolyl cis-trans isomerase B (cyclophilin B) [EC:5.2.1.8] | (RefSeq) photosynthetic NDH subunit of lumenal location 5, chloroplastic	--
EVM0001581.1	--	K05758|3.20394e-11|tcc:TCM_020969|K05758 actin related protein 2/3 complex, subunit 2 | (RefSeq) Actin-related protein 2/3 complex subunit 2	--
EVM0007837.1	--	K06941|2.8737e-08|mdm:103428775|K06941 23S rRNA (adenine2503-C2)-methyltransferase [EC:2.1.1.192] | (RefSeq) dual-specificity RNA methyltransferase RlmN-like	--
EVM0024361.1	--	K08054|8.48886e-09|mdm:103438666|K08054 calnexin | (RefSeq) calnexin homolog	--
EVM0001882.1	Biological Process: RNA splicing, via endonucleolytic cleavage and ligation (GO:0000394);; Molecular Function: DNA binding (GO:0003677);; Molecular Function: transcription factor activity, sequence-specific DNA binding (GO:0003700);; Cellular Component: nuclear euchromatin (GO:0005719);; Biological Process: DNA methylation (GO:0006306);; Biological Process: methylation-dependent chromatin silenci…	K09272|1.19866e-23|cit:102622679|K09272 structure-specific recognition protein 1 | (RefSeq) FACT complex subunit SSRP1	--
EVM0029119.1	--	K09291|1.05757e-08|egu:105050294|K09291 nucleoprotein TPR | (RefSeq) nuclear-pore anchor	--
EVM0031787.1	Biological Process: primary metabolic process (GO:0044238);; Biological Process: single-organism cellular process (GO:0044763);; Biological Process: organic substance metabolic process (GO:0071704);;	K10703|4.92187e-11|nnu:104611912|K10703 very-long-chain (3R)-3-hydroxyacyl-CoA dehydratase [EC:4.2.1.134] | (RefSeq) very-long-chain (3R)-3-hydroxyacyl-CoA dehydratase PASTICCINO 2A-like	--
EVM0046074.1	--	K10750|6.9964e-09|rcu:8278923|K10750 chromatin assembly factor 1 subunit A | (RefSeq) chromatin assembly factor 1 subunit FAS1	--
EVM0014503.1	--	K10802|1.19988e-07|nnu:104603771|K10802 high mobility group protein B1 | (RefSeq) HMG1/2-like protein	--
EVM0037594.1	--	K10802|8.82545e-36|egu:105034903|K10802 high mobility group protein B1 | (RefSeq) high mobility group B protein 1	HMG (high mobility group) box
EVM0009003.1	--	K11446|4.45736e-07|vvi:100249688|K11446 histone demethylase JARID1 [EC:1.14.11.-] | (RefSeq) putative lysine-specific demethylase JMJ16	--
EVM0028785.1	Biological Process: nuclear-transcribed mRNA catabolic process (GO:0000956);; Molecular Function: DNA binding (GO:0003677);; Molecular Function: helicase activity (GO:0004386);; Molecular Function: ATP binding (GO:0005524);; Biological Process: DNA methylation (GO:0006306);; Biological Process: methylation-dependent chromatin silencing (GO:0006346);; Biological Process: cell-cell signaling (GO:00…	K11665|1.21656e-13|sind:105162561|K11665 DNA helicase INO80 [EC:3.6.4.12] | (RefSeq) DNA helicase INO80	--
EVM0032536.1	Biological Process: protein transport (GO:0015031);;	K12194|3.04075e-23|egr:104431765|K12194 charged multivesicular body protein 4 | (RefSeq) vacuolar protein sorting-associated protein 32 homolog 2-like	--
EVM0033863.1	--	K12821|1.42531e-14|cic:CICLE_v10027732mg|K12821 pre-mRNA-processing factor 40 | (RefSeq) hypothetical protein	--
EVM0028933.1	Molecular Function: nucleic acid binding (GO:0003676);; Cellular Component: intracellular (GO:0005622);; Molecular Function: zinc ion binding (GO:0008270);;	K12848|1.0142e-07|osa:4334674|K12848 U4/U6.U5 tri-snRNP component SNU23 | (RefSeq) zinc finger matrin-type protein 2	--
EVM0009052.1	--	K14404|1.45766e-12|bvg:104883786|K14404 cleavage and polyadenylation specificity factor subunit 4 | (RefSeq) putative uncharacterized protein DDB_G0286901	--
EVM0037449.1	--	K14833|2.35129e-07|nnu:104610147|K14833 nucleolar complex protein 2 | (RefSeq) nucleolar complex protein 2 homolog	--
EVM0044759.1	Biological Process: metabolic process (GO:0008152);; Molecular Function: methyltransferase activity (GO:0008168);; Biological Process: anatomical structure morphogenesis (GO:0009653);; Biological Process: single-organism developmental process (GO:0044767);; Biological Process: animal organ development (GO:0048513);;	K14835|5.04917e-15|gra:105783302|K14835 ribosomal RNA methyltransferase Nop2 [EC:2.1.1.-] | (RefSeq) probable 28S rRNA (cytosine(4447)-C(5))-methyltransferase	--
EVM0006262.1	Biological Process: metabolic process (GO:0008152);; Molecular Function: methyltransferase activity (GO:0008168);; Biological Process: anatomical structure morphogenesis (GO:0009653);; Biological Process: cellular process (GO:0009987);; Biological Process: single-organism developmental process (GO:0044767);; Biological Process: animal organ development (GO:0048513);;	K14835|5.24684e-17|gra:105783302|K14835 ribosomal RNA methyltransferase Nop2 [EC:2.1.1.-] | (RefSeq) probable 28S rRNA (cytosine(4447)-C(5))-methyltransferase	--
EVM0019357.1	--	K14850|1.62736e-06|aip:107617352|K14850 ribosomal RNA-processing protein 8 [EC:2.1.1.287] | (RefSeq) ribosomal RNA-processing protein 8-like	--
EVM0013180.1	Cellular Component: mediator complex (GO:0016592);;	K15141|1.39219e-18|nnu:104598921|K15141 mediator of RNA polymerase II transcription subunit 28 | (RefSeq) mediator of RNA polymerase II transcription subunit 28	--
EVM0010746.1	--	K15176|1.04859e-06|gra:105795499|K15176 RNA polymerase-associated protein CTR9 | (RefSeq) RNA polymerase-associated protein CTR9 homolog	--
EVM0036101.1	--	K15198|6.32718e-07|nnu:104609943|K15198 transcription factor TFIIIB component B'' | (RefSeq) uncharacterized LOC104609943	--
EVM0016696.1	Cellular Component: protein phosphatase type 1 complex (GO:0000164);; Cellular Component: plastid (GO:0009536);; Biological Process: embryo development (GO:0009790);; Biological Process: negative regulation of phosphoprotein phosphatase activity (GO:0032515);;	K17553|1.34106e-23|sbi:SORBI_01g006150|K17553 protein phosphatase 1 regulatory subunit 11 | (RefSeq) SORBIDRAFT_01g006150, Sb01g006150; hypothetical protein	Protein phosphatase inhibitor
EVM0045536.1	Cellular Component: mitochondrial outer membrane translocase complex (GO:0005742);; Cellular Component: vacuolar membrane (GO:0005774);; Biological Process: protein targeting to mitochondrion (GO:0006626);; Cellular Component: plastid (GO:0009536);; Molecular Function: P-P-bond-hydrolysis-driven protein transmembrane transporter activity (GO:0015450);;	K17769|4.35907e-11|bna:106437035|K17769 mitochondrial import receptor subunit TOM22 | (RefSeq) mitochondrial import receptor subunit TOM9-2-like	--
EVM0018497.1	Cellular Component: mitochondrial outer membrane (GO:0005741);; Biological Process: intracellular protein transport (GO:0006886);;	K17769|6.48945e-15|mus:103970700|K17769 mitochondrial import receptor subunit TOM22 | (RefSeq) mitochondrial import receptor subunit TOM9-2-like	--
EVM0021854.1	Cellular Component: nucleus (GO:0005634);; Cellular Component: peroxisome (GO:0005777);; Biological Process: polyamine catabolic process (GO:0006598);; Biological Process: response to wounding (GO:0009611);; Biological Process: coumarin biosynthetic process (GO:0009805);; Biological Process: cellular modified amino acid biosynthetic process (GO:0042398);; Molecular Function: polyamine oxidase act…	K17839|4.0691e-12|nnu:104588475|K17839 polyamine oxidase [EC:1.5.3.17 1.5.3.-] | (RefSeq) probable polyamine oxidase 2	--
EVM0035105.1	--	K17890|2.90672e-14|vvi:100245008|K17890 autophagy-related protein 16-1 | (RefSeq) autophagy-related protein 16	--
EVM0030205.1	--	K18151|2.06671e-06|cit:102621156|K18151 ureidoglycolate amidohydrolase [EC:3.5.1.116] | (RefSeq) ureidoglycolate hydrolase	--
EVM0001200.1	Cellular Component: chloroplast (GO:0009507);;	K19034|6.33716e-31|sot:102582336|K19034 50S ribosomal protein 5 | (RefSeq) 50S ribosomal protein 5 alpha, chloroplastic-like	--
EVM0018166.1	Cellular Component: early endosome (GO:0005769);; Cellular Component: plasma membrane (GO:0005886);; Biological Process: receptor-mediated endocytosis (GO:0006898);; Biological Process: protein transport (GO:0015031);; Cellular Component: integral component of membrane (GO:0016021);;	K19995|1.25782e-15|spen:107009048|K19995 secretory carrier-associated membrane protein | (RefSeq) secretory carrier-associated membrane protein 2-like	--
EVM0023970.1	--	K20093|1.93449e-06|nnu:104606682|K20093 DNA excision repair protein ERCC-6-like [EC:3.6.4.12] | (RefSeq) protein CHROMATIN REMODELING 24	--
EVM0000010.1	Unknown
EVM0000038.1	Unknown
EVM0000240.1	Unknown
EVM0000270.1	Unknown
EVM0000290.1	Unknown
EVM0000345.1	Unknown
EVM0000490.1	Unknown
EVM0000565.1	Unknown
EVM0000702.1	Unknown
EVM0000732.1	Unknown
EVM0000735.1	Unknown
EVM0000805.1	Unknown
EVM0000825.1	Unknown
EVM0000827.1	Unknown
EVM0000849.1	Unknown
EVM0000856.1	Unknown
EVM0000882.1	Unknown
EVM0001119.1	Unknown
EVM0001121.1	Unknown
EVM0001161.1	Unknown
EVM0001163.1	Unknown
EVM0001170.1	Unknown
EVM0001354.1	Unknown
EVM0001362.1	Unknown
EVM0001452.1	Unknown
EVM0001585.1	Unknown
EVM0001667.1	Unknown
EVM0001673.1	Unknown
EVM0001729.1	Unknown
EVM0001755.1	Unknown
EVM0001759.1	Unknown
EVM0001903.1	Unknown
EVM0001977.1	Unknown
EVM0002044.1	Unknown
EVM0002071.1	Unknown
EVM0002209.1	Unknown
EVM0002239.1	Unknown
EVM0002258.1	Unknown
EVM0002268.1	Unknown
EVM0002275.1	Unknown
EVM0002422.1	Unknown
EVM0002470.1	Unknown
EVM0002505.1	Unknown
EVM0002796.1	Unknown
EVM0002825.1	Unknown
EVM0002848.1	Unknown
EVM0002887.1	Unknown
EVM0002957.1	Unknown
EVM0003021.1	Unknown
EVM0003041.1	Unknown
EVM0003042.1	Unknown
EVM0003077.1	Unknown
EVM0003115.1	Unknown
EVM0003187.1	Unknown
EVM0003190.1	Unknown
EVM0003198.1	Unknown
EVM0003237.1	Unknown
EVM0003319.1	Unknown
EVM0003342.1	Unknown
EVM0003351.1	Unknown
EVM0003604.1	Unknown
EVM0003736.1	Unknown
EVM0003840.1	Unknown
EVM0003970.1	Unknown
EVM0004077.1	Unknown
EVM0004274.1	Unknown
EVM0004347.1	Unknown
EVM0004401.1	Unknown
EVM0004456.1	Unknown
EVM0004523.1	Unknown
EVM0004628.1	Unknown
EVM0004648.1	Unknown
EVM0004696.1	Unknown
EVM0004751.1	Unknown
EVM0004789.1	Unknown
EVM0004832.1	Unknown
EVM0004853.1	Unknown
EVM0004860.1	Unknown
EVM0005092.1	Unknown
EVM0005111.1	Unknown
EVM0005151.1	Unknown
EVM0005233.1	Unknown
EVM0005250.1	Unknown
EVM0005331.1	Unknown
EVM0005395.1	Unknown
EVM0005403.1	Unknown
EVM0005521.1	Unknown
EVM0005526.1	Unknown
EVM0005637.1	Unknown
EVM0005747.1	Unknown
EVM0005827.1	Unknown
EVM0005847.1	Unknown
EVM0005856.1	Unknown
EVM0005913.1	Unknown
EVM0006141.1	Unknown
EVM0006282.1	Unknown
EVM0006331.1	Unknown
EVM0006471.1	Unknown
EVM0006561.1	Unknown
EVM0006633.1	Unknown
EVM0006644.1	Unknown
EVM0006879.1	Unknown
EVM0007087.1	Unknown
EVM0007314.1	Unknown
EVM0007485.1	Unknown
EVM0007641.1	Unknown
EVM0007687.1	Unknown
EVM0007714.1	Unknown
EVM0007745.1	Unknown
EVM0007806.1	Unknown
EVM0007863.1	Unknown
EVM0007892.1	Unknown
EVM0008043.1	Unknown
EVM0008055.1	Unknown
EVM0008085.1	Unknown
EVM0008232.1	Unknown
EVM0008258.1	Unknown
EVM0008549.1	Unknown
EVM0008622.1	Unknown
EVM0008637.1	Unknown
EVM0008658.1	Unknown
EVM0008669.1	Unknown
EVM0008699.1	Unknown
EVM0008707.1	Unknown
EVM0008766.1	Unknown
EVM0008948.1	Unknown
EVM0009360.1	Unknown
EVM0009485.1	Unknown
EVM0009531.1	Unknown
EVM0009593.1	Unknown
EVM0009861.1	Unknown
EVM0009920.1	Unknown
EVM0010064.1	Unknown
EVM0010090.1	Unknown
EVM0010149.1	Unknown
EVM0010298.1	Unknown
EVM0010344.1	Unknown
EVM0010365.1	Unknown
EVM0010408.1	Unknown
EVM0010508.1	Unknown
EVM0010535.1	Unknown
EVM0010581.1	Unknown
EVM0010683.1	Unknown
EVM0010731.1	Unknown
EVM0010732.1	Unknown
EVM0010946.1	Unknown
EVM0011108.1	Unknown
EVM0011271.1	Unknown
EVM0011289.1	Unknown
EVM0011326.1	Unknown
EVM0011351.1	Unknown
EVM0011385.1	Unknown
EVM0011540.1	Unknown
EVM0011546.1	Unknown
EVM0011687.1	Unknown
EVM0011814.1	Unknown
EVM0011844.1	Unknown
EVM0011860.1	Unknown
EVM0012108.1	Unknown
EVM0012117.1	Unknown
EVM0012139.1	Unknown
EVM0012190.1	Unknown
EVM0012215.1	Unknown
EVM0012330.1	Unknown
EVM0012378.1	Unknown
EVM0012409.1	Unknown
EVM0012439.1	Unknown
EVM0012553.1	Unknown
EVM0012767.1	Unknown
EVM0012847.1	Unknown
EVM0012954.1	Unknown
EVM0013035.1	Unknown
EVM0013046.1	Unknown
EVM0013073.1	Unknown
EVM0013144.1	Unknown
EVM0013151.1	Unknown
EVM0013360.1	Unknown
EVM0013446.1	Unknown
EVM0013467.1	Unknown
EVM0013638.1	Unknown
EVM0013745.1	Unknown
EVM0013854.1	Unknown
EVM0013891.1	Unknown
EVM0014009.1	Unknown
EVM0014053.1	Unknown
EVM0014115.1	Unknown
EVM0014116.1	Unknown
EVM0014173.1	Unknown
EVM0014281.1	Unknown
EVM0014330.1	Unknown
EVM0014336.1	Unknown
EVM0014378.1	Unknown
EVM0014485.1	Unknown
EVM0014487.1	Unknown
EVM0014571.1	Unknown
EVM0014669.1	Unknown
EVM0014940.1	Unknown
EVM0014994.1	Unknown
EVM0014998.1	Unknown
EVM0015005.1	Unknown
EVM0015031.1	Unknown
EVM0015044.1	Unknown
EVM0015126.1	Unknown
EVM0015225.1	Unknown
EVM0015326.1	Unknown
EVM0015327.1	Unknown
EVM0015415.1	Unknown
EVM0015461.1	Unknown
EVM0015473.1	Unknown
EVM0015484.1	Unknown
EVM0015644.1	Unknown
EVM0015647.1	Unknown
EVM0015688.1	Unknown
EVM0015975.1	Unknown
EVM0016031.1	Unknown
EVM0016156.1	Unknown
EVM0016221.1	Unknown
EVM0016266.1	Unknown
EVM0016371.1	Unknown
EVM0016561.1	Unknown
EVM0016677.1	Unknown
EVM0016900.1	Unknown
EVM0016941.1	Unknown
EVM0017197.1	Unknown
EVM0017203.1	Unknown
EVM0017222.1	Unknown
EVM0017247.1	Unknown
EVM0017343.1	Unknown
EVM0017422.1	Unknown
EVM0017430.1	Unknown
EVM0017524.1	Unknown
EVM0017557.1	Unknown
EVM0017576.1	Unknown
EVM0017808.1	Unknown
EVM0017936.1	Unknown
EVM0018001.1	Unknown
EVM0018074.1	Unknown
EVM0018077.1	Unknown
EVM0018080.1	Unknown
EVM0018092.1	Unknown
EVM0018150.1	Unknown
EVM0018153.1	Unknown
EVM0018159.1	Unknown
EVM0018224.1	Unknown
EVM0018331.1	Unknown
EVM0018476.1	Unknown
EVM0018479.1	Unknown
EVM0018493.1	Unknown
EVM0018510.1	Unknown
EVM0018587.1	Unknown
EVM0018628.1	Unknown
EVM0018651.1	Unknown
EVM0018692.1	Unknown
EVM0018715.1	Unknown
EVM0018763.1	Unknown
EVM0018791.1	Unknown
EVM0018810.1	Unknown
EVM0018974.1	Unknown
EVM0018983.1	Unknown
EVM0018986.1	Unknown
EVM0019086.1	Unknown
EVM0019138.1	Unknown
EVM0019154.1	Unknown
EVM0019189.1	Unknown
EVM0019210.1	Unknown
EVM0019248.1	Unknown
EVM0019304.1	Unknown
EVM0019373.1	Unknown
EVM0019412.1	Unknown
EVM0019456.1	Unknown
EVM0019457.1	Unknown
EVM0019470.1	Unknown
EVM0019471.1	Unknown
EVM0019548.1	Unknown
EVM0019552.1	Unknown
EVM0019580.1	Unknown
EVM0019581.1	Unknown
EVM0019700.1	Unknown
EVM0019924.1	Unknown
EVM0019944.1	Unknown
EVM0019985.1	Unknown
EVM0020010.1	Unknown
EVM0020125.1	Unknown
EVM0020150.1	Unknown
EVM0020186.1	Unknown
EVM0020250.1	Unknown
EVM0020306.1	Unknown
EVM0020329.1	Unknown
EVM0020379.1	Unknown
EVM0020510.1	Unknown
EVM0020628.1	Unknown
EVM0020663.1	Unknown
EVM0020718.1	Unknown
EVM0020740.1	Unknown
EVM0020837.1	Unknown
EVM0020862.1	Unknown
EVM0020878.1	Unknown
EVM0020890.1	Unknown
EVM0021022.1	Unknown
EVM0021025.1	Unknown
EVM0021514.1	Unknown
EVM0021525.1	Unknown
EVM0021581.1	Unknown
EVM0021617.1	Unknown
EVM0021623.1	Unknown
EVM0021723.1	Unknown
EVM0021895.1	Unknown
EVM0021909.1	Unknown
EVM0021912.1	Unknown
EVM0021935.1	Unknown
EVM0021959.1	Unknown
EVM0021963.1	Unknown
EVM0021982.1	Unknown
EVM0022027.1	Unknown
EVM0022043.1	Unknown
EVM0022062.1	Unknown
EVM0022065.1	Unknown
EVM0022099.1	Unknown
EVM0022126.1	Unknown
EVM0022127.1	Unknown
EVM0022180.1	Unknown
EVM0022210.1	Unknown
EVM0022217.1	Unknown
EVM0022230.1	Unknown
EVM0022320.1	Unknown
EVM0022349.1	Unknown
EVM0022441.1	Unknown
EVM0022448.1	Unknown
EVM0022475.1	Unknown
EVM0022479.1	Unknown
EVM0022516.1	Unknown
EVM0022583.1	Unknown
EVM0022866.1	Unknown
EVM0022896.1	Unknown
EVM0023023.1	Unknown
EVM0023130.1	Unknown
EVM0023201.1	Unknown
EVM0023349.1	Unknown
EVM0023365.1	Unknown
EVM0023457.1	Unknown
EVM0023537.1	Unknown
EVM0023570.1	Unknown
EVM0023578.1	Unknown
EVM0023806.1	Unknown
EVM0023822.1	Unknown
EVM0023880.1	Unknown
EVM0024023.1	Unknown
EVM0024034.1	Unknown
EVM0024053.1	Unknown
EVM0024201.1	Unknown
EVM0024315.1	Unknown
EVM0024320.1	Unknown
EVM0024437.1	Unknown
EVM0024443.1	Unknown
EVM0024508.1	Unknown
EVM0024521.1	Unknown
EVM0024603.1	Unknown
EVM0024680.1	Unknown
EVM0024751.1	Unknown
EVM0024801.1	Unknown
EVM0024802.1	Unknown
EVM0024965.1	Unknown
EVM0024997.1	Unknown
EVM0025056.1	Unknown
EVM0025160.1	Unknown
EVM0025166.1	Unknown
EVM0025168.1	Unknown
EVM0025276.1	Unknown
EVM0025283.1	Unknown
EVM0025307.1	Unknown
EVM0025321.1	Unknown
EVM0025345.1	Unknown
EVM0025414.1	Unknown
EVM0025463.1	Unknown
EVM0025544.1	Unknown
EVM0025549.1	Unknown
EVM0025550.1	Unknown
EVM0025631.1	Unknown
EVM0025678.1	Unknown
EVM0025717.1	Unknown
EVM0025771.1	Unknown
EVM0025829.1	Unknown
EVM0025922.1	Unknown
EVM0026020.1	Unknown
EVM0026118.1	Unknown
EVM0026159.1	Unknown
EVM0026219.1	Unknown
EVM0026234.1	Unknown
EVM0026302.1	Unknown
EVM0026419.1	Unknown
EVM0026572.1	Unknown
EVM0026607.1	Unknown
EVM0026986.1	Unknown
EVM0027021.1	Unknown
EVM0027190.1	Unknown
EVM0027210.1	Unknown
EVM0027242.1	Unknown
EVM0027352.1	Unknown
EVM0027452.1	Unknown
EVM0027609.1	Unknown
EVM0027710.1	Unknown
EVM0027782.1	Unknown
EVM0027832.1	Unknown
EVM0027906.1	Unknown
EVM0027918.1	Unknown
EVM0028006.1	Unknown
EVM0028110.1	Unknown
EVM0028115.1	Unknown
EVM0028383.1	Unknown
EVM0028593.1	Unknown
EVM0028639.1	Unknown
EVM0028676.1	Unknown
EVM0028790.1	Unknown
EVM0028800.1	Unknown
EVM0029100.1	Unknown
EVM0029107.1	Unknown
EVM0029140.1	Unknown
EVM0029171.1	Unknown
EVM0029219.1	Unknown
EVM0029320.1	Unknown
EVM0029410.1	Unknown
EVM0029432.1	Unknown
EVM0029512.1	Unknown
EVM0029537.1	Unknown
EVM0029652.1	Unknown
EVM0029694.1	Unknown
EVM0029760.1	Unknown
EVM0029774.1	Unknown
EVM0029790.1	Unknown
EVM0029843.1	Unknown
EVM0029986.1	Unknown
EVM0030041.1	Unknown
EVM0030053.1	Unknown
EVM0030172.1	Unknown
EVM0030187.1	Unknown
EVM0030198.1	Unknown
EVM0030230.1	Unknown
EVM0030629.1	Unknown
EVM0030700.1	Unknown
EVM0030727.1	Unknown
EVM0030781.1	Unknown
EVM0030840.1	Unknown
EVM0030858.1	Unknown
EVM0030882.1	Unknown
EVM0030895.1	Unknown
EVM0030979.1	Unknown
EVM0031035.1	Unknown
EVM0031061.1	Unknown
EVM0031071.1	Unknown
EVM0031114.1	Unknown
EVM0031227.1	Unknown
EVM0031255.1	Unknown
EVM0031305.1	Unknown
EVM0031346.1	Unknown
EVM0031359.1	Unknown
EVM0031441.1	Unknown
EVM0031499.1	Unknown
EVM0031541.1	Unknown
EVM0031661.1	Unknown
EVM0031666.1	Unknown
EVM0031723.1	Unknown
EVM0031792.1	Unknown
EVM0031896.1	Unknown
EVM0031922.1	Unknown
EVM0031996.1	Unknown
EVM0032046.1	Unknown
EVM0032107.1	Unknown
EVM0032213.1	Unknown
EVM0032288.1	Unknown
EVM0032397.1	Unknown
EVM0032414.1	Unknown
EVM0032416.1	Unknown
EVM0032527.1	Unknown
EVM0032575.1	Unknown
EVM0032598.1	Unknown
EVM0032610.1	Unknown
EVM0032672.1	Unknown
EVM0032704.1	Unknown
EVM0032708.1	Unknown
EVM0032714.1	Unknown
EVM0032720.1	Unknown
EVM0032874.1	Unknown
EVM0032878.1	Unknown
EVM0032924.1	Unknown
EVM0032975.1	Unknown
EVM0033105.1	Unknown
EVM0033144.1	Unknown
EVM0033239.1	Unknown
EVM0033295.1	Unknown
EVM0033329.1	Unknown
EVM0033408.1	Unknown
EVM0033445.1	Unknown
EVM0033496.1	Unknown
EVM0033500.1	Unknown
EVM0033573.1	Unknown
EVM0033994.1	Unknown
EVM0034013.1	Unknown
EVM0034192.1	Unknown
EVM0034223.1	Unknown
EVM0034224.1	Unknown
EVM0034309.1	Unknown
EVM0034339.1	Unknown
EVM0034365.1	Unknown
EVM0034433.1	Unknown
EVM0034705.1	Unknown
EVM0034710.1	Unknown
EVM0034740.1	Unknown
EVM0035049.1	Unknown
EVM0035283.1	Unknown
EVM0035294.1	Unknown
EVM0035317.1	Unknown
EVM0035366.1	Unknown
EVM0035423.1	Unknown
EVM0035514.1	Unknown
EVM0035597.1	Unknown
EVM0035724.1	Unknown
EVM0035919.1	Unknown
EVM0035932.1	Unknown
EVM0036085.1	Unknown
EVM0036168.1	Unknown
EVM0036315.1	Unknown
EVM0036588.1	Unknown
EVM0036602.1	Unknown
EVM0036605.1	Unknown
EVM0036644.1	Unknown
EVM0036650.1	Unknown
EVM0036674.1	Unknown
EVM0036822.1	Unknown
EVM0036851.1	Unknown
EVM0036998.1	Unknown
EVM0037020.1	Unknown
EVM0037023.1	Unknown
EVM0037033.1	Unknown
EVM0037060.1	Unknown
EVM0037104.1	Unknown
EVM0037113.1	Unknown
EVM0037131.1	Unknown
EVM0037153.1	Unknown
EVM0037197.1	Unknown
EVM0037215.1	Unknown
EVM0037293.1	Unknown
EVM0037450.1	Unknown
EVM0037468.1	Unknown
EVM0037478.1	Unknown
EVM0037518.1	Unknown
EVM0037540.1	Unknown
EVM0037598.1	Unknown
EVM0037662.1	Unknown
EVM0037676.1	Unknown
EVM0037811.1	Unknown
EVM0037823.1	Unknown
EVM0037908.1	Unknown
EVM0037998.1	Unknown
EVM0038066.1	Unknown
EVM0038123.1	Unknown
EVM0038136.1	Unknown
EVM0038194.1	Unknown
EVM0038330.1	Unknown
EVM0038361.1	Unknown
EVM0038364.1	Unknown
EVM0038398.1	Unknown
EVM0038504.1	Unknown
EVM0038514.1	Unknown
EVM0038546.1	Unknown
EVM0038640.1	Unknown
EVM0038655.1	Unknown
EVM0038733.1	Unknown
EVM0038836.1	Unknown
EVM0038843.1	Unknown
EVM0038887.1	Unknown
EVM0038913.1	Unknown
EVM0038957.1	Unknown
EVM0038987.1	Unknown
EVM0039129.1	Unknown
EVM0039183.1	Unknown
EVM0039222.1	Unknown
EVM0039233.1	Unknown
EVM0039249.1	Unknown
EVM0039358.1	Unknown
EVM0039451.1	Unknown
EVM0039799.1	Unknown
EVM0040067.1	Unknown
EVM0040077.1	Unknown
EVM0040130.1	Unknown
EVM0040187.1	Unknown
EVM0040208.1	Unknown
EVM0040302.1	Unknown
EVM0040376.1	Unknown
EVM0040496.1	Unknown
EVM0040499.1	Unknown
EVM0040693.1	Unknown
EVM0040723.1	Unknown
EVM0040838.1	Unknown
EVM0040875.1	Unknown
EVM0040937.1	Unknown
EVM0041042.1	Unknown
EVM0041060.1	Unknown
EVM0041101.1	Unknown
EVM0041206.1	Unknown
EVM0041250.1	Unknown
EVM0041392.1	Unknown
EVM0041394.1	Unknown
EVM0041455.1	Unknown
EVM0041506.1	Unknown
EVM0041546.1	Unknown
EVM0041701.1	Unknown
EVM0041709.1	Unknown
EVM0041784.1	Unknown
EVM0041819.1	Unknown
EVM0041857.1	Unknown
EVM0041976.1	Unknown
EVM0042035.1	Unknown
EVM0042060.1	Unknown
EVM0042064.1	Unknown
EVM0042084.1	Unknown
EVM0042159.1	Unknown
EVM0042368.1	Unknown
EVM0042451.1	Unknown
EVM0042480.1	Unknown
EVM0042569.1	Unknown
EVM0042791.1	Unknown
EVM0042820.1	Unknown
EVM0042824.1	Unknown
EVM0042833.1	Unknown
EVM0042887.1	Unknown
EVM0042889.1	Unknown
EVM0042910.1	Unknown
EVM0042973.1	Unknown
EVM0043033.1	Unknown
EVM0043080.1	Unknown
EVM0043126.1	Unknown
EVM0043142.1	Unknown
EVM0043155.1	Unknown
EVM0043164.1	Unknown
EVM0043189.1	Unknown
EVM0043257.1	Unknown
EVM0043267.1	Unknown
EVM0043405.1	Unknown
EVM0043486.1	Unknown
EVM0043627.1	Unknown
EVM0043654.1	Unknown
EVM0043674.1	Unknown
EVM0043716.1	Unknown
EVM0043808.1	Unknown
EVM0043838.1	Unknown
EVM0043859.1	Unknown
EVM0043873.1	Unknown
EVM0043902.1	Unknown
EVM0043909.1	Unknown
EVM0043940.1	Unknown
EVM0043942.1	Unknown
EVM0043969.1	Unknown
EVM0044006.1	Unknown
EVM0044014.1	Unknown
EVM0044016.1	Unknown
EVM0044124.1	Unknown
EVM0044126.1	Unknown
EVM0044148.1	Unknown
EVM0044238.1	Unknown
EVM0044395.1	Unknown
EVM0044454.1	Unknown
EVM0044471.1	Unknown
EVM0044513.1	Unknown
EVM0044552.1	Unknown
EVM0044560.1	Unknown
EVM0044571.1	Unknown
EVM0044610.1	Unknown
EVM0044689.1	Unknown
EVM0044790.1	Unknown
EVM0044806.1	Unknown
EVM0045018.1	Unknown
EVM0045036.1	Unknown
EVM0045041.1	Unknown
EVM0045273.1	Unknown
EVM0045329.1	Unknown
EVM0045366.1	Unknown
EVM0045435.1	Unknown
EVM0045630.1	Unknown
EVM0045635.1	Unknown
EVM0045729.1	Unknown
EVM0045767.1	Unknown
EVM0045831.1	Unknown
EVM0045865.1	Unknown
EVM0045895.1	Unknown
EVM0045951.1	Unknown
EVM0046104.1	Unknown
EVM0046145.1	Unknown
EVM0046175.1	Unknown
EVM0046245.1	Unknown
EVM0046264.1	Unknown
EVM0046284.1	Unknown
EVM0046347.1	Unknown
EVM0046394.1	Unknown
EVM0046539.1	Unknown
EVM0046559.1	Unknown
EVM0046660.1	Unknown
EVM0046667.1	Unknown
EVM0046681.1	Unknown
EVM0046770.1	Unknown
EVM0046850.1	Unknown
EVM0046923.1	Unknown
EVM0046941.1	Unknown
EVM0046983.1	Unknown
EVM0047097.1	Unknown
EVM0047173.1	Unknown
EVM0047248.1	Unknown
EVM0047368.1	Unknown
EVM0047378.1	Unknown
EVM0047484.1	Unknown
EVM0047537.1	Unknown
EVM0047587.1	Unknown
EVM0047588.1	Unknown
EVM0047589.1	Unknown
EVM0047665.1	Unknown
EVM0047736.1	Unknown
EVM0047851.1	Unknown
EVM0047852.1	Unknown
EVM0047917.1	Unknown
EVM0047971.1	Unknown
EVM0047989.1	Unknown
EVM0047994.1	Unknown
EVM0048056.1	Unknown
EVM0048057.1	Unknown
EVM0048221.1	Unknown
EVM0048241.1	Unknown
EVM0048283.1	Unknown
EVM0048344.1	Unknown
EVM0048387.1	Unknown
EVM0048407.1	Unknown
EVM0048416.1	Unknown
EVM0048471.1	Unknown
EVM0048499.1	Unknown
EVM0048691.1	Unknown
EVM0048785.1	Unknown
EVM0048962.1	Unknown
EVM0049004.1	Unknown
EVM0049032.1	Unknown
EVM0049059.1	Unknown
EVM0049121.1	Unknown
EVM0049128.1	Unknown
EVM0049149.1	Unknown
EVM0049155.1	Unknown
EVM0049304.1	Unknown
EVM0049361.1	Unknown
EVM0049406.1	Unknown
EVM0049475.1	Unknown
EVM0049484.1	Unknown
EVM0049514.1	Unknown
EVM0049528.1	Unknown
EVM0049683.1	Unknown
EVM0049699.1	Unknown
EVM0049702.1	Unknown
EVM0049841.1	Unknown
EVM0049857.1	Unknown
EVM0049908.1	Unknown
EVM0050021.1	Unknown
EVM0050160.1	Unknown
EVM0050209.1	Unknown
EVM0050249.1	Unknown
EVM0050294.1	Unknown
EVM0050435.1	Unknown
EVM0050457.1	Unknown
EVM0050512.1	Unknown
EVM0050515.1	Unknown
EVM0050619.1	Unknown
EVM0050702.1	Unknown
EVM0050776.1	Unknown
EVM0050848.1	Unknown
EVM0050850.1	Unknown
EVM0050917.1	Unknown
EVM0051008.1	Unknown
EVM0051014.1	Unknown
EVM0051038.1	Unknown
EVM0051050.1	Unknown
EVM0051101.1	Unknown
EVM0051156.1	Unknown
EVM0051171.1	Unknown
EVM0051220.1	Unknown
EVM0051439.1	Unknown
EVM0051472.1	Unknown
EVM0051566.1	Unknown
EVM0051577.1	Unknown
EVM0051605.1	Unknown
EVM0051770.1	Unknown
EVM0051777.1	Unknown
EVM0051804.1	Unknown
EVM0051839.1	Unknown
EVM0052002.1	Unknown
EVM0052074.1	Unknown
EVM0052127.1	Unknown
EVM0052149.1	Unknown
EVM0052152.1	Unknown
EVM0052245.1	Unknown
EVM0052261.1	Unknown
EVM0052306.1	Unknown
EVM0052402.1	Unknown
EVM0052439.1	Unknown
EVM0052509.1	Unknown
EVM0052561.1	Unknown
EVM0052747.1	Unknown
EVM0052792.1	Unknown
EVM0052887.1	Unknown
EVM0052903.1	Unknown
EVM0052906.1	Unknown
EVM0052954.1	Unknown
EVM0052957.1	Unknown
EVM0053132.1	Unknown
EVM0053189.1	Unknown
EVM0053222.1	Unknown
EVM0053264.1	Unknown
EVM0053274.1	Unknown
EVM0053316.1	Unknown
EVM0053361.1	Unknown
EVM0053391.1	Unknown
EVM0053409.1	Unknown
EVM0053467.1	Unknown
EVM0053503.1	Unknown
EVM0053524.1	Unknown
EVM0053611.1	Unknown
EVM0053854.1	Unknown
EVM0053922.1	Unknown
EVM0053928.1	Unknown
EVM0054035.1	Unknown
EVM0054149.1	Unknown
EVM0054151.1	Unknown
EVM0054242.1	Unknown
EVM0054257.1	Unknown
EVM0054355.1	Unknown
EVM0054374.1	Unknown
EVM0054412.1	Unknown
EVM0054584.1	Unknown
EVM0054655.1	Unknown
EVM0054681.1	Unknown
EVM0054732.1	Unknown
EVM0054738.1	Unknown
EVM0054871.1	Unknown
EVM0054898.1	Unknown
EVM0054932.1	Unknown
EVM0054970.1	Unknown
EVM0055015.1	Unknown
EVM0055047.1	Unknown
EVM0055065.1	Unknown
