# Supplementary material for: Assembly and Annotation of a Draft Genome of the Medicinal Plant Polygonum cuspidatum
Source: Front Plant Sci. 2019 Oct 18;10:1274. doi: 10.3389/fpls.2019.01274 (PMC6813658; doi:10.3389/fpls.2019.01274)
Supplement: Supplementary file 4 [file DataSheet_4.xlsx]

## Sheet: Sheet1
Table S10. Identification of tissue-specific genes.
GeneID	Aboveground_FPKM value	Root_FPKM value
EVM0028174	2991.77	1757.99
EVM0011409	2072.91	380.561
EVM0027939	1450.99	4.82067
EVM0027609	1106.4	686.511
EVM0032536	901.716	580.151
EVM0025816	583.269	332.627
EVM0038117	522.879	638.018
EVM0044806	504.209	180.972
EVM0051394	495.122	853.739
EVM0030268	475.042	1176.28
EVM0000735	401.412	539.061
EVM0050512	366.06	27.9748
EVM0047123	355.726	64.3202
EVM0050776	345.822	84.69
EVM0054652	343.518	76.0613
EVM0012553	333.048	995.586
EVM0052422	327.294	215.349
EVM0005521	318.308	178.605
EVM0009225	197.088	419.477
EVM0023411	194.556	413.011
EVM0024361	184.885	427.629
EVM0029969	172.6	291.049
EVM0043257	169.059	706.343
EVM0042574	165.286	390.618
EVM0043033	154.745	36.3811
EVM0009685	152.156	129.65
EVM0036315	149.82	17.8457
EVM0009024	125.858	308.975
EVM0010776	123.646	84.7283
EVM0024508	120.171	25.5304
EVM0019412	118.895	93.5887
EVM0004810	112.484	186.18
EVM0004372	110.301	427.195
EVM0020740	110.211	1.36748
EVM0023916	108.104	5.9115
EVM0046923	103.066	24.3373
EVM0052306	102.795	102.762
EVM0019558	96.1308	202.349
EVM0001882	94.2809	77.79
EVM0038295	94.044	91.4278
EVM0021571	92.3337	44.7931
EVM0014153	88.9348	0
EVM0053008	87.5243	78.2212
EVM0021854	87.4587	85.2466
EVM0014318	86.791	117.764
EVM0044621	85.3675	79.5289
EVM0046175	81.8557	9.75161
EVM0026020	80.8936	3.24765
EVM0043230	79.337	152.197
EVM0001121	78.162	76.461
EVM0001008	74.4447	169.812
EVM0002763	71.3216	193.067
EVM0032312	70.9774	131.639
EVM0012409	68.6099	70.5797
EVM0014115	63.8747	89.2279
EVM0014694	62.8265	17.0202
EVM0053661	61.3251	87.743
EVM0037021	56.7562	1.56402
EVM0025549	55.0645	20.4014
EVM0007286	53.6026	21.1878
EVM0008190	53.1598	57.8623
EVM0044689	51.7565	113.766
EVM0016677	48.1899	31.3009
EVM0053274	47.9873	38.7581
EVM0036400	45.7666	10.0489
EVM0042653	45.2307	84.474
EVM0029800	44.4873	44.6066
EVM0005747	44.256	0
EVM0004164	44.2199	102.275
EVM0017936	44.1338	31.0444
EVM0019304	43.3988	19.2538
EVM0024521	41.7076	2.08474
EVM0032878	41.1049	69.0872
EVM0013144	40.4677	25.603
EVM0048471	39.9612	19.4179
EVM0010508	39.6213	36.6751
EVM0034433	38.8633	52.3898
EVM0042890	37.4669	96.1463
EVM0018027	37.2821	102.74
EVM0018715	36.9942	35.2313
EVM0028933	35.7103	25.9865
EVM0000227	35.0378	24.7022
EVM0014503	34.6354	27.667
EVM0005111	32.8927	3.57863
EVM0033311	32.7453	22.9123
EVM0011857	32.6674	10.2349
EVM0007989	32.0393	4.23174
EVM0050457	31.4408	8.69124
EVM0044454	30.9428	1.34878
EVM0032050	30.7807	16.615
EVM0030205	29.9752	20.0679
EVM0048241	27.8241	1.90017
EVM0014558	27.686	55.5038
EVM0022126	27.6798	112.714
EVM0021721	27.192	18.9627
EVM0006980	27.0821	36.2153
EVM0014485	26.7152	20.5847
EVM0045951	26.4816	14.7792
EVM0051171	25.3295	5.44029
EVM0030471	25.2495	15.8471
EVM0021959	24.5043	13.5845
EVM0040067	22.8263	70.9372
EVM0023806	22.2525	9.91095
EVM0029119	22.2102	0
EVM0052968	22.049	12.2748
EVM0002239	21.926	5.26817
EVM0002422	21.9254	6.26659
EVM0025180	21.4209	18.2984
EVM0014116	21.3156	10.3903
EVM0001378	21.2882	21.2643
EVM0022180	20.8414	19.4961
EVM0005720	20.6484	13.6476
EVM0037461	19.6214	10.7979
EVM0053503	19.6198	8.30184
EVM0032672	18.2688	17.9627
EVM0029171	18.2688	64.942
EVM0042480	17.9646	15.133
EVM0045635	17.927	11.0759
EVM0018651	17.7856	23.5216
EVM0016399	17.7574	131.325
EVM0023970	17.69	11.2743
EVM0011609	17.4714	5.18264
EVM0015044	17.3582	2.994
EVM0004789	17.023	11.574
EVM0047587	16.9474	1.12419
EVM0042696	16.9193	23.4016
EVM0028593	16.857	14.9227
EVM0049841	16.7754	22.4338
EVM0009593	16.6225	9.32621
EVM0030895	16.5448	9.14553
EVM0046157	16.1745	0.895849
EVM0054225	16.0207	13.9929
EVM0047368	15.9164	0.383481
EVM0016031	15.4311	11.3506
EVM0021581	15.3342	11.5995
EVM0040822	15.2913	22.2497
EVM0020125	15.2525	1.97469
EVM0036851	15.1331	22.1129
EVM0040105	14.9876	10.7029
EVM0004853	14.8847	11.123
EVM0038340	14.7026	9.0563
EVM0014053	14.6189	6.05366
EVM0042820	14.3851	7.07598
EVM0043142	13.843	13.801
EVM0054681	13.7831	4.49243
EVM0040197	13.6391	0.796441
EVM0009250	13.5672	3.57491
EVM0007837	13.5585	5.87577
EVM0050096	13.511	11.0423
EVM0004401	13.4749	5.64892
EVM0048691	13.4743	12.5372
EVM0014406	13.4385	13.1413
EVM0013035	13.2491	0
EVM0018092	13.2276	10.7562
EVM0037904	13.2077	21.1903
EVM0026967	13.2077	63.5709
EVM0020010	13.2071	0.809009
EVM0030858	13.1954	29.1965
EVM0042185	13.1465	19.5596
EVM0018153	13.0187	2.994
EVM0040392	12.972	11.0647
EVM0039358	12.9307	5.54961
EVM0022127	12.8465	13.3786
EVM0009052	12.7355	8.02386
EVM0002268	12.5817	36.4195
EVM0038514	12.4942	0.558056
EVM0022896	12.4387	10.6176
EVM0019470	12.4335	14.5099
EVM0045895	12.1503	9.88385
EVM0026986	12.0776	13.5213
EVM0029013	12.0345	0
EVM0013469	11.8965	20.5429
EVM0021774	11.8817	1.07232
EVM0014772	11.7618	3.29734
EVM0053922	11.6214	10.7203
EVM0001759	11.572	9.12656
EVM0024023	11.467	5.93417
EVM0048344	11.386	9.04593
EVM0006262	10.752	13.5937
EVM0053931	10.6773	9.47644
EVM0027210	10.6019	10.7203
EVM0002548	10.5414	4.05244
EVM0029219	10.4672	7.27434
EVM0045329	10.3893	6.45961
EVM0013180	10.3736	11.9201
EVM0000270	10.2582	3.54457
EVM0044759	10.1628	25.4143
EVM0013638	10.1142	0
EVM0018810	9.96683	4.01209
EVM0045729	9.29973	2.75054
EVM0041060	9.22	3.32465
EVM0007870	9.05272	3.7531
EVM0036388	8.88151	124.488
EVM0033500	8.845	11.0173
EVM0054257	8.79075	0.190619
EVM0020250	8.71745	0.167482
EVM0012108	8.7135	2.60405
EVM0035366	8.67648	15.9982
EVM0006331	8.56329	2.76507
EVM0040875	8.35965	8.11825
EVM0008707	8.22005	0
EVM0041394	8.15288	5.50559
EVM0050354	8.13468	116.836
EVM0038887	8.10877	1.23218
EVM0021514	8.04429	14.1782
EVM0051566	7.71159	6.5318
EVM0005331	7.65209	4.89944
EVM0022099	7.63367	10.0282
EVM0033863	7.62185	1.79199
EVM0022230	7.60679	6.61126
EVM0020673	7.59421	31.936
EVM0043155	7.52766	4.72795
EVM0054584	7.46726	3.81614
EVM0008232	7.32641	5.45009
EVM0003970	7.30945	0
EVM0004417	7.14932	2.72158
EVM0017222	6.79801	3.95056
EVM0034013	6.70726	6.84679
EVM0028584	6.70662	7.57806
EVM0015126	6.62455	5.77202
EVM0052954	6.32735	6.01621
EVM0039183	6.19982	0
EVM0000805	6.19982	2.75054
EVM0030199	6.16504	0
EVM0046245	6.13413	6.83474
EVM0030700	6.05145	6.29856
EVM0041876	6.03665	7.30809
EVM0043940	5.97084	5.59506
EVM0025631	5.96865	2.68437
EVM0004077	5.95469	10.4443
EVM0009003	5.87682	7.75344
EVM0003736	5.86813	0.555107
EVM0021723	5.74922	5.16973
EVM0027494	5.58298	24.6961
EVM0031061	5.40023	0.179396
EVM0022583	5.35206	2.0738
EVM0019086	5.32394	2.8764
EVM0027710	5.29349	2.96206
EVM0017557	5.10941	2.82786
EVM0037598	5.0985	2.37034
EVM0054898	5.0695	2.24284
EVM0033105	4.91539	3.10397
EVM0015484	4.90086	0
EVM0054151	4.89501	0
EVM0018497	4.89501	6.55927
EVM0026159	4.89501	10.9321
EVM0043080	4.89321	0
EVM0050435	4.88513	3.9355
EVM0003077	4.78605	5.60634
EVM0051050	4.77105	6.8374
EVM0037104	4.71811	2.97292
EVM0049304	4.67482	3.07903
EVM0042886	4.65703	2.35674
EVM0000856	4.54586	8.14034
EVM0004584	4.50435	1.9705
EVM0013467	4.41338	0
EVM0014336	4.37701	6.90266
EVM0003962	4.33501	0.620299
EVM0038733	4.29818	1.71415
EVM0052907	4.26391	6.32716
EVM0013046	4.07692	0.970697
EVM0031666	4.05013	3.09107
EVM0052509	4.04339	2.79827
EVM0032397	3.97458	7.35263
EVM0051131	3.95465	0.400873
EVM0051220	3.93587	21.7471
EVM0021091	3.90272	3.00702
EVM0046941	3.89464	2.7695
EVM0007250	3.87679	6.9423
EVM0019552	3.84404	5.36237
EVM0005637	3.79713	2.38608
EVM0000038	3.72839	3.29116
EVM0037540	3.688	1.66232
EVM0043716	3.688	1.66232
EVM0010270	3.65474	4.95503
EVM0031723	3.52051	2.51223
EVM0030781	3.44832	5.90324
EVM0040496	3.399	1.58023
EVM0001581	3.399	3.16045
EVM0053524	3.33155	8.34552
EVM0012062	3.24014	2.87034
EVM0021617	3.23716	0.536998
EVM0005250	3.16729	0.720049
EVM0046667	3.04118	0
EVM0054655	3.01288	2.99783
EVM0042368	3.01106	2.18213
EVM0019189	2.86641	1.9705
EVM0028785	2.8579	5.08322
EVM0033994	2.85695	3.19372
EVM0030256	2.85478	1.33786
EVM0014281	2.81134	31.6571
EVM0025717	2.7871	2.74121
EVM0050209	2.78188	2.95413
EVM0025321	2.70292	1.23218
EVM0014635	2.68964	0.179597
EVM0014994	2.64478	1.92827
EVM0021623	2.63242	0
EVM0011108	2.6288	2.02521
EVM0037131	2.62637	2.58242
EVM0037033	2.62285	62.449
EVM0020649	2.61862	4.31854
EVM0032956	2.54925	3.95056
EVM0008101	2.54807	1.45604
EVM0028006	2.518	0.10621
EVM0031996	2.49763	1.38253
EVM0018159	2.49489	0.737728
EVM0049121	2.48188	1.26076
EVM0025276	2.4466	2.22497
EVM0052903	2.41465	0
EVM0029405	2.30184	8.59774
EVM0023068	2.26318	0
EVM0001903	2.2612	0
EVM0037023	2.2612	0.893728
EVM0042824	2.20533	2.10988
EVM0015326	2.20469	0
EVM0047248	2.17227	2.91863
EVM0029790	2.15336	6.60045
EVM0034077	2.15336	8.7006
EVM0053130	2.14705	4.04968
EVM0043942	2.11543	3.79682
EVM0035317	2.05491	0.716316
EVM0028582	2.03367	52.3294
EVM0001755	2.00945	8.34677
EVM0018476	1.98955	12.6549
EVM0017422	1.98734	0.978113
EVM0042910	1.96034	0
EVM0019248	1.96034	5.43378
EVM0031359	1.86722	0
EVM0009267	1.86695	1.72867
EVM0024965	1.844	0
EVM0027918	1.844	0
EVM0000299	1.82694	2.91165
EVM0052957	1.75074	0
EVM0041662	1.72507	1.72718
EVM0043909	1.69738	0.536158
EVM0050702	1.65838	0.205527
EVM0051256	1.65838	1.23316
EVM0053361	1.65089	2.6967
EVM0012847	1.62007	0
EVM0025223	1.60175	2.48527
EVM0036101	1.57478	0.920543
EVM0000345	1.54484	0.282179
EVM0052561	1.52989	0.190174
EVM0024443	1.52363	1.41995
EVM0045630	1.50553	1.09106
EVM0047378	1.4905	1.22264
EVM0018074	1.43416	0
EVM0035105	1.43321	0
EVM0019357	1.42027	0.716788
EVM0040302	1.41438	0.503487
EVM0022479	1.36365	0.771904
EVM0045018	1.35146	1.23218
EVM0014378	1.34379	2.14625
EVM0021935	1.32713	1.46899
EVM0055015	1.22846	0
EVM0028383	1.22846	8.2761
EVM0017247	1.21826	1.15039
EVM0030145	1.19513	0
EVM0013151	1.19513	0.471315
EVM0051014	1.17536	0.861493
EVM0030792	1.13159	0
EVM0042973	1.04914	0.174439
EVM0043405	1.04059	0.440693
EVM0007714	1.03649	0.205527
EVM0037676	1.03649	0.411055
EVM0043902	1.03052	0
EVM0048873	1.0199	0.16974
EVM0037240	1.0186	0
EVM0014330	1.01849	0.431513
EVM0052261	0.991793	3.85654
EVM0032416	0.985825	0.470193
EVM0022320	0.978877	0.163137
EVM0047797	0.969672	1.19902
EVM0031792	0.9211	0
EVM0043969	0.900038	1.61456
EVM0040208	0.881523	0
EVM0011351	0.849914	0.33948
EVM0000849	0.8473	0.751452
EVM0014571	0.818973	0
EVM0007687	0.808678	2.38676
EVM0020510	0.79582	2.30089
EVM0029364	0.784121	8.00783
EVM0010365	0.777093	1.45099
EVM0050294	0.775539	5.33489
EVM0039222	0.760117	0.498402
EVM0011546	0.744337	0.69629
EVM0002044	0.739239	0.496922
EVM0025922	0.73273	0
EVM0002470	0.730914	0.480033
EVM0046823	0.71708	0.235658
EVM0037594	0.71708	0.706973
EVM0048962	0.703724	0
EVM0046394	0.686225	0.413919
EVM0008258	0.663565	0.801268
EVM0029843	0.640272	1.04655
EVM0049059	0.63505	0.107124
EVM0042159	0.62887	0.272397
EVM0012330	0.615245	0
EVM0050917	0.615245	0.300021
EVM0050249	0.615245	2.70019
EVM0018406	0.615245	34.8024
EVM0025771	0.611474	11.7948
EVM0036644	0.609131	0
EVM0019581	0.601725	0.597331
EVM0018331	0.563129	0.128789
EVM0013211	0.560844	57.014
EVM0043486	0.556377	0
EVM0001667	0.556377	0.184633
EVM0044552	0.538707	0.981017
EVM0010746	0.536762	0
EVM0044006	0.535075	0.136569
EVM0044801	0.532379	0.36419
EVM0012215	0.532189	0
EVM0044560	0.530888	0.0603293
EVM0053132	0.506745	0
EVM0032708	0.504142	0.450749
EVM0000398	0.50293	0.167482
EVM0052245	0.492826	0.869614
EVM0007484	0.485508	0.828526
EVM0028639	0.477105	6.8374
EVM0047994	0.47104	0
EVM0035423	0.452888	0.756648
EVM0016900	0.428919	0
EVM0021022	0.421654	0
EVM0053467	0.414595	2.46633
EVM0010408	0.40115	0.19911
EVM0042060	0.40115	0.39822
EVM0042064	0.38851	0.579198
EVM0050515	0.386887	0
EVM0041250	0.353926	6.45523
EVM0024802	0.349714	0.348877
EVM0052370	0.338945	0.329116
EVM0005228	0.330732	0.202627
EVM0001452	0.322608	6.90715
EVM0025307	0.314956	5.52326
EVM0009920	0.293841	0.287164
EVM0035724	0.29103	0.876199
EVM0002209	0.289443	0
EVM0015327	0.284185	1.1416
EVM0038640	0.277649	0.279028
EVM0054412	0.268381	0
EVM0011687	0.248417	0
EVM0049702	0.244251	0.165701
EVM0050619	0.226045	0
EVM0025414	0.223503	0
EVM0024628	0.222104	0.219619
EVM0052891	0.215483	1.63503
EVM0051725	0.197367	1.76439
EVM0032704	0.188305	0.187364
EVM0045435	0.188305	0.187364
EVM0045041	0.177396	1.41507
EVM0026607	0.174695	0
EVM0043126	0.160985	0.483136
EVM0032213	0.137607	1.12341
EVM0013108	0.137245	0.689864
EVM0019154	0.128467	0.258778
EVM0031499	0.112317	0
EVM0042791	0.106783	0
EVM0053928	0.0831098	0.253624
EVM0054374	0.0803261	0.163521
EVM0019373	0.0782298	0.0796643
EVM0044126	0	0.103557
EVM0032874	0	0.108069
EVM0002848	0	0.120622
EVM0037998	0	0.133545
EVM0003187	0	0.212351
EVM0030230	0	0.231445
EVM0012139	0	0.264267
EVM0042887	0	0.292066
EVM0038655	0	0.300021
EVM0041101	0	0.373354
EVM0054738	0	0.373354
EVM0027506	0	0.429251
EVM0009360	0	0.455827
EVM0029100	0	0.703293
EVM0035919	0	0.727376
EVM0009861	0	0.90563
EVM0030336	0	0.90563
EVM0046104	0	0.950083
EVM0051359	0	1.17626
EVM0036650	0	1.27021
EVM0034192	0	1.29556
EVM0037938	0	1.30375
EVM0055065	0	1.4669
EVM0047173	0	1.5001
EVM0010298	0	2.27913
EVM0049908	0	2.64118
EVM0051997	0	2.75054
EVM0023080	0	2.77553
EVM0023457	0	2.88696
EVM0022065	0	2.98454
EVM0023023	0	3.12021
EVM0053611	0	3.30365
EVM0031896	0	3.54932
EVM0036605	0	3.79682
EVM0047989	0	3.88054
EVM0025056	0	4.14523
EVM0043808	0	4.21976
EVM0017965	0	4.26233
EVM0013073	0	4.40071
EVM0020663	0	5.1973
EVM0019944	0	5.51505
EVM0037811	0	5.86762
EVM0037449	0	5.96908
EVM0017597	0	7.39307
EVM0051472	0	11.544
EVM0045997	0	12.2105
EVM0038957	0	14.4197
EVM0021525	0	16.5183
