# Supplementary material for: Assembly and Annotation of a Draft Genome of the Medicinal Plant Polygonum cuspidatum
Source: Front Plant Sci. 2019 Oct 18;10:1274. doi: 10.3389/fpls.2019.01274 (PMC6813658; doi:10.3389/fpls.2019.01274)
Supplement: Supplementary file 5 [file DataSheet_5.xlsx]

## Sheet: Sheet1
Table S11. Summary of differentially expressed genes.
GeneID	FPKM value_Aboveground1	FPKM value_Aboveground2	FPKM value_Aboveground3	FPKM value_Root1	FPKM value_Root2	FPKM value_Root3	Type_expressin pattern	Type_organ specific upregulated
EVM0018648	39.36	34.3856	42.5262	79.9269	90.8499	62.1053	Root_Shoot_expressed	Root_upregulated
EVM0012214	114.844	108.526	182.089	305.113	222.52	286.159	Root_Shoot_expressed	Root_upregulated
EVM0033997	12.4827	14.4926	11.27	25.7584	27.8453	23.1876	Root_Shoot_expressed	Root_upregulated
EVM0032215	12.4712	11.5716	13.9499	29.9385	26.0852	20.2683	Root_Shoot_expressed	Root_upregulated
EVM0038174	25.1945	24.1412	21.0023	41.8828	58.0239	41.5015	Root_Shoot_expressed	Root_upregulated
EVM0039440	104.59	101.566	105.326	189.287	196.497	240.663	Root_Shoot_expressed	Root_upregulated
EVM0044409	29.3617	47.8289	36.4696	87.442	65.1651	76.2356	Root_Shoot_expressed	Root_upregulated
EVM0023286	14.5022	12.0293	13.8519	28.8887	26.5528	25.8834	Root_Shoot_expressed	Root_upregulated
EVM0004828	15.3459	17.148	11.1463	22.1268	30.6644	35.1196	Root_Shoot_expressed	Root_upregulated
EVM0049873	156.765	131.29	130.067	270.924	316.488	255.807	Root_Shoot_expressed	Root_upregulated
EVM0002665	21.88	25.6285	17.9114	43.2708	50.1801	38.4959	Root_Shoot_expressed	Root_upregulated
EVM0025610	17.2012	8.90201	12.9456	29.7008	25.4521	23.7048	Root_Shoot_expressed	Root_upregulated
EVM0016515	34.9109	15.769	22.7394	49.1111	60.1823	39.0758	Root_Shoot_expressed	Root_upregulated
EVM0029061	29.0579	13.8129	25.307	40.9795	51.4874	45.3651	Root_Shoot_expressed	Root_upregulated
EVM0012050	4.63796	7.08239	10.778	16.4721	14.1802	14.8408	Root_Shoot_expressed	Root_upregulated
EVM0030859	9.65421	7.10077	8.34808	20.4528	14.182	16.1631	Root_Shoot_expressed	Root_upregulated
EVM0029811	22.9089	14.9919	14.7681	34.9671	41.5551	30.0642	Root_Shoot_expressed	Root_upregulated
EVM0022711	9.83018	9.53514	14.0545	27.7253	21.6886	18.2186	Root_Shoot_expressed	Root_upregulated
EVM0026892	60.7749	60.5834	61.9738	120.046	110.132	141.477	Root_Shoot_expressed	Root_upregulated
EVM0032312	109.552	91.8202	79.8353	184.318	184.931	201.082	Root_Shoot_expressed	Root_upregulated
EVM0017713	139.665	117.75	184.354	315.653	267.262	313.198	Root_Shoot_expressed	Root_upregulated
EVM0001246	8.94308	8.44602	7.95356	16.5335	18.4664	16.4147	Root_Shoot_expressed	Root_upregulated
EVM0048736	66.8202	63.0627	71.408	113.39	144.181	151.065	Root_Shoot_expressed	Root_upregulated
EVM0004055	8.12629	9.19433	14.7145	23.0718	25.6793	16.3061	Root_Shoot_expressed	Root_upregulated
EVM0038632	24.5647	19.7694	21.8329	45.5108	46.0121	42.9421	Root_Shoot_expressed	Root_upregulated
EVM0012442	131.788	94.4652	122.4	237.681	233.898	237.038	Root_Shoot_expressed	Root_upregulated
EVM0039018	21.3566	16.6621	23.7048	43.4288	40.3995	41.6609	Root_Shoot_expressed	Root_upregulated
EVM0042227	16.9105	20.1177	21.2947	40.9526	34.2729	43.5302	Root_Shoot_expressed	Root_upregulated
EVM0019338	14.6684	17.825	19.8978	42.7961	31.9008	32.0631	Root_Shoot_expressed	Root_upregulated
EVM0044174	8.94175	25.5373	23.8369	48.2851	36.0475	34.5143	Root_Shoot_expressed	Root_upregulated
EVM0011572	10.2744	9.01576	10.7537	20.9058	23.9196	16.4598	Root_Shoot_expressed	Root_upregulated
EVM0010313	9.17615	11.3281	10.6883	19.4766	21.8051	22.3882	Root_Shoot_expressed	Root_upregulated
EVM0025267	12.0369	17.607	21.4171	38.2557	38.2199	27.7618	Root_Shoot_expressed	Root_upregulated
EVM0017771	20.7256	20.719	33.5781	54.9132	49.5389	48.7785	Root_Shoot_expressed	Root_upregulated
EVM0048747	16.1349	26.5523	27.3726	45.0037	54.3362	43.9919	Root_Shoot_expressed	Root_upregulated
EVM0044759	4.39178	4.00185	6.76855	11.6934	10.0632	9.26586	Root_Shoot_expressed	Root_upregulated
EVM0018557	166.191	106.691	89.3047	219.201	211.105	310.906	Root_Shoot_expressed	Root_upregulated
EVM0005560	7.26601	7.48503	9.69049	17.2654	16.3125	16.4432	Root_Shoot_expressed	Root_upregulated
EVM0038567	2.19783	3.51153	2.38498	5.238	6.18859	5.16648	Root_Shoot_expressed	Root_upregulated
EVM0046646	26.1815	34.8869	26.6712	66.6113	57.4452	55.9211	Root_Shoot_expressed	Root_upregulated
EVM0030438	48.9667	49.7874	41.6956	94.0058	92.3052	101.849	Root_Shoot_expressed	Root_upregulated
EVM0039167	16.5306	10.8986	21.1252	39.1662	31.906	28.5502	Root_Shoot_expressed	Root_upregulated
EVM0003701	25.9318	25.7766	28.0313	61.5923	51.5104	50.5612	Root_Shoot_expressed	Root_upregulated
EVM0048560	37.2781	32.833	39.5121	81.0014	80.2132	63.9621	Root_Shoot_expressed	Root_upregulated
EVM0003817	1.87933	1.8943	3.22461	4.85151	5.07886	4.44474	Root_Shoot_expressed	Root_upregulated
EVM0039849	7.36303	6.23532	7.8313	15.9908	13.4342	14.6382	Root_Shoot_expressed	Root_upregulated
EVM0052793	5.74797	2.62885	5.87596	10.2542	8.91778	10.1583	Root_Shoot_expressed	Root_upregulated
EVM0032150	8.80356	10.2158	10.2711	22.2212	17.5453	20.5195	Root_Shoot_expressed	Root_upregulated
EVM0030512	7.16364	6.43359	8.26615	13.8888	12.5391	18.6248	Root_Shoot_expressed	Root_upregulated
EVM0035491	3.6569	5.58035	3.48492	8.44845	7.76047	10.0189	Root_Shoot_expressed	Root_upregulated
EVM0027868	3.42304	3.0878	2.08569	6.90575	6.32824	4.48859	Root_Shoot_expressed	Root_upregulated
EVM0032943	1.41779	2.0142	2.21399	3.62261	4.24628	3.78179	Root_Shoot_expressed	Root_upregulated
EVM0045102	49.1978	52.4715	56.5041	117.158	123.842	85.5071	Root_Shoot_expressed	Root_upregulated
EVM0004436	4.57834	3.79445	7.18891	10.4451	12.936	8.75345	Root_Shoot_expressed	Root_upregulated
EVM0011725	48.3033	65.3336	54.8374	139.796	102.744	105.439	Root_Shoot_expressed	Root_upregulated
EVM0012640	127.837	138.545	130.662	253.621	276.492	290.174	Root_Shoot_expressed	Root_upregulated
EVM0005086	9.69308	18.2983	13.235	24.1148	24.4665	36.7243	Root_Shoot_expressed	Root_upregulated
EVM0017329	24.8236	18.2049	22.8351	47.583	49.6902	39.0268	Root_Shoot_expressed	Root_upregulated
EVM0026116	2347.29	2510.08	2334.92	4897.99	4655.58	5341.11	Root_Shoot_expressed	Root_upregulated
EVM0028988	110.709	75.2693	76.3194	212.352	196.897	134.109	Root_Shoot_expressed	Root_upregulated
EVM0000549	1.84647	3.10767	3.45068	5.28584	5.97176	6.16207	Root_Shoot_expressed	Root_upregulated
EVM0043698	23.6415	17.7442	16.3089	35.8419	39.883	43.9276	Root_Shoot_expressed	Root_upregulated
EVM0036184	1.81414	1.89261	2.6645	5.33385	3.75392	4.12564	Root_Shoot_expressed	Root_upregulated
EVM0008329	8.10432	5.29003	10.7617	20.0523	17.5722	12.4782	Root_Shoot_expressed	Root_upregulated
EVM0018678	36.6807	34.0525	27.2532	73.1888	62.1592	68.0838	Root_Shoot_expressed	Root_upregulated
EVM0039644	14.5313	9.2344	23.1943	35.8135	28.9436	32.7395	Root_Shoot_expressed	Root_upregulated
EVM0032142	14.0288	18.235	19.352	44.87	28.6386	33.6625	Root_Shoot_expressed	Root_upregulated
EVM0023791	50.337	71.449	42.1074	107.989	94.3713	138.092	Root_Shoot_expressed	Root_upregulated
EVM0015870	50.1842	55.0037	62.9296	113.014	111.72	124.498	Root_Shoot_expressed	Root_upregulated
EVM0003094	9.96968	7.78786	10.8171	19.4091	19.8759	20.1311	Root_Shoot_expressed	Root_upregulated
EVM0016713	24.0187	18.5834	27.9353	55.869	49.2567	41.7225	Root_Shoot_expressed	Root_upregulated
EVM0046439	11.008	8.25913	13.0554	22.9376	23.1879	21.1679	Root_Shoot_expressed	Root_upregulated
EVM0048543	12.5236	13.9643	11.5226	27.6526	23.5352	27.9728	Root_Shoot_expressed	Root_upregulated
EVM0008659	5.40172	7.62115	3.77067	9.49255	11.1553	14.3295	Root_Shoot_expressed	Root_upregulated
EVM0006138	13.4799	10.2992	9.03171	17.5795	26.5439	24.2512	Root_Shoot_expressed	Root_upregulated
EVM0048627	129.024	180.858	128.875	291.663	334.506	289.05	Root_Shoot_expressed	Root_upregulated
EVM0044133	113.24	86.4869	89.5222	193.292	228.072	182.678	Root_Shoot_expressed	Root_upregulated
EVM0025370	26.7786	36.2716	28.5306	57.6936	70.7534	62.9872	Root_Shoot_expressed	Root_upregulated
EVM0030885	61.4277	72.924	60.6045	132.161	128.842	146.55	Root_Shoot_expressed	Root_upregulated
EVM0046316	20.8439	32.4168	25.8256	53.9177	67.1227	44.4419	Root_Shoot_expressed	Root_upregulated
EVM0041165	24.6347	23.2275	21.5868	48.704	54.6199	42.0732	Root_Shoot_expressed	Root_upregulated
EVM0051314	49.8251	76.0501	49.7223	101.214	116.099	150.49	Root_Shoot_expressed	Root_upregulated
EVM0011788	53.0518	37.0619	40.6433	115.58	81.4353	77.0683	Root_Shoot_expressed	Root_upregulated
EVM0055073	44.2151	31.5463	42.269	94.033	89.1778	64.4931	Root_Shoot_expressed	Root_upregulated
EVM0040640	14.4316	11.7541	20.6852	32.4638	35.0978	30.8183	Root_Shoot_expressed	Root_upregulated
EVM0033142	7.67787	5.28457	10.984	16.1236	17.7253	16.4196	Root_Shoot_expressed	Root_upregulated
EVM0010583	7.17653	3.20383	5.48828	8.48293	13.5409	11.313	Root_Shoot_expressed	Root_upregulated
EVM0029936	23.786	38.4497	33.111	66.7965	69.1641	64.3485	Root_Shoot_expressed	Root_upregulated
EVM0044643	45.9588	29.7747	39.758	76.0705	86.2128	80.4959	Root_Shoot_expressed	Root_upregulated
EVM0038034	26.0161	20.7353	28.8389	60.3424	43.6823	54.8801	Root_Shoot_expressed	Root_upregulated
EVM0042802	33.948	34.0063	32.9962	66.612	85.8864	59.7509	Root_Shoot_expressed	Root_upregulated
EVM0017255	57.8408	47.466	41.7979	94.6401	85.3783	129.34	Root_Shoot_expressed	Root_upregulated
EVM0032433	17.4621	17.3355	20.9219	34.1775	47.0002	36.0136	Root_Shoot_expressed	Root_upregulated
EVM0047405	4.73182	6.3456	5.72127	13.5922	11.4426	10.3034	Root_Shoot_expressed	Root_upregulated
EVM0037255	22.3354	15.9175	18.0473	40.9525	36.8529	40.6667	Root_Shoot_expressed	Root_upregulated
EVM0035873	8.72161	11.5916	14.9219	29.2872	24.6511	20.2168	Root_Shoot_expressed	Root_upregulated
EVM0043822	8.43796	9.59913	9.10311	20.3864	18.6065	18.2018	Root_Shoot_expressed	Root_upregulated
EVM0020593	107.935	106.772	135.793	265.786	257.774	215.467	Root_Shoot_expressed	Root_upregulated
EVM0011876	123.016	110.301	117.491	271.202	237.37	231.453	Root_Shoot_expressed	Root_upregulated
EVM0042498	2.36194	1.62935	1.92755	4.98889	4.03139	3.47199	Root_Shoot_expressed	Root_upregulated
EVM0012249	36.247	40.5325	38.6179	84.4834	85.2351	73.8411	Root_Shoot_expressed	Root_upregulated
EVM0030998	6.61739	7.16468	9.03171	14.6897	13.1351	20.3397	Root_Shoot_expressed	Root_upregulated
EVM0035887	19.7174	13.3023	28.0031	36.2643	44.5436	48.1417	Root_Shoot_expressed	Root_upregulated
EVM0026555	94.6067	93.4711	89.9198	193.055	193.347	201.068	Root_Shoot_expressed	Root_upregulated
EVM0004461	4.5024	5.29003	10.3774	12.3727	12.6911	17.5619	Root_Shoot_expressed	Root_upregulated
EVM0012651	24.0011	20.6686	21.3793	41.2403	47.569	50.8948	Root_Shoot_expressed	Root_upregulated
EVM0054279	2.69061	3.24484	3.49986	6.16279	7.43417	6.36783	Root_Shoot_expressed	Root_upregulated
EVM0036741	8.36869	5.73768	6.77512	16.9413	15.6022	11.6512	Root_Shoot_expressed	Root_upregulated
EVM0011600	34.1982	41.2498	33.8669	58.4711	79.7622	93.1649	Root_Shoot_expressed	Root_upregulated
EVM0023797	3.99135	2.92411	8.04523	8.69993	10.9923	11.9889	Root_Shoot_expressed	Root_upregulated
EVM0026282	10.1461	4.98848	7.28001	15.6123	15.5138	16.3626	Root_Shoot_expressed	Root_upregulated
EVM0005753	14.3513	17.2509	19.9879	31.2833	41.774	36.2763	Root_Shoot_expressed	Root_upregulated
EVM0049281	5.54585	2.79381	7.15635	12.6454	10.8328	9.37252	Root_Shoot_expressed	Root_upregulated
EVM0032172	56.8004	57.6266	37.1017	95.2587	125.952	100.071	Root_Shoot_expressed	Root_upregulated
EVM0028153	1.84853	3.72714	3.01336	5.14201	7.70515	5.36854	Root_Shoot_expressed	Root_upregulated
EVM0033317	3.82562	6.63731	5.699	11.5666	11.0874	11.6602	Root_Shoot_expressed	Root_upregulated
EVM0005424	50.854	43.401	56.744	99.5574	117.132	104.228	Root_Shoot_expressed	Root_upregulated
EVM0050296	1.2045	0.806107	1.78752	3.08877	2.12091	2.86611	Root_Shoot_expressed	Root_upregulated
EVM0042344	82.338	67.9272	64.3179	162.974	135.137	158.233	Root_Shoot_expressed	Root_upregulated
EVM0000181	10.3178	25.7028	27.8157	43.9901	51.6977	40.1079	Root_Shoot_expressed	Root_upregulated
EVM0038262	145.221	89.1909	91.857	235.172	200.562	258.483	Root_Shoot_expressed	Root_upregulated
EVM0006580	59.5453	73.0952	63.8919	141.117	164.931	112.337	Root_Shoot_expressed	Root_upregulated
EVM0054476	13.8487	13.2406	13.9248	31.1041	27.8802	28.4245	Root_Shoot_expressed	Root_upregulated
EVM0034703	2.62801	1.51145	2.16385	4.52285	4.74086	4.17974	Root_Shoot_expressed	Root_upregulated
EVM0010157	34.0925	33.2895	28.7219	66.0051	76.2312	63.0888	Root_Shoot_expressed	Root_upregulated
EVM0054365	7.06469	7.64595	11.2242	19.8345	21.8673	13.734	Root_Shoot_expressed	Root_upregulated
EVM0046828	1.26742	1.1692	2.01628	3.41299	2.90831	3.20649	Root_Shoot_expressed	Root_upregulated
EVM0047661	4.78321	3.02818	4.17394	9.05454	8.91725	7.68426	Root_Shoot_expressed	Root_upregulated
EVM0018294	18.8905	23.9399	21.3261	53.9507	40.9798	42.5679	Root_Shoot_expressed	Root_upregulated
EVM0051126	3.63477	8.24933	9.63457	16.7824	11.5679	17.798	Root_Shoot_expressed	Root_upregulated
EVM0010970	1.30766	1.90531	2.15342	4.83082	3.60084	3.09026	Root_Shoot_expressed	Root_upregulated
EVM0000354	3.02033	2.7816	3.73137	6.96091	7.32929	6.19348	Root_Shoot_expressed	Root_upregulated
EVM0032539	26.6209	40.43	36.7376	67.2175	71.891	84.2367	Root_Shoot_expressed	Root_upregulated
EVM0022676	6.24364	6.21175	10.644	20.222	16.3143	13.2008	Root_Shoot_expressed	Root_upregulated
EVM0037254	59.934	79.857	60.8847	153.702	150.377	128.161	Root_Shoot_expressed	Root_upregulated
EVM0049615	124.286	90.6185	92.3155	241.736	216.431	203.814	Root_Shoot_expressed	Root_upregulated
EVM0054983	2.83727	4.02058	4.52211	8.63998	9.28125	6.61522	Root_Shoot_expressed	Root_upregulated
EVM0007815	26.6142	26.9219	27.3669	58.78	59.5934	56.1513	Root_Shoot_expressed	Root_upregulated
EVM0028109	142.863	85.7635	94.6033	267.01	230.635	199.703	Root_Shoot_expressed	Root_upregulated
EVM0033182	172.74	79.485	89.8758	227.423	277.279	233.828	Root_Shoot_expressed	Root_upregulated
EVM0032584	46.6214	39.1104	60.8206	115.275	103.554	97.6122	Root_Shoot_expressed	Root_upregulated
EVM0023549	219.904	181.503	213.425	430.363	422.152	475.435	Root_Shoot_expressed	Root_upregulated
EVM0003744	6.90413	4.96729	9.1174	14.0001	17.8005	13.537	Root_Shoot_expressed	Root_upregulated
EVM0052085	42.0529	36.1673	42.4451	95.6893	84.0856	80.9394	Root_Shoot_expressed	Root_upregulated
EVM0034525	1.34118	3.25154	1.57097	4.77932	4.29835	4.24537	Root_Shoot_expressed	Root_upregulated
EVM0015293	29.6044	23.8554	31.3703	73.485	64.49	45.4277	Root_Shoot_expressed	Root_upregulated
EVM0001487	36.3024	31.2424	30.7361	83.7593	74.1042	55.2088	Root_Shoot_expressed	Root_upregulated
EVM0000252	77.0102	53.6083	112.131	214.138	133.341	179.088	Root_Shoot_expressed	Root_upregulated
EVM0013167	37.4642	20.2248	27.4431	57.2704	68.0451	59.3558	Root_Shoot_expressed	Root_upregulated
EVM0041222	44.6003	45.7171	50.5358	118.75	91.2593	95.6509	Root_Shoot_expressed	Root_upregulated
EVM0034234	37.2005	29.1352	34.8883	75.1451	65.4997	79.0853	Root_Shoot_expressed	Root_upregulated
EVM0013818	9.6597	13.7505	12.0996	28.8783	25.2542	22.9903	Root_Shoot_expressed	Root_upregulated
EVM0002030	16.6181	14.6206	18.9188	44.2616	31.9752	32.7403	Root_Shoot_expressed	Root_upregulated
EVM0007435	15.41	14.1472	18.0843	38.54	34.9305	30.2784	Root_Shoot_expressed	Root_upregulated
EVM0043079	10.5103	11.4164	9.47497	22.2233	19.8354	26.3971	Root_Shoot_expressed	Root_upregulated
EVM0015179	5.06637	5.84825	5.04989	11.0843	9.60461	14.1185	Root_Shoot_expressed	Root_upregulated
EVM0016076	22.9296	24.4189	18.9041	54.1916	41.2699	49.1229	Root_Shoot_expressed	Root_upregulated
EVM0016628	34.3545	51.5701	32.8287	104.257	91.6875	63.2285	Root_Shoot_expressed	Root_upregulated
EVM0029631	5.95338	7.80474	10.8318	22.0364	17.114	14.5465	Root_Shoot_expressed	Root_upregulated
EVM0032590	9.31101	7.39015	13.0681	23.4952	20.5135	21.0274	Root_Shoot_expressed	Root_upregulated
EVM0040738	43.5363	51.2533	42.494	94.2647	96.0331	109.702	Root_Shoot_expressed	Root_upregulated
EVM0039680	29.2283	17.9131	16.2632	45.4814	54.5793	38.5986	Root_Shoot_expressed	Root_upregulated
EVM0029153	43.773	32.7596	36.0139	84.8697	95.3707	65.9106	Root_Shoot_expressed	Root_upregulated
EVM0048055	2.03052	1.04167	2.5618	4.32498	4.41273	3.5858	Root_Shoot_expressed	Root_upregulated
EVM0018579	31.0605	19.6363	28.9046	63.5562	62.5619	48.027	Root_Shoot_expressed	Root_upregulated
EVM0005355	7.25681	9.01996	8.96323	19.3003	21.9385	14.0129	Root_Shoot_expressed	Root_upregulated
EVM0012088	74.988	53.3812	99.6212	139.35	164.574	195.348	Root_Shoot_expressed	Root_upregulated
EVM0027801	7.11273	8.4797	7.41262	18.5144	18.7701	13.098	Root_Shoot_expressed	Root_upregulated
EVM0025456	28.1353	29.3195	28.7674	60.7776	73.7927	54.3113	Root_Shoot_expressed	Root_upregulated
EVM0035051	12.0772	8.05267	11.2972	24.949	22.3543	21.589	Root_Shoot_expressed	Root_upregulated
EVM0008184	7.39298	9.33985	8.63442	15.7027	20.3472	19.59	Root_Shoot_expressed	Root_upregulated
EVM0040040	2.53608	5.25791	7.88686	9.82659	13.1113	11.4674	Root_Shoot_expressed	Root_upregulated
EVM0004057	2.2415	5.01942	2.64652	7.85862	8.26192	5.62133	Root_Shoot_expressed	Root_upregulated
EVM0031332	81.4262	66.6935	89.2869	176.469	191.173	153.41	Root_Shoot_expressed	Root_upregulated
EVM0010223	1.37674	1.75449	1.09195	3.84339	2.65597	2.77379	Root_Shoot_expressed	Root_upregulated
EVM0051001	16.72	15.1788	20.2015	46.8509	33.5069	34.0813	Root_Shoot_expressed	Root_upregulated
EVM0025378	1.48917	0.973402	1.82427	3.57453	3.34137	2.5044	Root_Shoot_expressed	Root_upregulated
EVM0024233	157.263	102.799	169.493	387.921	237.82	318.523	Root_Shoot_expressed	Root_upregulated
EVM0004474	12.1692	12.6553	18.105	33.3446	36.6816	24.3597	Root_Shoot_expressed	Root_upregulated
EVM0038057	54.4242	67.8972	71.0534	124.964	175.857	124.869	Root_Shoot_expressed	Root_upregulated
EVM0032607	15.2271	26.6631	16.204	43.2132	36.6538	48.0309	Root_Shoot_expressed	Root_upregulated
EVM0044175	46.4351	49.6854	47.3786	113.317	96.6737	106.126	Root_Shoot_expressed	Root_upregulated
EVM0025237	44.1952	37.6767	41.3532	87.6793	95.1113	88.864	Root_Shoot_expressed	Root_upregulated
EVM0032642	1086.16	1015.99	1388.43	2649.31	2492.42	2555.04	Root_Shoot_expressed	Root_upregulated
EVM0041608	10.4981	6.58904	8.00481	20.6293	19.4644	15.2388	Root_Shoot_expressed	Root_upregulated
EVM0055056	20.7742	26.3722	18.0177	42.0053	47.4635	54.368	Root_Shoot_expressed	Root_upregulated
EVM0014023	51.2375	56.2927	44.873	117.79	122.382	96.365	Root_Shoot_expressed	Root_upregulated
EVM0035004	3.20604	2.21207	2.7543	6.68414	6.51795	4.86564	Root_Shoot_expressed	Root_upregulated
EVM0049795	1.26597	2.54676	4.16154	6.40816	4.9937	6.23771	Root_Shoot_expressed	Root_upregulated
EVM0007114	24.8702	26.2833	23.8498	65.8824	46.4803	53.555	Root_Shoot_expressed	Root_upregulated
EVM0032628	2.38879	3.03786	3.10468	6.91807	6.64905	5.32378	Root_Shoot_expressed	Root_upregulated
EVM0040596	10.2045	7.41418	9.96758	24.6821	19.4651	16.9929	Root_Shoot_expressed	Root_upregulated
EVM0032880	19.0944	20.4597	24.2128	41.4975	57.6812	42.1685	Root_Shoot_expressed	Root_upregulated
EVM0000400	5.11094	5.56131	4.48424	11.717	10.4634	11.4179	Root_Shoot_expressed	Root_upregulated
EVM0016486	12.0307	11.713	6.76617	23.8824	26.5406	17.2536	Root_Shoot_expressed	Root_upregulated
EVM0037250	33.3132	30.1277	33.2933	69.4329	82.0615	63.3851	Root_Shoot_expressed	Root_upregulated
EVM0023887	9.16935	8.11897	10.0734	21.7766	19.7599	19.2577	Root_Shoot_expressed	Root_upregulated
EVM0054203	1.97654	1.76004	3.0474	4.42857	5.78246	4.86871	Root_Shoot_expressed	Root_upregulated
EVM0046112	1866.36	1592.18	1179.78	3501.77	3971.66	2842.65	Root_Shoot_expressed	Root_upregulated
EVM0025968	7.09043	8.43513	7.10564	20.8599	14.8017	14.7092	Root_Shoot_expressed	Root_upregulated
EVM0054523	3.87886	4.09062	4.68736	8.77248	9.44484	9.96448	Root_Shoot_expressed	Root_upregulated
EVM0006044	4.12741	6.64528	7.06455	12.932	16.1344	10.6707	Root_Shoot_expressed	Root_upregulated
EVM0008958	2.67424	0.962595	2.19747	5.49838	3.57315	3.92606	Root_Shoot_expressed	Root_upregulated
EVM0052481	8.14524	8.29544	10.0098	19.7616	21.2227	17.9872	Root_Shoot_expressed	Root_upregulated
EVM0040976	11.986	4.42248	10.9972	21.1557	23.123	16.8812	Root_Shoot_expressed	Root_upregulated
EVM0006158	103.144	87.6315	105.622	224.982	247.409	189.503	Root_Shoot_expressed	Root_upregulated
EVM0006791	5.97146	4.81501	10.2662	18.0533	14.7055	14.2708	Root_Shoot_expressed	Root_upregulated
EVM0015143	36.5756	38.5483	33.0037	80.5107	72.5377	88.5973	Root_Shoot_expressed	Root_upregulated
EVM0020933	34.0028	48.3641	47.6399	109.325	82.8109	98.5449	Root_Shoot_expressed	Root_upregulated
EVM0010069	1.14641	1.10091	0.946696	2.52461	2.79589	1.8218	Root_Shoot_expressed	Root_upregulated
EVM0030895	42.1734	68.4821	64.4072	122.584	146.525	122.844	Root_Shoot_expressed	Root_upregulated
EVM0044719	8.26771	4.69819	7.01671	16.0635	13.8545	14.8256	Root_Shoot_expressed	Root_upregulated
EVM0027552	15.7246	20.0235	25.793	56.0211	39.9736	41.8798	Root_Shoot_expressed	Root_upregulated
EVM0046749	15.2628	13.8326	18.3821	43.7186	32.7082	29.9576	Root_Shoot_expressed	Root_upregulated
EVM0035359	615.18	295.587	416.511	947.12	807.073	1220.24	Root_Shoot_expressed	Root_upregulated
EVM0014565	4.08523	4.51132	7.77874	11.6343	12.4645	12.6078	Root_Shoot_expressed	Root_upregulated
EVM0007739	10.5388	10.0753	6.93131	19.2652	22.4392	20.0789	Root_Shoot_expressed	Root_upregulated
EVM0016014	19.6289	11.8609	14.5431	35.3161	33.6627	34.3066	Root_Shoot_expressed	Root_upregulated
EVM0029776	10.4934	7.55527	7.848	19.6018	23.0079	15.5013	Root_Shoot_expressed	Root_upregulated
EVM0038536	54.0954	51.2836	50.2711	119.235	133.816	96.2704	Root_Shoot_expressed	Root_upregulated
EVM0017532	23.4845	32.5222	35.1377	76.777	74.3591	53.5354	Root_Shoot_expressed	Root_upregulated
EVM0044811	5.29772	5.98772	3.76927	10.893	12.9383	9.98423	Root_Shoot_expressed	Root_upregulated
EVM0035182	4.23705	5.04163	4.17455	10.7664	11.1913	8.26742	Root_Shoot_expressed	Root_upregulated
EVM0020670	144.614	112.873	101.844	261.2	272.03	274.397	Root_Shoot_expressed	Root_upregulated
EVM0001381	11.5527	22.8725	13.5818	39.1443	33.7042	35.0667	Root_Shoot_expressed	Root_upregulated
EVM0043108	55.2308	89.9597	41.5496	145.137	99.8181	174.906	Root_Shoot_expressed	Root_upregulated
EVM0022152	91.8423	68.5112	82.9306	187.014	193.455	166.692	Root_Shoot_expressed	Root_upregulated
EVM0017802	38.204	53.3837	39.6462	102.566	106.628	85.9799	Root_Shoot_expressed	Root_upregulated
EVM0012874	14.2165	20.7938	20.4639	39.8084	47.6803	37.3176	Root_Shoot_expressed	Root_upregulated
EVM0041240	29.3702	37.8153	33.3041	81.1517	58.1399	87.1701	Root_Shoot_expressed	Root_upregulated
EVM0053518	2.6585	5.04167	4.70173	9.16338	9.04611	9.75255	Root_Shoot_expressed	Root_upregulated
EVM0008423	72.2972	78.8283	67.6742	175.703	153.558	164.346	Root_Shoot_expressed	Root_upregulated
EVM0004134	6.82257	4.05361	10.9204	17.614	19.722	11.8829	Root_Shoot_expressed	Root_upregulated
EVM0035734	105.352	118.961	122.157	233.347	263.708	285.561	Root_Shoot_expressed	Root_upregulated
EVM0022047	6.63399	9.63332	8.77384	20.895	22.1444	13.5439	Root_Shoot_expressed	Root_upregulated
EVM0033236	9.24433	19.4943	18.1043	39.262	32.9337	33.6552	Root_Shoot_expressed	Root_upregulated
EVM0000658	4.89005	4.41114	6.67422	11.5096	12.1291	12.4683	Root_Shoot_expressed	Root_upregulated
EVM0035298	320.69	374.44	138.289	755.335	524.548	604.204	Root_Shoot_expressed	Root_upregulated
EVM0035370	88.9809	104.558	92.0524	236.196	200.943	208.533	Root_Shoot_expressed	Root_upregulated
EVM0042446	43.119	57.0556	51.4592	136.907	95.5784	110.813	Root_Shoot_expressed	Root_upregulated
EVM0018115	2.7957	2.90362	3.83768	6.849	7.34719	7.41559	Root_Shoot_expressed	Root_upregulated
EVM0043406	10.7326	5.28285	9.07975	19.2652	21.8239	15.8115	Root_Shoot_expressed	Root_upregulated
EVM0033775	3.85336	2.26129	3.85532	7.96372	7.86957	6.77328	Root_Shoot_expressed	Root_upregulated
EVM0020647	7.96604	8.19129	7.32113	16.5685	17.9375	18.7377	Root_Shoot_expressed	Root_upregulated
EVM0005524	29.098	28.8924	31.9311	75.737	55.9548	72.2445	Root_Shoot_expressed	Root_upregulated
EVM0005548	36.0664	26.9538	26.4542	65.2172	78.9247	58.8023	Root_Shoot_expressed	Root_upregulated
EVM0014210	5.70974	4.82762	4.50491	10.2144	11.4385	12.4907	Root_Shoot_expressed	Root_upregulated
EVM0040487	7.83516	9.78047	6.1563	17.2829	17.7353	19.0052	Root_Shoot_expressed	Root_upregulated
EVM0008097	4.79464	6.67532	5.02847	10.7759	16.0216	10.7108	Root_Shoot_expressed	Root_upregulated
EVM0030233	6.49795	5.99808	6.43842	15.299	16.3703	11.4031	Root_Shoot_expressed	Root_upregulated
EVM0039641	6.9272	4.28714	7.05217	13.8241	13.1134	14.619	Root_Shoot_expressed	Root_upregulated
EVM0004892	7.54909	3.19089	7.63355	17.6943	12.1807	11.9594	Root_Shoot_expressed	Root_upregulated
EVM0045535	299.766	380.617	379.432	712.172	883.408	817.76	Root_Shoot_expressed	Root_upregulated
EVM0013704	9.13221	4.68262	12.4635	22.8259	17.7382	19.2928	Root_Shoot_expressed	Root_upregulated
EVM0052730	17.9644	18.6048	20.5239	49.1172	47.0355	33.9986	Root_Shoot_expressed	Root_upregulated
EVM0019558	1245.7	1260.27	1117.15	2401.18	2896.71	2963.87	Root_Shoot_expressed	Root_upregulated
EVM0044155	2.27276	2.24439	4.80078	8.70021	6.90367	5.65184	Root_Shoot_expressed	Root_upregulated
EVM0033140	13.305	8.48651	11.6986	28.4886	25.1269	22.7824	Root_Shoot_expressed	Root_upregulated
EVM0027351	14.4407	13.2255	10.8595	30.1925	27.8029	29.9313	Root_Shoot_expressed	Root_upregulated
EVM0045956	4.75984	7.7152	6.7574	13.7756	17.7002	12.4273	Root_Shoot_expressed	Root_upregulated
EVM0003363	135.454	191.884	174.781	360.48	377.058	408.96	Root_Shoot_expressed	Root_upregulated
EVM0054906	2.93961	4.16118	3.87956	9.99409	8.54294	6.53607	Root_Shoot_expressed	Root_upregulated
EVM0042863	192.987	377.141	293.153	762.11	517.279	691.909	Root_Shoot_expressed	Root_upregulated
EVM0043277	243.8	152.263	177.552	438.012	454.122	417.948	Root_Shoot_expressed	Root_upregulated
EVM0042243	29.5052	25.6534	26.3866	60.4298	67.1688	58.6632	Root_Shoot_expressed	Root_upregulated
EVM0038326	1.97894	2.73799	3.11969	5.62791	7.56536	4.71407	Root_Shoot_expressed	Root_upregulated
EVM0053865	19.5987	27.5565	18.9606	53.6009	37.3118	60.2183	Root_Shoot_expressed	Root_upregulated
EVM0002276	152.28	134.81	150.745	307.316	365.389	328.621	Root_Shoot_expressed	Root_upregulated
EVM0053669	11.877	5.56376	11.5461	26.5744	24.1125	15.6621	Root_Shoot_expressed	Root_upregulated
EVM0008100	9.50808	10.1246	10.016	25.3033	20.9367	21.6265	Root_Shoot_expressed	Root_upregulated
EVM0017724	16.0505	17.6916	14.022	43.5301	39.0998	26.7868	Root_Shoot_expressed	Root_upregulated
EVM0051623	6.27865	4.70602	5.09414	14.5064	9.79307	12.5381	Root_Shoot_expressed	Root_upregulated
EVM0027640	18.4333	19.2186	24.2224	46.2702	50.7256	44.8365	Root_Shoot_expressed	Root_upregulated
EVM0005865	8.94175	9.91557	5.06425	16.8127	21.2112	16.8687	Root_Shoot_expressed	Root_upregulated
EVM0029967	8.81795	15.4797	16.8284	35.9936	30.1719	28.3279	Root_Shoot_expressed	Root_upregulated
EVM0040754	70.036	63.5175	54.8103	138.593	156.789	137.425	Root_Shoot_expressed	Root_upregulated
EVM0003294	6.37384	4.99896	5.0807	12.1318	13.8687	11.827	Root_Shoot_expressed	Root_upregulated
EVM0015442	6.84916	5.98335	6.59832	16.1451	16.7879	11.7565	Root_Shoot_expressed	Root_upregulated
EVM0016668	9.05787	5.4109	8.04244	17.8911	18.271	15.6485	Root_Shoot_expressed	Root_upregulated
EVM0051959	52.7047	59.0797	72.8862	150.071	144.719	130.58	Root_Shoot_expressed	Root_upregulated
EVM0001779	1.41591	0.995591	2.25124	4.12278	3.62011	2.99768	Root_Shoot_expressed	Root_upregulated
EVM0041333	4.60862	5.88595	5.80738	15.3301	11.022	11.2201	Root_Shoot_expressed	Root_upregulated
EVM0044946	24.5357	33.838	38.5041	95.1513	63.4951	64.6625	Root_Shoot_expressed	Root_upregulated
EVM0005896	13.9347	14.1164	17.3045	36.2581	33.0562	35.3119	Root_Shoot_expressed	Root_upregulated
EVM0017110	1.55819	1.74951	2.85437	5.84683	4.34991	4.02079	Root_Shoot_expressed	Root_upregulated
EVM0011186	2.506	0.862575	2.01675	5.00519	3.18945	4.23354	Root_Shoot_expressed	Root_upregulated
EVM0002687	66.4837	96.028	88.2483	157.425	184.884	236.423	Root_Shoot_expressed	Root_upregulated
EVM0012559	0.663513	0.475806	0.507073	1.57018	1.09788	1.13313	Root_Shoot_expressed	Root_upregulated
EVM0030466	36.9524	30.3469	31.2595	85.6969	85.1873	57.1956	Root_Shoot_expressed	Root_upregulated
EVM0021522	2.48611	2.605	3.35231	6.18287	7.81053	5.54666	Root_Shoot_expressed	Root_upregulated
EVM0035591	10.7231	11.5357	8.24241	20.9583	21.7007	27.9335	Root_Shoot_expressed	Root_upregulated
EVM0011707	41.5133	53.5337	54.923	119.784	133.747	93.5821	Root_Shoot_expressed	Root_upregulated
EVM0050349	8.02386	6.49335	5.84637	16.3089	15.9059	14.9453	Root_Shoot_expressed	Root_upregulated
EVM0011082	29.6842	34.84	24.1961	76.8769	67.2592	61.3958	Root_Shoot_expressed	Root_upregulated
EVM0039297	381.563	785.048	355.558	986.842	1043.05	1498.66	Root_Shoot_expressed	Root_upregulated
EVM0028780	6.43344	13.0887	14.5077	22.5831	26.8546	29.4821	Root_Shoot_expressed	Root_upregulated
EVM0053188	120.516	113.249	152.855	330.827	289.177	277.705	Root_Shoot_expressed	Root_upregulated
EVM0017598	35.2278	41.5904	35.3726	70.7514	93.8903	95.882	Root_Shoot_expressed	Root_upregulated
EVM0015453	61.9758	40.5847	56.0282	136.066	134.819	97.5109	Root_Shoot_expressed	Root_upregulated
EVM0015507	4.05187	5.21281	5.10342	10.1564	11.4969	11.7286	Root_Shoot_expressed	Root_upregulated
EVM0000105	2.00728	2.28863	3.36797	5.11689	6.65715	6.06177	Root_Shoot_expressed	Root_upregulated
EVM0029814	42.8022	34.7391	30.5197	78.1388	97.8457	75.5351	Root_Shoot_expressed	Root_upregulated
EVM0015315	21.4333	15.1105	14.5475	32.5962	51.2677	35.0568	Root_Shoot_expressed	Root_upregulated
EVM0030901	94.5312	87.3963	77.2594	193.274	207.064	203.159	Root_Shoot_expressed	Root_upregulated
EVM0004311	11.2761	11.012	13.9566	31.2194	30.4041	22.866	Root_Shoot_expressed	Root_upregulated
EVM0009857	55.0433	41.2373	42.0063	119.982	112.609	89.9667	Root_Shoot_expressed	Root_upregulated
EVM0023598	4.93255	4.50851	4.02666	11.3296	12.3446	7.76141	Root_Shoot_expressed	Root_upregulated
EVM0033199	35.7645	33.1206	38.4132	91.4374	82.2974	76.737	Root_Shoot_expressed	Root_upregulated
EVM0030972	1.128	1.34642	2.33925	3.63895	3.8047	3.79316	Root_Shoot_expressed	Root_upregulated
EVM0026380	8.29942	9.80752	11.5461	21.5717	24.7988	22.8543	Root_Shoot_expressed	Root_upregulated
EVM0041679	31.7616	18.8293	27.2209	71.5023	60.6622	49.5525	Root_Shoot_expressed	Root_upregulated
EVM0041273	317.508	182.411	226.337	518.063	618.872	561.279	Root_Shoot_expressed	Root_upregulated
EVM0033871	6.32418	7.63024	10.3019	14.5901	23.5909	18.6039	Root_Shoot_expressed	Root_upregulated
EVM0018268	5.12088	5.49399	5.6555	12.2547	11.6472	14.1955	Root_Shoot_expressed	Root_upregulated
EVM0027724	1.46206	0.865135	3.05097	5.26537	3.45321	3.87602	Root_Shoot_expressed	Root_upregulated
EVM0043415	14.0225	13.4587	13.0647	23.8593	36.0586	35.0429	Root_Shoot_expressed	Root_upregulated
EVM0036420	1.95171	2.30762	1.57833	3.74571	4.45016	5.47773	Root_Shoot_expressed	Root_upregulated
EVM0011884	0.507771	0.735725	0.935501	1.83962	1.91153	1.35412	Root_Shoot_expressed	Root_upregulated
EVM0030283	9.44981	3.55464	6.28665	13.2246	18.5453	13.4284	Root_Shoot_expressed	Root_upregulated
EVM0045106	15.8275	15.4645	14.4352	42.9264	30.324	33.9332	Root_Shoot_expressed	Root_upregulated
EVM0005561	33.4075	30.2888	45.1513	95.612	81.985	77.7707	Root_Shoot_expressed	Root_upregulated
EVM0054651	59.2191	59.4299	64.1356	138.223	146.282	144.685	Root_Shoot_expressed	Root_upregulated
EVM0034403	9.86363	15.1598	12.0674	24.4808	32.235	30.3832	Root_Shoot_expressed	Root_upregulated
EVM0029592	18.4361	13.6727	15.9334	35.1864	42.1407	35.4889	Root_Shoot_expressed	Root_upregulated
EVM0043392	10.4209	9.04777	15.0765	25.7266	26.0553	29.3998	Root_Shoot_expressed	Root_upregulated
EVM0037051	6.6941	7.67113	10.0601	21.0824	17.9334	18.3928	Root_Shoot_expressed	Root_upregulated
EVM0038810	11.1412	10.5785	14.7971	27.3063	35.853	22.7068	Root_Shoot_expressed	Root_upregulated
EVM0026841	3.21819	2.18676	3.78082	5.76506	8.34178	7.49332	Root_Shoot_expressed	Root_upregulated
EVM0045155	6.60591	3.34285	7.99366	13.3444	13.5309	15.3646	Root_Shoot_expressed	Root_upregulated
EVM0038225	16.2449	15.5836	14.4278	36.7914	42.8053	29.3632	Root_Shoot_expressed	Root_upregulated
EVM0004138	1.73474	5.82703	4.79508	9.94287	11.9288	7.24604	Root_Shoot_expressed	Root_upregulated
EVM0013463	32.5336	37.0052	27.0771	82.2787	57.2384	88.2613	Root_Shoot_expressed	Root_upregulated
EVM0048053	1.96783	0.972857	1.68939	4.53938	3.42767	2.94874	Root_Shoot_expressed	Root_upregulated
EVM0042892	56.9196	97.3088	83.1805	174.879	170.979	214.109	Root_Shoot_expressed	Root_upregulated
EVM0027752	69.1041	40.7367	40.2005	135.497	126.062	92.427	Root_Shoot_expressed	Root_upregulated
EVM0028286	3.50505	3.07803	6.93388	9.29065	11.5585	11.0479	Root_Shoot_expressed	Root_upregulated
EVM0012939	6.12784	9.02264	9.50735	15.2141	19.7355	23.2759	Root_Shoot_expressed	Root_upregulated
EVM0031700	0.366834	0.620485	0.946383	1.67815	1.54375	1.34558	Root_Shoot_expressed	Root_upregulated
EVM0024850	13.7206	15.7485	17.0511	30.997	37.1229	41.7913	Root_Shoot_expressed	Root_upregulated
EVM0011523	0.776296	0.179178	0.918141	1.63157	1.61798	1.17737	Root_Shoot_expressed	Root_upregulated
EVM0052244	62.0387	72.6772	55.5248	113.635	150.244	186.165	Root_Shoot_expressed	Root_upregulated
EVM0036352	327.181	238.174	260.213	614.64	749.099	589.527	Root_Shoot_expressed	Root_upregulated
EVM0047251	15.9938	10.2998	13.3823	25.6224	35.3655	32.9312	Root_Shoot_expressed	Root_upregulated
EVM0019039	2.84127	6.51251	4.87609	11.3058	12.8173	9.5632	Root_Shoot_expressed	Root_upregulated
EVM0034360	11.9788	17.2215	13.5721	36.4664	37.7931	27.0117	Root_Shoot_expressed	Root_upregulated
EVM0024609	9.2776	15.452	6.31312	23.9269	19.1349	30.4492	Root_Shoot_expressed	Root_upregulated
EVM0021995	1.74982	0.69184	2.63328	4.38252	3.65723	3.98763	Root_Shoot_expressed	Root_upregulated
EVM0033145	6.54259	6.59946	8.08061	17.4817	19.9446	12.8752	Root_Shoot_expressed	Root_upregulated
EVM0045662	35.6679	21.4414	27.2871	58.2664	82.6459	59.1299	Root_Shoot_expressed	Root_upregulated
EVM0031293	10.4064	13.795	21.4691	38.8182	38.0965	31.5411	Root_Shoot_expressed	Root_upregulated
EVM0027085	125.177	119.915	113.718	346.094	242.812	263.753	Root_Shoot_expressed	Root_upregulated
EVM0014159	29.3288	44.9714	39.2422	94.5769	97.2343	78.2096	Root_Shoot_expressed	Root_upregulated
EVM0018373	9.05781	9.65669	11.2605	21.6699	24.9897	24.6555	Root_Shoot_expressed	Root_upregulated
EVM0040076	3.80793	3.63163	4.14965	7.91291	10.7863	8.88414	Root_Shoot_expressed	Root_upregulated
EVM0006785	9.06421	10.9988	13.4532	29.4017	29.4852	20.9193	Root_Shoot_expressed	Root_upregulated
EVM0000264	110.802	87.4552	88.6538	223.275	243.769	217.051	Root_Shoot_expressed	Root_upregulated
EVM0021327	5.62224	4.91896	3.55515	9.51355	12.5012	11.598	Root_Shoot_expressed	Root_upregulated
EVM0037664	8.9436	7.68552	9.82048	24.0722	20.8646	18.1328	Root_Shoot_expressed	Root_upregulated
EVM0048029	15.0073	14.6034	15.4933	36.521	39.341	31.69	Root_Shoot_expressed	Root_upregulated
EVM0013430	21.8365	28.2238	28.7199	69.9573	52.0686	65.9143	Root_Shoot_expressed	Root_upregulated
EVM0020896	26.5969	54.7246	36.8305	99.4393	107.488	75.1102	Root_Shoot_expressed	Root_upregulated
EVM0016847	10.1484	13.2601	11.1249	24.6307	27.9337	29.901	Root_Shoot_expressed	Root_upregulated
EVM0051930	7.73752	9.48097	5.75602	13.9817	22.6086	18.3119	Root_Shoot_expressed	Root_upregulated
EVM0033830	1.02016	0.62571	1.16858	2.05399	2.45236	2.22359	Root_Shoot_expressed	Root_upregulated
EVM0025612	5.02357	3.84459	9.75694	16.9659	12.0363	15.5553	Root_Shoot_expressed	Root_upregulated
EVM0007269	85.5519	48.0234	66.534	175.137	128.722	175.001	Root_Shoot_expressed	Root_upregulated
EVM0050358	2.56224	3.34389	2.31084	7.62177	6.9559	5.08766	Root_Shoot_expressed	Root_upregulated
EVM0001237	2.53636	3.85419	6.99907	7.70183	10.9537	13.4044	Root_Shoot_expressed	Root_upregulated
EVM0017467	5.63563	7.97958	3.75155	12.4589	16.9592	12.1764	Root_Shoot_expressed	Root_upregulated
EVM0045323	91.7017	133.486	153.786	332.111	262.981	312.737	Root_Shoot_expressed	Root_upregulated
EVM0009583	53.3401	129.59	83.5329	238.579	143.531	256.279	Root_Shoot_expressed	Root_upregulated
EVM0012457	1.28805	0.882629	0.822116	3.05251	2.10451	2.01916	Root_Shoot_expressed	Root_upregulated
EVM0041918	2.55929	2.64228	3.43251	7.34344	5.24523	8.12337	Root_Shoot_expressed	Root_upregulated
EVM0053645	6.24775	7.43405	6.98033	14.0779	16.0119	19.5596	Root_Shoot_expressed	Root_upregulated
EVM0017931	20.6295	15.7822	18.7091	49.071	45.8342	37.5528	Root_Shoot_expressed	Root_upregulated
EVM0035869	22.4816	29.0062	37.0329	77.6485	76.9164	58.1563	Root_Shoot_expressed	Root_upregulated
EVM0018031	733.319	487.453	610.204	1438.06	1568.52	1396.72	Root_Shoot_expressed	Root_upregulated
EVM0046808	1.83113	3.84937	2.51893	7.42915	5.622	6.6748	Root_Shoot_expressed	Root_upregulated
EVM0013570	11.1021	9.47701	12.3558	32.844	26.2407	20.1941	Root_Shoot_expressed	Root_upregulated
EVM0050719	6.89955	3.64449	4.86515	11.3923	14.6444	11.0563	Root_Shoot_expressed	Root_upregulated
EVM0024826	1736.44	1596.87	1436.58	3410.42	4021.51	4057.74	Root_Shoot_expressed	Root_upregulated
EVM0035323	3.85749	4.96172	4.67457	9.33319	11.207	11.9688	Root_Shoot_expressed	Root_upregulated
EVM0048313	30.2481	21.0922	33.5927	67.2507	65.1562	72.3812	Root_Shoot_expressed	Root_upregulated
EVM0002698	4.9014	4.8922	5.36918	13.9087	12.7804	9.88957	Root_Shoot_expressed	Root_upregulated
EVM0053527	3.92788	2.52216	2.86825	7.83256	8.99135	5.65719	Root_Shoot_expressed	Root_upregulated
EVM0031921	32.333	20.2681	22.0948	54.5745	62.7818	62.854	Root_Shoot_expressed	Root_upregulated
EVM0040942	2.67662	2.23399	2.46607	6.54029	4.60621	6.65905	Root_Shoot_expressed	Root_upregulated
EVM0045634	167.371	244.93	174.103	343.144	507.581	565.11	Root_Shoot_expressed	Root_upregulated
EVM0007711	19.9896	7.65955	24.7203	49.7839	34.442	42.2294	Root_Shoot_expressed	Root_upregulated
EVM0030733	7.84442	7.85466	8.68076	19.4741	22.2648	17.1985	Root_Shoot_expressed	Root_upregulated
EVM0047371	12.4	6.93754	15.9289	30.8073	24.098	30.3832	Root_Shoot_expressed	Root_upregulated
EVM0016053	1.09733	1.45759	1.6757	3.18622	3.46641	3.58203	Root_Shoot_expressed	Root_upregulated
EVM0051699	8.67308	7.73676	8.73819	20.344	19.9349	20.637	Root_Shoot_expressed	Root_upregulated
EVM0034137	1.80492	2.34157	1.77449	4.2084	4.25346	5.88386	Root_Shoot_expressed	Root_upregulated
EVM0043367	12.9251	13.9629	16.7261	35.3793	34.2872	36.0979	Root_Shoot_expressed	Root_upregulated
EVM0045655	28.0717	59.7365	40.597	89.8432	88.9111	133.099	Root_Shoot_expressed	Root_upregulated
EVM0012772	12.4577	9.26313	18.1746	35.0896	25.605	36.21	Root_Shoot_expressed	Root_upregulated
EVM0010444	25.06	28.1774	27.4278	75.7034	59.1821	61.1323	Root_Shoot_expressed	Root_upregulated
EVM0009784	68.3576	72.9427	71.7117	205.151	184.229	128.674	Root_Shoot_expressed	Root_upregulated
EVM0044887	17.9139	16.5879	20.9647	41.259	45.4099	48.2843	Root_Shoot_expressed	Root_upregulated
EVM0026869	33.0848	28.013	33.0907	79.2872	80.8303	69.1851	Root_Shoot_expressed	Root_upregulated
EVM0014611	8.43796	12.2171	14.8018	32.6705	25.301	28.3873	Root_Shoot_expressed	Root_upregulated
EVM0053238	119.383	118.175	93.1339	276.878	259.062	269.557	Root_Shoot_expressed	Root_upregulated
EVM0041985	4.32908	14.8828	9.88508	21.2148	20.8836	28.8012	Root_Shoot_expressed	Root_upregulated
EVM0035214	8.98167	8.36431	8.28387	24.9541	18.254	19.3442	Root_Shoot_expressed	Root_upregulated
EVM0053661	18.5679	15.7338	20.2239	52.1951	41.3401	39.6494	Root_Shoot_expressed	Root_upregulated
EVM0017770	17.278	25.5068	29.3374	54.0538	52.6802	69.6819	Root_Shoot_expressed	Root_upregulated
EVM0052467	2.20247	0.659093	2.15004	4.41888	2.87011	4.9798	Root_Shoot_expressed	Root_upregulated
EVM0044375	8.28479	6.34924	8.16543	19.6209	19.156	17.1033	Root_Shoot_expressed	Root_upregulated
EVM0006591	176.294	256.202	202.531	533.815	575.191	448.268	Root_Shoot_expressed	Root_upregulated
EVM0025557	347.75	400.365	293.134	776.434	929.857	847.541	Root_Shoot_expressed	Root_upregulated
EVM0044251	55.7822	60.3473	44.8488	96.9087	159.191	138.795	Root_Shoot_expressed	Root_upregulated
EVM0011012	13.521	11.0436	11.4352	26.9054	31.9887	29.4473	Root_Shoot_expressed	Root_upregulated
EVM0010019	29.7604	29.5456	38.1451	68.1815	83.9874	87.0571	Root_Shoot_expressed	Root_upregulated
EVM0037344	20.3945	33.3756	29.6502	60.9852	70.3651	73.4424	Root_Shoot_expressed	Root_upregulated
EVM0043821	17.9992	17.0745	19.1925	51.5281	40.5907	41.1208	Root_Shoot_expressed	Root_upregulated
EVM0031084	26.7208	35.5353	36.4731	78.8347	79.1704	84.4881	Root_Shoot_expressed	Root_upregulated
EVM0049779	1.67061	5.05745	2.58085	8.32565	6.98205	7.57181	Root_Shoot_expressed	Root_upregulated
EVM0003721	9.87742	16.3123	10.0319	31.0257	29.3909	28.7922	Root_Shoot_expressed	Root_upregulated
EVM0016360	126.341	161.51	178.029	492.87	336.473	318.303	Root_Shoot_expressed	Root_upregulated
EVM0043842	0.543283	2.47802	1.86142	3.18745	4.53167	4.31462	Root_Shoot_expressed	Root_upregulated
EVM0052405	13.523	10.0818	9.49052	21.7441	30.134	29.7091	Root_Shoot_expressed	Root_upregulated
EVM0021686	61.5535	59.2054	61.803	168.33	124.349	157.633	Root_Shoot_expressed	Root_upregulated
EVM0047320	48.0068	62.2889	37.37	108.222	148.843	107.211	Root_Shoot_expressed	Root_upregulated
EVM0048963	470.735	403.862	300.434	807.148	1106.91	987.589	Root_Shoot_expressed	Root_upregulated
EVM0003903	8.1961	4.34033	7.95035	19.1771	19.3612	12.0602	Root_Shoot_expressed	Root_upregulated
EVM0028774	5.47327	9.41319	7.88405	17.0752	22.0852	17.0847	Root_Shoot_expressed	Root_upregulated
EVM0034438	163.032	171.775	176.694	468.502	467.633	327.685	Root_Shoot_expressed	Root_upregulated
EVM0037690	13.1762	35.2864	18.0913	50.8477	63.7009	49.9983	Root_Shoot_expressed	Root_upregulated
EVM0000704	42.6496	38.0062	25.5562	85.8752	109.92	67.345	Root_Shoot_expressed	Root_upregulated
EVM0005319	13.5935	7.79633	7.95356	23.078	31.0392	18.6531	Root_Shoot_expressed	Root_upregulated
EVM0015831	81.8161	72.7194	73.63	193.201	176.606	196.978	Root_Shoot_expressed	Root_upregulated
EVM0004948	1.65734	3.05307	3.32363	7.63097	5.6798	6.64887	Root_Shoot_expressed	Root_upregulated
EVM0009999	25.1253	31.132	33.7704	81.4149	66.5191	75.8418	Root_Shoot_expressed	Root_upregulated
EVM0013652	214.051	135.085	175.049	532.928	417.758	353.331	Root_Shoot_expressed	Root_upregulated
EVM0013373	1.07177	1.23654	0.967897	3.16423	2.27828	2.71645	Root_Shoot_expressed	Root_upregulated
EVM0041229	2.64279	1.91235	3.48802	5.62594	6.25145	8.15474	Root_Shoot_expressed	Root_upregulated
EVM0038959	1.86431	2.31804	0.801131	2.82582	4.89747	4.6905	Root_Shoot_expressed	Root_upregulated
EVM0043756	283.021	212.768	234.077	610.007	595.188	614.202	Root_Shoot_expressed	Root_upregulated
EVM0029922	136.929	90.1124	96.3241	254.555	322.355	229.463	Root_Shoot_expressed	Root_upregulated
EVM0009338	189.517	188.651	184.932	465.37	450.256	490.802	Root_Shoot_expressed	Root_upregulated
EVM0033701	7.02211	8.00587	6.11114	14.4724	22.5758	15.7628	Root_Shoot_expressed	Root_upregulated
EVM0033360	44.047	31.6327	35.6038	95.4374	114.234	68.3652	Root_Shoot_expressed	Root_upregulated
EVM0034911	29.7327	48.6572	29.8296	95.2097	97.994	78.0021	Root_Shoot_expressed	Root_upregulated
EVM0000981	23.5514	14.2876	19.1355	59.7595	41.027	42.0549	Root_Shoot_expressed	Root_upregulated
EVM0014405	24.0351	18.8799	26.5635	65.9912	57.1077	51.3639	Root_Shoot_expressed	Root_upregulated
EVM0024269	0.949416	1.51844	1.42409	2.80253	3.18379	3.79333	Root_Shoot_expressed	Root_upregulated
EVM0033026	0.218931	0.400561	0.750862	1.29685	0.981563	1.17019	Root_Shoot_expressed	Root_upregulated
EVM0005367	113.996	72.3651	90.9364	239.338	280.858	177.759	Root_Shoot_expressed	Root_upregulated
EVM0030488	46.7814	25.2785	29.1024	93.2945	102.021	59.3247	Root_Shoot_expressed	Root_upregulated
EVM0014501	71.95	60.973	58.9288	158.77	154.715	170.116	Root_Shoot_expressed	Root_upregulated
EVM0054519	0.689901	0.254497	0.415238	1.26057	1.10722	1.06131	Root_Shoot_expressed	Root_upregulated
EVM0004995	10.7231	6.77097	7.06492	20.4209	22.6176	18.9133	Root_Shoot_expressed	Root_upregulated
EVM0011701	4.00849	7.09284	6.22576	11.8041	15.9315	15.9777	Root_Shoot_expressed	Root_upregulated
EVM0003661	68.3098	62.3833	65.178	154.097	172.22	168.064	Root_Shoot_expressed	Root_upregulated
EVM0004010	12.632	11.7082	14.0393	33.5096	33.4576	29.9688	Root_Shoot_expressed	Root_upregulated
EVM0050118	27.2389	22.2288	27.8687	71.1066	77.1815	47.0601	Root_Shoot_expressed	Root_upregulated
EVM0009709	1.04074	2.60966	2.01464	4.59289	5.82297	3.90314	Root_Shoot_expressed	Root_upregulated
EVM0013268	1.21285	0.59616	0.834089	2.04737	2.68318	1.95032	Root_Shoot_expressed	Root_upregulated
EVM0005580	32.9989	16.6776	23.0017	73.8406	55.6996	54.2241	Root_Shoot_expressed	Root_upregulated
EVM0040969	3.92782	3.20087	5.10999	8.70093	12.0141	10.2757	Root_Shoot_expressed	Root_upregulated
EVM0009997	0.782826	0.656233	0.97901	1.58864	2.03886	2.50134	Root_Shoot_expressed	Root_upregulated
EVM0031422	19.4431	11.1368	16.9578	43.9683	41.5357	34.9872	Root_Shoot_expressed	Root_upregulated
EVM0018061	22.4685	22.0223	19.466	64.5206	47.7564	49.8751	Root_Shoot_expressed	Root_upregulated
EVM0042617	0.352477	0.649453	0.227221	1.15868	0.705063	1.25429	Root_Shoot_expressed	Root_upregulated
EVM0041213	24.466	23.8191	18.7613	71.047	49.015	50.0203	Root_Shoot_expressed	Root_upregulated
EVM0000428	3.83376	8.01352	5.97992	11.1639	16.8996	17.1891	Root_Shoot_expressed	Root_upregulated
EVM0006439	34.8161	26.135	46.1668	95.8896	79.7547	96.332	Root_Shoot_expressed	Root_upregulated
EVM0022301	0.908228	1.94571	2.07925	4.69069	3.0849	4.75075	Root_Shoot_expressed	Root_upregulated
EVM0031627	27.0516	21.0316	18.6417	61.2272	54.1932	54.0607	Root_Shoot_expressed	Root_upregulated
EVM0004148	73.2138	52.1179	76.6476	177.948	176.495	158.609	Root_Shoot_expressed	Root_upregulated
EVM0032239	7.32294	9.28083	7.04183	19.0496	16.5943	24.4314	Root_Shoot_expressed	Root_upregulated
EVM0039355	2.95577	5.12037	4.46124	11.2238	11.0786	9.56011	Root_Shoot_expressed	Root_upregulated
EVM0017786	48.9967	70.9615	59.2854	135.012	169.663	150.882	Root_Shoot_expressed	Root_upregulated
EVM0040192	3.61768	3.62337	1.82847	9.22387	5.94303	7.89539	Root_Shoot_expressed	Root_upregulated
EVM0033155	5.92203	4.58191	4.88156	13.2459	13.0032	12.8842	Root_Shoot_expressed	Root_upregulated
EVM0035625	13.1571	14.0664	16.8633	46.6494	32.5149	33.1429	Root_Shoot_expressed	Root_upregulated
EVM0022716	34.8209	101.054	89.7877	188.174	182.031	204.904	Root_Shoot_expressed	Root_upregulated
EVM0031341	9.04785	7.84926	7.44274	19.8326	24.6162	17.5922	Root_Shoot_expressed	Root_upregulated
EVM0020462	2.15583	0.922675	2.58148	4.21411	6.08271	4.13935	Root_Shoot_expressed	Root_upregulated
EVM0032439	146.106	136.843	96.1817	283.292	334.922	348.793	Root_Shoot_expressed	Root_upregulated
EVM0042276	25.2558	5.46067	19.4313	35.7871	44.1237	48.004	Root_Shoot_expressed	Root_upregulated
EVM0041118	3.99793	2.25281	6.39319	10.8022	11.8394	9.66697	Root_Shoot_expressed	Root_upregulated
EVM0004183	244.87	381.64	295.667	850.935	591.422	914.201	Root_Shoot_expressed	Root_upregulated
EVM0028678	20.1059	10.3691	27.3652	34.3112	59.9687	53.7968	Root_Shoot_expressed	Root_upregulated
EVM0038235	1.68112	3.47499	2.40593	4.63097	7.14974	7.59639	Root_Shoot_expressed	Root_upregulated
EVM0044387	450.89	380.776	225.135	938.012	907.254	863.727	Root_Shoot_expressed	Root_upregulated
EVM0054031	4.19287	3.45266	4.84145	12.7343	10.815	8.45997	Root_Shoot_expressed	Root_upregulated
EVM0038874	7.72019	10.4026	8.98702	20.3965	21.5198	27.6111	Root_Shoot_expressed	Root_upregulated
EVM0013032	11.9148	7.3244	7.71582	21.8431	20.62	26.6976	Root_Shoot_expressed	Root_upregulated
EVM0053299	4.63318	4.14852	7.43593	12.7449	17.6094	11.2768	Root_Shoot_expressed	Root_upregulated
EVM0000832	19.826	23.2578	20.7024	53.608	49.3021	61.008	Root_Shoot_expressed	Root_upregulated
EVM0006097	0.856634	0.525928	0.817998	1.82676	2.06492	1.76936	Root_Shoot_expressed	Root_upregulated
EVM0009504	58.1453	68.1149	80.4572	167.458	160.208	204.359	Root_Shoot_expressed	Root_upregulated
EVM0017985	7.39547	5.55361	8.36397	19.4452	18.9193	16.4924	Root_Shoot_expressed	Root_upregulated
EVM0008762	29.1375	39.1197	37.3158	84.6305	89.6097	97.5731	Root_Shoot_expressed	Root_upregulated
EVM0032738	1.54947	2.00129	0.373086	3.02388	3.55625	3.54599	Root_Shoot_expressed	Root_upregulated
EVM0052789	33.3895	44.5577	38.9404	110.933	97.8593	93.1613	Root_Shoot_expressed	Root_upregulated
EVM0019978	0.35811	0.566702	1.01205	1.14633	1.99936	1.86123	Root_Shoot_expressed	Root_upregulated
EVM0008387	427.579	453.004	707.683	1353.41	1244.15	1510.85	Root_Shoot_expressed	Root_upregulated
EVM0049820	263.407	113.237	177.992	533.219	403.732	498.105	Root_Shoot_expressed	Root_upregulated
EVM0044418	15.9307	28.2109	20.1638	64.5383	52.5405	49.5454	Root_Shoot_expressed	Root_upregulated
EVM0047126	25.4471	14.772	20.5817	66.733	47.8551	42.9992	Root_Shoot_expressed	Root_upregulated
EVM0047090	34.0093	45.4216	40.5918	108.616	89.4707	113.615	Root_Shoot_expressed	Root_upregulated
EVM0036003	40.2666	36.3658	41.1484	97.946	101.036	106.913	Root_Shoot_expressed	Root_upregulated
EVM0003986	1.78791	2.90645	5.0784	7.02943	10.4545	7.90866	Root_Shoot_expressed	Root_upregulated
EVM0005795	3.69378	10.5068	9.17218	22.3645	18.8083	19.6225	Root_Shoot_expressed	Root_upregulated
EVM0030799	52.0409	60.1143	43.2089	164.751	126.746	112.742	Root_Shoot_expressed	Root_upregulated
EVM0031347	22.9892	14.5139	14.3731	46.9991	49.8518	38.1938	Root_Shoot_expressed	Root_upregulated
EVM0044386	12.4357	15.0506	17.4626	34.968	36.9147	45.3402	Root_Shoot_expressed	Root_upregulated
EVM0031737	18.0318	15.0506	13.2292	39.554	42.8475	38.5082	Root_Shoot_expressed	Root_upregulated
EVM0031017	42.5409	30.7738	27.6476	86.9051	85.8415	91.0055	Root_Shoot_expressed	Root_upregulated
EVM0027150	33.1064	35.3102	37.2872	96.6015	106.098	73.5435	Root_Shoot_expressed	Root_upregulated
EVM0047641	30.9083	77.9347	89.8491	172.553	159.936	186.932	Root_Shoot_expressed	Root_upregulated
EVM0044563	2.72173	3.38356	1.66767	5.97672	7.87324	6.47126	Root_Shoot_expressed	Root_upregulated
EVM0013206	0.704844	0.647506	1.5736	2.96491	2.39782	2.29279	Root_Shoot_expressed	Root_upregulated
EVM0051120	6.73351	13.6197	8.1267	25.0642	25.1758	24.3259	Root_Shoot_expressed	Root_upregulated
EVM0027541	4.09364	5.13574	3.66837	11.4548	11.65	10.683	Root_Shoot_expressed	Root_upregulated
EVM0013357	15.0707	11.5338	31.1003	67.2109	44.384	39.5953	Root_Shoot_expressed	Root_upregulated
EVM0009978	6.62952	2.41142	8.50811	14.1092	19.369	12.5023	Root_Shoot_expressed	Root_upregulated
EVM0017846	7.34948	17.4321	19.4006	33.7098	44.8831	37.3224	Root_Shoot_expressed	Root_upregulated
EVM0018310	7.43968	4.64505	7.08323	14.5866	21.1484	14.5619	Root_Shoot_expressed	Root_upregulated
EVM0046289	5.79283	2.08323	8.69401	13.101	14.8676	15.5152	Root_Shoot_expressed	Root_upregulated
EVM0030742	45.0166	40.6673	38.8138	105.176	120.365	101.22	Root_Shoot_expressed	Root_upregulated
EVM0009175	19.9256	18.2527	22.8248	58.9813	56.8459	44.3207	Root_Shoot_expressed	Root_upregulated
EVM0032548	17.4135	12.2591	1.96194	26.0812	23.3448	33.6992	Root_Shoot_expressed	Root_upregulated
EVM0023907	15.6887	16.4007	14.0922	40.3554	40.3918	40.797	Root_Shoot_expressed	Root_upregulated
EVM0049598	5.88393	6.04905	5.29304	19.0852	13.5051	12.7619	Root_Shoot_expressed	Root_upregulated
EVM0028015	4.66974	4.64422	4.48519	14.1198	9.60615	12.6143	Root_Shoot_expressed	Root_upregulated
EVM0013095	17.3711	22.4965	28.1491	62.5718	43.5218	73.1962	Root_Shoot_expressed	Root_upregulated
EVM0009681	30.8968	24.17	10.7811	65.3157	53.2238	55.0505	Root_Shoot_expressed	Root_upregulated
EVM0046972	14.7393	14.9023	21.2427	43.1652	46.7294	44.2679	Root_Shoot_expressed	Root_upregulated
EVM0020474	7.47754	18.0861	15.677	35.7838	33.121	39.926	Root_Shoot_expressed	Root_upregulated
EVM0035988	4.96197	3.03734	2.83996	11.7259	6.47014	10.4165	Root_Shoot_expressed	Root_upregulated
EVM0032939	169.086	135.322	140.971	357.794	445.173	373.047	Root_Shoot_expressed	Root_upregulated
EVM0015189	45.8272	52.6494	45.0998	124.858	114.876	139.678	Root_Shoot_expressed	Root_upregulated
EVM0014526	33.8373	33.9761	53.3956	101.938	113.316	105.192	Root_Shoot_expressed	Root_upregulated
EVM0010480	18.5376	11.4866	12.731	35.9593	38.9853	38.0962	Root_Shoot_expressed	Root_upregulated
EVM0038890	142.038	112.816	117.222	304.136	368.003	312.501	Root_Shoot_expressed	Root_upregulated
EVM0029921	5.72496	3.81822	8.33698	18.4799	18.2066	10.6586	Root_Shoot_expressed	Root_upregulated
EVM0030741	8.61751	4.53742	10.6973	24.415	20.0403	18.7409	Root_Shoot_expressed	Root_upregulated
EVM0021244	5.33232	9.77246	8.93475	24.2218	21.71	17.8052	Root_Shoot_expressed	Root_upregulated
EVM0035197	10.8071	6.75683	15.7306	30.6568	22.3262	35.3924	Root_Shoot_expressed	Root_upregulated
EVM0034871	1.52213	1.65277	1.18825	3.60504	3.92437	4.05302	Root_Shoot_expressed	Root_upregulated
EVM0049137	7.98017	8.22602	2.10275	13.2995	17.1014	18.2291	Root_Shoot_expressed	Root_upregulated
EVM0014404	4.36173	1.97984	5.28347	11.5379	8.37673	10.9818	Root_Shoot_expressed	Root_upregulated
EVM0052740	149.084	102.63	103.141	273.438	338.927	330.956	Root_Shoot_expressed	Root_upregulated
EVM0047419	38.8224	75.6156	71.1375	114.273	169.227	210.048	Root_Shoot_expressed	Root_upregulated
EVM0024348	54.5449	20.8447	68.6503	161.396	117.746	104.221	Root_Shoot_expressed	Root_upregulated
EVM0020090	3.28624	10.8389	10.2678	26.049	14.0664	24.9009	Root_Shoot_expressed	Root_upregulated
EVM0000634	29.7446	23.0721	23.2261	70.769	65.1828	67.0196	Root_Shoot_expressed	Root_upregulated
EVM0010634	31.9796	32.5278	20.7763	71.6209	83.5072	72.7735	Root_Shoot_expressed	Root_upregulated
EVM0054994	9.71508	14.0001	12.0589	31.9512	35.4344	28.4228	Root_Shoot_expressed	Root_upregulated
EVM0049223	7.90376	5.52517	7.17365	16.4834	21.8431	16.857	Root_Shoot_expressed	Root_upregulated
EVM0008615	2.88647	2.06619	2.66382	6.57289	6.94554	6.88223	Root_Shoot_expressed	Root_upregulated
EVM0014145	21.2318	20.3375	34.6439	75.4806	64.3607	64.3215	Root_Shoot_expressed	Root_upregulated
EVM0051395	29.803	21.1125	27.902	85.6171	71.7221	53.8685	Root_Shoot_expressed	Root_upregulated
EVM0000024	8.24117	10.2252	9.43463	21.1273	26.7097	26.9466	Root_Shoot_expressed	Root_upregulated
EVM0022072	15.8115	8.56346	17.2681	44.8714	39.6577	27.1158	Root_Shoot_expressed	Root_upregulated
EVM0014679	43.6422	33.8108	26.1109	99.3556	97.0745	81.507	Root_Shoot_expressed	Root_upregulated
EVM0027357	5.18201	7.47432	8.7447	20.0177	17.5331	19.9938	Root_Shoot_expressed	Root_upregulated
EVM0029393	1.57756	5.0166	2.03427	6.47355	7.04235	9.6895	Root_Shoot_expressed	Root_upregulated
EVM0013965	23.8477	27.337	27.9527	88.879	61.2708	62.687	Root_Shoot_expressed	Root_upregulated
EVM0011888	38.1197	43.7069	49.0635	125.7	120.6	105.922	Root_Shoot_expressed	Root_upregulated
EVM0040030	1.25347	1.10585	1.37275	3.43852	2.7273	3.8795	Root_Shoot_expressed	Root_upregulated
EVM0007662	55.1615	42.1279	49.1305	142.811	136.81	114.661	Root_Shoot_expressed	Root_upregulated
EVM0023452	2.24865	1.94131	3.77203	7.23227	6.39108	7.83515	Root_Shoot_expressed	Root_upregulated
EVM0035600	7.36139	6.8925	7.83459	24.3187	16.6752	18.5607	Root_Shoot_expressed	Root_upregulated
EVM0028355	218.443	220.946	217.808	441.555	606.287	724.091	Root_Shoot_expressed	Root_upregulated
EVM0003811	37.1215	24.2666	27.4639	97.0137	78.7732	63.9621	Root_Shoot_expressed	Root_upregulated
EVM0013598	6.83917	8.28594	6.49679	20.2406	21.6015	16.5532	Root_Shoot_expressed	Root_upregulated
EVM0012866	1.99896	2.25281	2.13106	5.16625	6.99602	5.08788	Root_Shoot_expressed	Root_upregulated
EVM0028407	38.4684	53.0716	44.5092	123.865	110.536	133.31	Root_Shoot_expressed	Root_upregulated
EVM0054794	28.8448	19.7196	13.5666	71.4434	52.0981	44.6498	Root_Shoot_expressed	Root_upregulated
EVM0035894	91.5422	119.277	103.543	221.925	273.966	355.209	Root_Shoot_expressed	Root_upregulated
EVM0047393	28.2605	28.7483	27.7465	70.6704	83.6017	75.3544	Root_Shoot_expressed	Root_upregulated
EVM0018257	29.4847	33.7921	35.3757	79.3724	99.5588	88.5291	Root_Shoot_expressed	Root_upregulated
EVM0005800	13.633	18.1857	15.498	39.5477	54.0178	34.761	Root_Shoot_expressed	Root_upregulated
EVM0033495	44.6232	27.9804	27.2033	93.4901	109.831	67.4889	Root_Shoot_expressed	Root_upregulated
EVM0011802	29.5876	32.4363	33.3862	71.6019	88.1258	99.2738	Root_Shoot_expressed	Root_upregulated
EVM0044135	8.40599	8.85365	7.13773	20.7138	23.1105	22.4452	Root_Shoot_expressed	Root_upregulated
EVM0029963	12.1587	14.0468	11.3352	34.6198	36.585	30.8006	Root_Shoot_expressed	Root_upregulated
EVM0014995	26.658	14.2539	18.9872	49.0806	61.4835	52.2643	Root_Shoot_expressed	Root_upregulated
EVM0039281	69.7822	105.004	90.9803	298.126	203.021	221.824	Root_Shoot_expressed	Root_upregulated
EVM0031277	391.683	207.656	353.001	1010.38	644.132	937.791	Root_Shoot_expressed	Root_upregulated
EVM0035751	419.833	280.372	383.501	909.582	1067.28	977.801	Root_Shoot_expressed	Root_upregulated
EVM0003321	5.77936	6.35314	3.12441	9.41939	15.97	16.2128	Root_Shoot_expressed	Root_upregulated
EVM0043858	1.46849	1.06842	0.918715	2.99512	3.73779	2.70165	Root_Shoot_expressed	Root_upregulated
EVM0039040	1.19763	1.21336	2.12716	4.77243	4.84964	2.77497	Root_Shoot_expressed	Root_upregulated
EVM0000723	37.6824	16.8941	30.9385	94.8373	62.5181	76.2792	Root_Shoot_expressed	Root_upregulated
EVM0031663	3.06989	1.33259	3.50035	9.29202	6.30578	6.0101	Root_Shoot_expressed	Root_upregulated
EVM0019779	16.6304	10.8673	16.5986	45.0382	44.6544	30.8875	Root_Shoot_expressed	Root_upregulated
EVM0007707	3.76989	2.71764	4.00194	10.8433	11.0911	6.80893	Root_Shoot_expressed	Root_upregulated
EVM0029534	9.50745	5.69944	8.37639	17.531	22.3563	24.7372	Root_Shoot_expressed	Root_upregulated
EVM0044738	0.214831	0.790846	1.1998	1.84033	2.44845	1.75788	Root_Shoot_expressed	Root_upregulated
EVM0038876	49.3899	56.9697	46.2274	127.945	148.739	141.693	Root_Shoot_expressed	Root_upregulated
EVM0040087	7.74012	9.18996	8.46228	26.7224	20.8695	22.2557	Root_Shoot_expressed	Root_upregulated
EVM0017613	4.51094	2.13831	1.87407	5.5334	9.39911	8.51308	Root_Shoot_expressed	Root_upregulated
EVM0028765	66.423	44.6603	27.8836	93.4657	143.944	144.871	Root_Shoot_expressed	Root_upregulated
EVM0021388	65.7211	58.3629	58.9618	151.797	155.732	196.074	Root_Shoot_expressed	Root_upregulated
EVM0020999	7.46408	10.1512	17.3758	38.4326	28.4914	29.362	Root_Shoot_expressed	Root_upregulated
EVM0014473	60.0838	63.4717	67.6661	209.663	166.334	150.344	Root_Shoot_expressed	Root_upregulated
EVM0029318	0.466742	0.430236	0.535003	1.49785	1.33584	1.10939	Root_Shoot_expressed	Root_upregulated
EVM0020533	46.1314	38.0654	49.0908	98.0906	136.255	132.706	Root_Shoot_expressed	Root_upregulated
EVM0053281	6.88813	9.99579	16.43	33.9773	22.1506	35.6491	Root_Shoot_expressed	Root_upregulated
EVM0027105	27.4786	28.0682	23.6848	68.7459	58.2189	91.5047	Root_Shoot_expressed	Root_upregulated
EVM0037653	3.2091	2.7816	3.32578	8.86801	7.32929	9.49667	Root_Shoot_expressed	Root_upregulated
EVM0022238	9.3411	11.2538	6.06308	31.5947	21.0913	20.8473	Root_Shoot_expressed	Root_upregulated
EVM0027364	0.625244	1.20238	0.582588	2.44071	1.79648	2.41218	Root_Shoot_expressed	Root_upregulated
EVM0010865	21.6661	28.013	38.3551	77.2907	83.4272	82.1573	Root_Shoot_expressed	Root_upregulated
EVM0009519	107.253	105.287	123.881	310.38	315.136	302.872	Root_Shoot_expressed	Root_upregulated
EVM0046143	2.37148	5.01513	6.41729	12.8549	12.954	12.2855	Root_Shoot_expressed	Root_upregulated
EVM0007689	8.5383	5.00701	8.07177	25.0725	19.1405	15.4465	Root_Shoot_expressed	Root_upregulated
EVM0054888	25.7343	40.7491	28.7754	75.6157	85.6519	101.699	Root_Shoot_expressed	Root_upregulated
EVM0005185	28.6987	20.6519	28.8776	81.0776	77.7116	57.2161	Root_Shoot_expressed	Root_upregulated
EVM0045189	51.6599	49.0174	48.2342	120.638	140.519	150.066	Root_Shoot_expressed	Root_upregulated
EVM0020415	14.3209	7.0975	10.6569	34.5713	25.0361	28.9755	Root_Shoot_expressed	Root_upregulated
EVM0004782	11.0445	14.7256	9.46776	26.2971	29.8672	41.2396	Root_Shoot_expressed	Root_upregulated
EVM0036167	623.997	581.18	556.34	1788	1647.08	1436.19	Root_Shoot_expressed	Root_upregulated
EVM0052677	18.5492	8.32161	9.93514	33.536	40.1506	28.1957	Root_Shoot_expressed	Root_upregulated
EVM0019252	48.3125	103.099	122.067	204.909	240.991	312.147	Root_Shoot_expressed	Root_upregulated
EVM0030850	165.504	181.536	248.681	593.732	460.421	599.039	Root_Shoot_expressed	Root_upregulated
EVM0045722	9.49502	7.83378	8.83893	29.4092	25.0337	18.2697	Root_Shoot_expressed	Root_upregulated
EVM0015092	11.9381	6.47103	4.92822	22.0356	23.0376	19.844	Root_Shoot_expressed	Root_upregulated
EVM0024422	122.492	104.239	105.305	315.859	284.771	324.835	Root_Shoot_expressed	Root_upregulated
EVM0010883	28.3179	29.3091	24.64	80.3247	79.4557	69.6204	Root_Shoot_expressed	Root_upregulated
EVM0033210	22.3025	23.5329	31.9986	80.5497	66.8176	69.7073	Root_Shoot_expressed	Root_upregulated
EVM0051270	3.97062	3.49702	4.0872	7.58518	11.6708	12.9781	Root_Shoot_expressed	Root_upregulated
EVM0002171	38.4418	36.8796	35.6392	112.134	110.3	87.2617	Root_Shoot_expressed	Root_upregulated
EVM0023923	24.588	28.2445	36.5155	59.0294	100.757	89.6465	Root_Shoot_expressed	Root_upregulated
EVM0007037	16.0429	11.7	16.7867	54.2117	35.7601	34.3443	Root_Shoot_expressed	Root_upregulated
EVM0009532	0.439794	0.812274	0.491822	1.25592	1.72067	1.8935	Root_Shoot_expressed	Root_upregulated
EVM0036383	14.0859	23.9908	22.889	58.3792	69.2887	42.6422	Root_Shoot_expressed	Root_upregulated
EVM0012966	31.7007	31.2821	39.2743	113.601	86.383	85.8361	Root_Shoot_expressed	Root_upregulated
EVM0041011	2.96528	3.31404	2.18389	7.3665	8.3301	7.97464	Root_Shoot_expressed	Root_upregulated
EVM0031544	1.5256	1.70475	1.21715	2.85458	4.84251	4.75424	Root_Shoot_expressed	Root_upregulated
EVM0039701	1.81214	2.39681	5.00821	8.97412	9.27721	7.55751	Root_Shoot_expressed	Root_upregulated
EVM0008079	162.036	326.342	172.877	695.448	579.027	577.627	Root_Shoot_expressed	Root_upregulated
EVM0023542	1525.18	1085.2	1161.96	3574.71	3741.98	3251.04	Root_Shoot_expressed	Root_upregulated
EVM0033989	55.5307	37.1561	35.9424	116.026	124.073	120.309	Root_Shoot_expressed	Root_upregulated
EVM0000742	6.8724	7.23123	7.25712	17.7247	17.625	24.5164	Root_Shoot_expressed	Root_upregulated
EVM0011951	24.3948	30.9141	25.8741	86.0838	75.676	65.7679	Root_Shoot_expressed	Root_upregulated
EVM0044355	7.80789	9.91429	6.6001	25.402	19.7258	23.0515	Root_Shoot_expressed	Root_upregulated
EVM0040733	2.94196	1.80184	2.88711	7.85862	7.30862	6.22904	Root_Shoot_expressed	Root_upregulated
EVM0011225	3.51234	2.48071	4.76343	10.4569	12.3679	7.34801	Root_Shoot_expressed	Root_upregulated
EVM0025834	4.39178	4.53543	9.02473	18.5384	19.8018	12.0456	Root_Shoot_expressed	Root_upregulated
EVM0004289	1.99	8.21554	6.54719	13.5568	16.4869	17.0047	Root_Shoot_expressed	Root_upregulated
EVM0016869	4.63238	4.82106	3.11532	11.991	12.8676	10.4506	Root_Shoot_expressed	Root_upregulated
EVM0001510	4.72035	1.92376	4.05066	9.57023	11.6376	8.85455	Root_Shoot_expressed	Root_upregulated
EVM0046921	11.1698	6.17224	7.95212	26.8808	22.7049	21.6603	Root_Shoot_expressed	Root_upregulated
EVM0002496	0.505777	0.558756	1.39078	1.83717	2.65412	2.43078	Root_Shoot_expressed	Root_upregulated
EVM0031973	7.85576	7.56648	10.0389	20.8868	20.9798	29.9831	Root_Shoot_expressed	Root_upregulated
EVM0027275	0.92968	0.800518	1.75884	3.33887	2.41825	4.09153	Root_Shoot_expressed	Root_upregulated
EVM0053829	3.72182	1.60224	1.68944	7.13269	5.88938	6.78708	Root_Shoot_expressed	Root_upregulated
EVM0028978	4.27386	2.18383	2.54956	9.67094	6.34849	9.43555	Root_Shoot_expressed	Root_upregulated
EVM0050185	56.6305	46.6712	67.1151	145.279	173.183	163.334	Root_Shoot_expressed	Root_upregulated
EVM0023334	13.3039	12.7171	9.94452	36.9804	37.7179	26.9896	Root_Shoot_expressed	Root_upregulated
EVM0048359	25.0739	19.5619	28.4341	82.4473	70.4664	53.7321	Root_Shoot_expressed	Root_upregulated
EVM0054319	11.6017	15.9756	12.7622	29.5011	47.1435	37.5069	Root_Shoot_expressed	Root_upregulated
EVM0011818	67.6433	70.9284	74.2798	208.539	175.806	218.095	Root_Shoot_expressed	Root_upregulated
EVM0007578	49.4912	57.1771	43.3315	152.888	127.148	144.905	Root_Shoot_expressed	Root_upregulated
EVM0018174	0.161098	0.295665	0.691389	1.12522	0.910651	1.21825	Root_Shoot_expressed	Root_upregulated
EVM0030560	6.96501	11.8669	8.68215	26.7829	28.2901	22.9115	Root_Shoot_expressed	Root_upregulated
EVM0035821	4.83139	2.93876	2.98902	9.19154	12.5437	8.81594	Root_Shoot_expressed	Root_upregulated
EVM0034998	26.2761	24.085	23.3541	82.4881	62.7181	64.2959	Root_Shoot_expressed	Root_upregulated
EVM0000316	6.31563	13.9809	10.5164	26.6521	30.7489	30.2543	Root_Shoot_expressed	Root_upregulated
EVM0022677	12.9306	14.9697	16.7364	50.6202	42.7358	33.6328	Root_Shoot_expressed	Root_upregulated
EVM0023280	8.95501	11.7148	11.9557	31.5774	29.0395	32.3983	Root_Shoot_expressed	Root_upregulated
EVM0007839	7.22471	4.00561	8.82263	21.1819	19.8767	16.1486	Root_Shoot_expressed	Root_upregulated
EVM0016805	153.601	140.26	148.823	430.234	417.025	416.187	Root_Shoot_expressed	Root_upregulated
EVM0040957	39.1819	30.2455	36.1826	122.101	101.082	78.2582	Root_Shoot_expressed	Root_upregulated
EVM0026798	129.19	159.468	115.742	433.609	378.768	342.762	Root_Shoot_expressed	Root_upregulated
EVM0051899	15.7702	30.0189	17.3179	74.5014	50.3562	55.4208	Root_Shoot_expressed	Root_upregulated
EVM0046281	9.18545	7.1817	8.78175	26.8308	27.6113	17.4264	Root_Shoot_expressed	Root_upregulated
EVM0012484	2.01002	1.02746	1.43908	3.93581	5.0875	3.77383	Root_Shoot_expressed	Root_upregulated
EVM0054397	10.6424	11.4788	12.9777	33.6553	35.6469	31.0573	Root_Shoot_expressed	Root_upregulated
EVM0030636	1.57365	1.32587	2.47774	6.31583	5.36133	3.70369	Root_Shoot_expressed	Root_upregulated
EVM0010275	2.36194	0.325871	1.6232	3.68228	3.89701	4.75792	Root_Shoot_expressed	Root_upregulated
EVM0009525	0.301233	1.44762	1.7107	3.91201	3.09156	2.90067	Root_Shoot_expressed	Root_upregulated
EVM0011005	3.73308	4.99729	4.00577	15.6919	9.85594	10.9335	Root_Shoot_expressed	Root_upregulated
EVM0023372	93.2428	84.4572	79.1494	196.565	257.682	281.698	Root_Shoot_expressed	Root_upregulated
EVM0003977	32.0836	32.3607	34.3569	110.35	101.849	71.0657	Root_Shoot_expressed	Root_upregulated
EVM0052842	11.7992	5.82619	6.02828	21.8618	27.6288	18.3566	Root_Shoot_expressed	Root_upregulated
EVM0039945	39.3604	29.3604	30.5069	96.2459	92.2874	96.4899	Root_Shoot_expressed	Root_upregulated
EVM0023555	16.3809	5.25637	8.93893	29.0168	31.5043	27.3207	Root_Shoot_expressed	Root_upregulated
EVM0009481	133.596	121.218	180.422	418.291	428.142	404.424	Root_Shoot_expressed	Root_upregulated
EVM0009517	254.305	408.726	375.108	909.266	1007.55	1068.75	Root_Shoot_expressed	Root_upregulated
EVM0000437	17.5216	19.3395	20.8798	55.6319	56.4199	54.1652	Root_Shoot_expressed	Root_upregulated
EVM0053125	15.4541	71.4402	115.52	161.42	186.592	235.173	Root_Shoot_expressed	Root_upregulated
EVM0015994	7.78182	3.22222	5.56141	18.1322	14.0934	15.5112	Root_Shoot_expressed	Root_upregulated
EVM0046662	3.72188	4.98081	6.9765	17.0328	11.6878	16.4724	Root_Shoot_expressed	Root_upregulated
EVM0050005	1.17992	1.58896	2.51178	5.46546	5.02341	4.73718	Root_Shoot_expressed	Root_upregulated
EVM0026977	11.2093	11.6524	8.0377	28.4204	25.745	34.9367	Root_Shoot_expressed	Root_upregulated
EVM0049670	9.27101	7.98362	2.63849	14.6637	18.6886	24.0529	Root_Shoot_expressed	Root_upregulated
EVM0012355	1.32658	0.347282	0.48774	2.0692	2.13346	2.03672	Root_Shoot_expressed	Root_upregulated
EVM0041832	35.139	31.9732	41.4767	122.487	79.174	112.114	Root_Shoot_expressed	Root_upregulated
EVM0014941	0.25622	1.40356	1.9758	3.5174	3.99851	2.9927	Root_Shoot_expressed	Root_upregulated
EVM0030697	7.34907	28.0952	27.716	48.7053	55.8838	78.0297	Root_Shoot_expressed	Root_upregulated
EVM0043194	32.6727	20.6391	37.7177	104.808	72.0203	86.5005	Root_Shoot_expressed	Root_upregulated
EVM0050659	23.843	36.9058	33.5283	103.629	81.7199	87.4636	Root_Shoot_expressed	Root_upregulated
EVM0012108	6.70208	3.60643	3.12933	10.0681	13.15	15.7138	Root_Shoot_expressed	Root_upregulated
EVM0013676	50.3844	53.9555	51.3323	147.826	134.852	168.434	Root_Shoot_expressed	Root_upregulated
EVM0008259	0.908429	1.9541	2.2779	5.67939	3.9012	5.31708	Root_Shoot_expressed	Root_upregulated
EVM0020572	19.3681	19.5125	22.5878	63.4704	62.3211	52.9352	Root_Shoot_expressed	Root_upregulated
EVM0048855	74.4076	58.1155	57.1053	201.899	192.017	157.647	Root_Shoot_expressed	Root_upregulated
EVM0035504	2.16896	2.39521	4.84524	9.61615	8.77417	8.99051	Root_Shoot_expressed	Root_upregulated
EVM0000964	6.22181	9.28068	7.34391	19.1099	21.6479	25.7358	Root_Shoot_expressed	Root_upregulated
EVM0054043	0.563875	0.518005	0.847321	1.69423	2.39782	1.52852	Root_Shoot_expressed	Root_upregulated
EVM0054196	213.285	330.858	218.827	630.808	797.282	795.439	Root_Shoot_expressed	Root_upregulated
EVM0000674	9.17608	7.41786	8.31052	22.3419	21.8991	28.365	Root_Shoot_expressed	Root_upregulated
EVM0021467	8.94894	6.76364	9.79282	26.4874	27.7398	20.1392	Root_Shoot_expressed	Root_upregulated
EVM0027029	3.49234	3.87568	4.2479	11.9405	11.7077	10.2472	Root_Shoot_expressed	Root_upregulated
EVM0017763	15.5367	13.5935	13.5604	38.1997	50.2396	36.238	Root_Shoot_expressed	Root_upregulated
EVM0020284	2.67132	3.09724	2.97576	8.78848	7.79041	8.97331	Root_Shoot_expressed	Root_upregulated
EVM0013450	21.3429	14.3808	15.8881	51.8505	53.8531	45.1291	Root_Shoot_expressed	Root_upregulated
EVM0010500	3.50743	5.94883	6.86981	15.9847	14.534	17.3092	Root_Shoot_expressed	Root_upregulated
EVM0045491	8.07284	5.45957	6.93481	20.6552	23.2328	16.1568	Root_Shoot_expressed	Root_upregulated
EVM0050507	1.47909	1.58675	1.79984	4.58263	4.2043	5.49746	Root_Shoot_expressed	Root_upregulated
EVM0007768	35.0178	39.5388	32.081	90.5322	116.714	106.03	Root_Shoot_expressed	Root_upregulated
EVM0042722	8.39866	9.93106	11.5432	28.3494	30.5726	28.8622	Root_Shoot_expressed	Root_upregulated
EVM0027372	44.6061	37.1668	46.2087	150.991	107.27	118.127	Root_Shoot_expressed	Root_upregulated
EVM0044714	115.225	62.6714	70.1085	259.338	223.305	246.883	Root_Shoot_expressed	Root_upregulated
EVM0051310	44.0979	52.2866	76.8436	210.352	137.275	161.953	Root_Shoot_expressed	Root_upregulated
EVM0039854	4.73757	8.4362	2.01065	18.4871	12.3175	13.8687	Root_Shoot_expressed	Root_upregulated
EVM0013973	56.973	54.654	54.2376	163.781	158.939	165.401	Root_Shoot_expressed	Root_upregulated
EVM0018491	150.944	194.532	162.02	496.56	508.315	489.279	Root_Shoot_expressed	Root_upregulated
EVM0032420	4.29268	7.79633	6.42403	20.3224	12.1799	22.0106	Root_Shoot_expressed	Root_upregulated
EVM0049582	10.5376	15.6235	11.386	30.2149	40.2067	40.1617	Root_Shoot_expressed	Root_upregulated
EVM0025048	16.5501	15.7819	20.0548	44.6753	50.2538	59.4096	Root_Shoot_expressed	Root_upregulated
EVM0015369	3.47944	1.98621	4.43178	9.04767	9.8269	10.3173	Root_Shoot_expressed	Root_upregulated
EVM0021553	20.1391	12.8678	13.3809	47.3674	51.9302	37.6811	Root_Shoot_expressed	Root_upregulated
EVM0047035	204.813	199.189	211.575	562.917	668.471	589.159	Root_Shoot_expressed	Root_upregulated
EVM0052915	1.01506	1.34897	2.42239	4.42853	6.165	3.56491	Root_Shoot_expressed	Root_upregulated
EVM0013767	6.35707	9.26339	9.17705	20.7173	24.7856	27.929	Root_Shoot_expressed	Root_upregulated
EVM0037822	0.382375	0.235157	0.602817	1.03609	1.31606	1.26172	Root_Shoot_expressed	Root_upregulated
EVM0022927	2.03659	1.94945	4.44437	8.17548	9.41505	7.38925	Root_Shoot_expressed	Root_upregulated
EVM0041602	109.335	99.7031	92.0964	253.296	345.429	293.695	Root_Shoot_expressed	Root_upregulated
EVM0043536	23.6987	51.7472	27.2961	102.26	108.553	93.8579	Root_Shoot_expressed	Root_upregulated
EVM0013078	3.68153	4.83751	3.56897	14.6047	11.0291	10.2247	Root_Shoot_expressed	Root_upregulated
EVM0032878	173.593	131.07	259.379	614.049	475.594	584.514	Root_Shoot_expressed	Root_upregulated
EVM0024614	11.628	16.5022	16.8828	49.8234	39.2672	44.5231	Root_Shoot_expressed	Root_upregulated
EVM0000826	4.4156	4.50823	8.74441	21.3287	11.8358	19.3108	Root_Shoot_expressed	Root_upregulated
EVM0020827	23.0243	22.4386	25.3254	77.6246	69.4055	63.2762	Root_Shoot_expressed	Root_upregulated
EVM0028695	404.883	334.592	314.257	848.75	1166.59	1121.51	Root_Shoot_expressed	Root_upregulated
EVM0024491	17.2237	8.32995	18.9041	43.7197	41.3749	47.373	Root_Shoot_expressed	Root_upregulated
EVM0004579	16.6773	18.0966	16.2842	49.4606	55.1398	47.5378	Root_Shoot_expressed	Root_upregulated
EVM0031248	6.41431	7.91009	8.89318	22.5102	21.3428	25.3407	Root_Shoot_expressed	Root_upregulated
EVM0006451	290.21	226.064	260.854	705.949	867.453	742.661	Root_Shoot_expressed	Root_upregulated
EVM0005383	1044.61	1611.74	1353.48	3346.78	3894.04	4712.75	Root_Shoot_expressed	Root_upregulated
EVM0044699	56.3691	61.4926	43.6018	142.601	138.618	200.209	Root_Shoot_expressed	Root_upregulated
EVM0006199	8.2968	6.22977	12.2226	33.2221	22.4349	24.1333	Root_Shoot_expressed	Root_upregulated
EVM0003189	4.84721	4.29266	5.20735	15.8246	15.7571	11.2164	Root_Shoot_expressed	Root_upregulated
EVM0028564	24.6688	23.4797	14.0886	76.345	50.7893	59.3335	Root_Shoot_expressed	Root_upregulated
EVM0012785	19.8645	21.2065	21.0238	45.6749	71.9302	68.6697	Root_Shoot_expressed	Root_upregulated
EVM0047857	0.917002	2.78733	1.97033	4.81983	6.49512	5.71927	Root_Shoot_expressed	Root_upregulated
EVM0028812	3.21547	0.414973	4.31265	7.3884	8.45537	8.00347	Root_Shoot_expressed	Root_upregulated
EVM0045592	3.91289	3.46012	3.72425	12.6996	11.1169	9.51661	Root_Shoot_expressed	Root_upregulated
EVM0053202	8.99462	5.82392	7.54407	19.8887	27.6947	19.5879	Root_Shoot_expressed	Root_upregulated
EVM0012067	18.2723	19.4068	18.6311	51.0244	56.8037	61.5849	Root_Shoot_expressed	Root_upregulated
EVM0039699	45.6879	42.3614	45.8076	126.619	144.199	132.07	Root_Shoot_expressed	Root_upregulated
EVM0035909	9.68756	1.6296	7.216	14.5492	21.2253	20.0075	Root_Shoot_expressed	Root_upregulated
EVM0010829	43.1243	53.4456	40.8929	130.181	147.022	136.708	Root_Shoot_expressed	Root_upregulated
EVM0050927	233.17	244.154	246.064	742.928	698.084	737.866	Root_Shoot_expressed	Root_upregulated
EVM0017386	4.07337	2.37033	4.0956	11.464	10.3547	9.92749	Root_Shoot_expressed	Root_upregulated
EVM0054380	17.4585	12.6525	10.2885	39.5373	36.2003	45.9891	Root_Shoot_expressed	Root_upregulated
EVM0033541	29.3403	32.6424	35.4568	106.349	101.779	85.7819	Root_Shoot_expressed	Root_upregulated
EVM0023473	62.5827	30.8124	30.5457	112.464	163.977	97.4713	Root_Shoot_expressed	Root_upregulated
EVM0023908	17.1465	35.8534	16.308	68.6714	78.795	61.8409	Root_Shoot_expressed	Root_upregulated
EVM0024239	10.9943	9.4618	8.52425	32.8761	32.2893	22.3867	Root_Shoot_expressed	Root_upregulated
EVM0013269	2.13351	1.95875	2.61656	7.9199	7.07309	5.27663	Root_Shoot_expressed	Root_upregulated
EVM0032057	3.22265	2.64812	3.36891	11.1904	9.16065	7.63075	Root_Shoot_expressed	Root_upregulated
EVM0043913	46.9871	36.3037	36.0747	139.15	98.2959	124.115	Root_Shoot_expressed	Root_upregulated
EVM0049903	80.2897	65.8947	58.1259	220.619	205.931	192.625	Root_Shoot_expressed	Root_upregulated
EVM0007339	5.96302	3.81306	6.01203	18.0845	17.5225	12.2541	Root_Shoot_expressed	Root_upregulated
EVM0049672	571.095	1049.57	593.766	2307.23	2809.95	1599.75	Root_Shoot_expressed	Root_upregulated
EVM0044505	7.67608	18.4125	15.0084	38.9265	41.8137	43.9393	Root_Shoot_expressed	Root_upregulated
EVM0043864	8.54746	4.45797	7.65041	19.9804	19.7542	22.9368	Root_Shoot_expressed	Root_upregulated
EVM0050070	11.6313	3.29973	2.48634	15.7335	15.1579	21.9635	Root_Shoot_expressed	Root_upregulated
EVM0033526	8.67106	28.5913	13.5201	61.7109	36.4503	55.9903	Root_Shoot_expressed	Root_upregulated
EVM0033542	6.75403	5.85766	5.4726	23.0314	16.2177	15.6529	Root_Shoot_expressed	Root_upregulated
EVM0035814	40.5503	25.7632	25.3241	116.954	67.4706	93.998	Root_Shoot_expressed	Root_upregulated
EVM0012768	6.37382	4.04879	5.04989	18.0935	16.6234	12.3537	Root_Shoot_expressed	Root_upregulated
EVM0020528	0.759135	1.29741	2.60898	5.24517	4.81961	4.14037	Root_Shoot_expressed	Root_upregulated
EVM0020303	119.93	147.97	87.1685	402.029	339.125	340.661	Root_Shoot_expressed	Root_upregulated
EVM0032682	98.4918	80.9383	87.8426	244.394	327.933	242.588	Root_Shoot_expressed	Root_upregulated
EVM0017976	1.09043	3.6297	4.66189	7.3423	8.77562	12.4965	Root_Shoot_expressed	Root_upregulated
EVM0000259	5.9921	8.44289	5.4533	20.8562	20.2454	19.5862	Root_Shoot_expressed	Root_upregulated
EVM0028828	10.4911	10.0137	9.94349	39.0083	28.0999	25.8285	Root_Shoot_expressed	Root_upregulated
EVM0009706	5.63763	3.05788	2.86503	13.6306	13.829	7.82666	Root_Shoot_expressed	Root_upregulated
EVM0031978	6.4429	8.05699	8.65536	23.3408	26.9773	20.4482	Root_Shoot_expressed	Root_upregulated
EVM0019082	5.50054	3.69716	2.51702	10.0211	11.9829	13.8091	Root_Shoot_expressed	Root_upregulated
EVM0034000	27.8517	13.58	15.4629	68.2694	58.5303	47.2904	Root_Shoot_expressed	Root_upregulated
EVM0036037	12.2478	6.41096	13.1746	33.5468	24.9319	39.0363	Root_Shoot_expressed	Root_upregulated
EVM0043314	9.88085	9.70141	12.2573	38.9963	34.6017	24.0643	Root_Shoot_expressed	Root_upregulated
EVM0034284	19.3934	20.2962	20.0853	49.838	63.335	70.3382	Root_Shoot_expressed	Root_upregulated
EVM0012538	3.21951	2.92362	4.28269	12.0557	11.3941	8.58041	Root_Shoot_expressed	Root_upregulated
EVM0043368	10.8051	14.1407	15.8841	40.8846	46.3224	38.2471	Root_Shoot_expressed	Root_upregulated
EVM0008397	0.428872	1.2645	0.737281	1.9095	2.84426	2.72475	Root_Shoot_expressed	Root_upregulated
EVM0019036	144.749	47.7987	81.5373	216.773	372.824	253.788	Root_Shoot_expressed	Root_upregulated
EVM0008440	21.783	15.8722	15.7701	55.6861	58.3203	50.3973	Root_Shoot_expressed	Root_upregulated
EVM0028739	8.22783	12.1434	6.28636	22.6353	30.5885	28.9766	Root_Shoot_expressed	Root_upregulated
EVM0031798	0.346743	0.945171	0.889736	3.01072	1.90721	1.81153	Root_Shoot_expressed	Root_upregulated
EVM0054912	5.52717	6.32715	14.0745	31.2859	27.9197	20.8031	Root_Shoot_expressed	Root_upregulated
EVM0024659	6.82223	4.86077	5.14091	13.9489	17.3715	20.689	Root_Shoot_expressed	Root_upregulated
EVM0030547	99.4376	55.7239	34.7973	247.425	183.697	156.626	Root_Shoot_expressed	Root_upregulated
EVM0004385	42.8949	36.0906	28.522	106.499	127.761	98.9227	Root_Shoot_expressed	Root_upregulated
EVM0048597	3.53986	3.66512	2.8446	10.8413	9.76576	10.5741	Root_Shoot_expressed	Root_upregulated
EVM0046640	9.19176	1.80453	5.18583	13.4242	14.5419	22.3061	Root_Shoot_expressed	Root_upregulated
EVM0050987	7.49765	8.15015	6.61963	17.335	25.9464	25.976	Root_Shoot_expressed	Root_upregulated
EVM0024139	20.2244	23.4797	29.7124	76.1417	81.974	70.4381	Root_Shoot_expressed	Root_upregulated
EVM0020001	0.612941	0.563636	0.526496	1.35517	2.23034	1.73384	Root_Shoot_expressed	Root_upregulated
EVM0011892	24.6759	42.1675	26.8601	104.235	122.059	66.3829	Root_Shoot_expressed	Root_upregulated
EVM0040530	2.56843	11.1863	11.2416	26.1663	22.1727	29.8435	Root_Shoot_expressed	Root_upregulated
EVM0029654	2.96102	4.37364	0.976312	7.85772	8.92376	9.23773	Root_Shoot_expressed	Root_upregulated
EVM0022850	18.0426	20.6895	26.2387	63.941	67.1787	72.473	Root_Shoot_expressed	Root_upregulated
EVM0022109	6.95197	7.22872	8.02874	22.6272	20.3167	26.6656	Root_Shoot_expressed	Root_upregulated
EVM0018164	13.9312	7.95245	9.05019	32.9608	33.7936	30.2107	Root_Shoot_expressed	Root_upregulated
EVM0042586	32.0795	23.8992	37.213	112.414	103.666	76.1476	Root_Shoot_expressed	Root_upregulated
EVM0049080	6.37152	5.79121	5.69869	21.2576	14.964	19.8051	Root_Shoot_expressed	Root_upregulated
EVM0003752	75.6275	71.0698	75.2728	278.26	198.008	220.22	Root_Shoot_expressed	Root_upregulated
EVM0042955	17.0091	6.40598	9.23473	38.6491	38.9304	24.9037	Root_Shoot_expressed	Root_upregulated
EVM0054165	6.05907	8.02821	7.80013	24.6543	27.1809	16.8874	Root_Shoot_expressed	Root_upregulated
EVM0002576	12.9864	11.5559	16.5518	53.5741	44.362	31.1511	Root_Shoot_expressed	Root_upregulated
EVM0048342	12.6872	16.0581	14.6465	35.2966	49.2352	51.817	Root_Shoot_expressed	Root_upregulated
EVM0020246	95.8927	90.9164	61.9816	246.154	274.986	261.19	Root_Shoot_expressed	Root_upregulated
EVM0008067	0.808866	0.910696	0.849707	2.72622	3.38917	1.96746	Root_Shoot_expressed	Root_upregulated
EVM0042067	45.5307	29.7583	40.6415	109.444	120.077	135.388	Root_Shoot_expressed	Root_upregulated
EVM0014822	17.0899	12.0462	7.05114	25.2498	40.6479	48.0203	Root_Shoot_expressed	Root_upregulated
EVM0012045	33.6433	71.1546	70.2589	187.683	184.715	178.752	Root_Shoot_expressed	Root_upregulated
EVM0002023	11.827	11.1748	4.47088	22.8992	38.8428	24.8116	Root_Shoot_expressed	Root_upregulated
EVM0028632	24.1944	24.5835	8.59888	68.6178	50.788	61.3759	Root_Shoot_expressed	Root_upregulated
EVM0041330	3.5596	15.4037	5.84115	23.3891	33.5275	21.2641	Root_Shoot_expressed	Root_upregulated
EVM0049335	190.831	234.634	198.974	680.569	627.117	660.849	Root_Shoot_expressed	Root_upregulated
EVM0009256	11.4891	11.2332	18.3796	45.1463	51.6972	32.7671	Root_Shoot_expressed	Root_upregulated
EVM0000721	6.13236	1.81171	3.73296	15.0963	11.566	10.1894	Root_Shoot_expressed	Root_upregulated
EVM0019014	1.80395	3.50561	1.54656	6.89301	6.56505	8.18611	Root_Shoot_expressed	Root_upregulated
EVM0031800	3.22022	4.98059	3.30678	12.1697	10.6655	13.5178	Root_Shoot_expressed	Root_upregulated
EVM0054192	2.22245	2.3114	4.34741	9.54506	11.2239	7.33611	Root_Shoot_expressed	Root_upregulated
EVM0012058	41.4234	70.5893	60.8689	163.584	221.619	162.403	Root_Shoot_expressed	Root_upregulated
EVM0000139	19.3766	14.0968	15.855	59.3805	49.6499	47.373	Root_Shoot_expressed	Root_upregulated
EVM0016147	9.57999	28.1757	14.406	65.9276	44.2228	55.3443	Root_Shoot_expressed	Root_upregulated
EVM0020627	33.8307	23.6146	28.0854	89.7389	81.91	99.7323	Root_Shoot_expressed	Root_upregulated
EVM0017933	43.6248	25.0684	38.314	108.239	86.3768	144.93	Root_Shoot_expressed	Root_upregulated
EVM0017779	0.51244	3.74282	3.73206	6.78356	7.14019	11.4267	Root_Shoot_expressed	Root_upregulated
EVM0018677	2.86674	3.32683	1.96742	10.0513	10.1098	5.74944	Root_Shoot_expressed	Root_upregulated
EVM0002446	220.178	200.027	177.82	573.079	672.843	654.064	Root_Shoot_expressed	Root_upregulated
EVM0043851	20.9915	16.8638	15.7807	62.8662	58.9269	48.618	Root_Shoot_expressed	Root_upregulated
EVM0027928	4.28625	3.79622	3.96989	16.2243	12.5977	9.48885	Root_Shoot_expressed	Root_upregulated
EVM0003722	13.6524	23.664	16.6433	61.7222	43.2596	66.6206	Root_Shoot_expressed	Root_upregulated
EVM0013222	22.7837	26.8363	40.0653	83.4693	109	92.8865	Root_Shoot_expressed	Root_upregulated
EVM0036324	144.322	85.6346	90.6574	298.167	453.283	268.693	Root_Shoot_expressed	Root_upregulated
EVM0044872	13.9759	8.391	3.44592	19.6891	31.5519	30.923	Root_Shoot_expressed	Root_upregulated
EVM0021511	5.84555	6.601	6.44039	24.6762	19.0265	16.4243	Root_Shoot_expressed	Root_upregulated
EVM0032370	7.31062	3.85505	6.80981	25.0137	19.0079	13.2884	Root_Shoot_expressed	Root_upregulated
EVM0046228	13.1521	22.2856	27.1311	72.4819	63.0173	63.9866	Root_Shoot_expressed	Root_upregulated
EVM0035550	1.31358	0.801122	1.68944	4.97127	2.94469	4.21267	Root_Shoot_expressed	Root_upregulated
EVM0014668	8.46755	19.8879	16.3972	63.7111	45.0711	33.9606	Root_Shoot_expressed	Root_upregulated
EVM0022641	0.89031	0.681298	1.01917	2.52296	2.68924	3.05283	Root_Shoot_expressed	Root_upregulated
EVM0004797	2.15991	2.72804	3.50723	10.4537	8.69738	7.63182	Root_Shoot_expressed	Root_upregulated
EVM0013127	67.4826	55.6321	97.1642	271.9	212.878	218.031	Root_Shoot_expressed	Root_upregulated
EVM0026329	6.6904	3.16126	6.34062	21.8725	16.2809	13.5298	Root_Shoot_expressed	Root_upregulated
EVM0034161	3.97027	7.1941	8.76921	24.2832	15.3449	24.006	Root_Shoot_expressed	Root_upregulated
EVM0009749	22.5547	29.8026	33.8583	103.679	85.7462	86.0767	Root_Shoot_expressed	Root_upregulated
EVM0024260	11.8398	9.81592	4.35322	25.9369	33.4358	23.84	Root_Shoot_expressed	Root_upregulated
EVM0030472	242.719	179.283	224.365	545.599	782.658	740.342	Root_Shoot_expressed	Root_upregulated
EVM0027207	1.33678	1.77753	1.29045	4.26554	5.26168	4.58093	Root_Shoot_expressed	Root_upregulated
EVM0017152	6.53361	4.75427	7.82675	22.7733	23.0667	15.4148	Root_Shoot_expressed	Root_upregulated
EVM0028839	14.0523	15.5764	18.6714	53.5158	51.0645	50.2485	Root_Shoot_expressed	Root_upregulated
EVM0007078	84.4591	51.5686	65.6299	206.815	260.535	179.11	Root_Shoot_expressed	Root_upregulated
EVM0040184	24.3111	23.5258	16.207	63.274	69.3621	73.1288	Root_Shoot_expressed	Root_upregulated
EVM0039034	430.071	672.626	564.136	1609.5	1687.26	2063.03	Root_Shoot_expressed	Root_upregulated
EVM0015191	61.5129	33.7011	36.0166	140.455	164.55	117.507	Root_Shoot_expressed	Root_upregulated
EVM0020126	0	3.52888	2.23544	7.83392	4.85535	5.87642	Root_Shoot_expressed	Root_upregulated
EVM0024130	166.844	87.0229	107.716	436.187	333.193	395.684	Root_Shoot_expressed	Root_upregulated
EVM0052192	15.8946	15.7265	13.1168	51.8997	42.4243	49.906	Root_Shoot_expressed	Root_upregulated
EVM0046039	14.8599	9.97811	12.4643	41.5485	35.3958	43.4092	Root_Shoot_expressed	Root_upregulated
EVM0000468	4.59363	6.498	8.95321	19.2067	21.3294	24.1508	Root_Shoot_expressed	Root_upregulated
EVM0040426	3.37546	3.09879	6.58575	12.4183	15.6294	14.1087	Root_Shoot_expressed	Root_upregulated
EVM0045047	1.35072	0.406926	0.384346	1.70658	2.44059	2.77294	Root_Shoot_expressed	Root_upregulated
EVM0039981	1.39264	35.469	26.6347	75.5686	59.2672	70.8728	Root_Shoot_expressed	Root_upregulated
EVM0004175	7.88411	7.39431	9.43882	25.5082	25.412	29.1964	Root_Shoot_expressed	Root_upregulated
EVM0001321	1.53284	1.38125	0.435681	3.35518	4.94463	2.59626	Root_Shoot_expressed	Root_upregulated
EVM0029223	12.3728	11.5357	11.7749	35.1992	41.5675	39.5724	Root_Shoot_expressed	Root_upregulated
EVM0019495	38.6589	43.88	47.6643	171.306	112.232	141.217	Root_Shoot_expressed	Root_upregulated
EVM0008522	2.50638	0.769009	0.897345	4.94945	5.59659	3.07802	Root_Shoot_expressed	Root_upregulated
EVM0016727	8.26073	21.2364	21.0556	44.0489	64.2721	56.7587	Root_Shoot_expressed	Root_upregulated
EVM0025717	13.9073	9.14743	29.178	75.4757	57.3345	37.9055	Root_Shoot_expressed	Root_upregulated
EVM0009685	278.972	135.668	200.531	697.574	518.566	796.754	Root_Shoot_expressed	Root_upregulated
EVM0040155	1.17945	0.984102	0.949252	4.19552	3.33038	2.69111	Root_Shoot_expressed	Root_upregulated
EVM0020521	2.41364	3.64461	3.43711	11.1458	8.78082	11.24	Root_Shoot_expressed	Root_upregulated
EVM0054875	7.9328	4.71173	4.40635	22.3725	18.4799	15.1387	Root_Shoot_expressed	Root_upregulated
EVM0044895	1.8551	1.98773	1.6468	6.085	4.32779	7.64061	Root_Shoot_expressed	Root_upregulated
EVM0015477	17.7757	21.912	23.6703	85.0185	58.3199	65.0273	Root_Shoot_expressed	Root_upregulated
EVM0025501	21.6981	29.1964	23.9029	98.9275	61.4736	85.7584	Root_Shoot_expressed	Root_upregulated
EVM0036696	24.328	16.8367	21.6088	76.3776	68.1306	62.2387	Root_Shoot_expressed	Root_upregulated
EVM0040628	1.81739	0.659946	2.79713	4.1956	5.98338	7.19495	Root_Shoot_expressed	Root_upregulated
EVM0041220	49.0725	43.457	27.1784	101.751	125.644	167.203	Root_Shoot_expressed	Root_upregulated
EVM0009606	0.540864	0.46393	0.73121	2.3665	1.73519	1.62229	Root_Shoot_expressed	Root_upregulated
EVM0038179	36.6502	11.6448	19.4952	71.4803	82.0399	70.6155	Root_Shoot_expressed	Root_upregulated
EVM0046485	5.63808	14.5039	9.9872	37.4219	34.4369	27.7945	Root_Shoot_expressed	Root_upregulated
EVM0039753	4.02241	4.19584	4.06089	14.053	14.4582	12.1308	Root_Shoot_expressed	Root_upregulated
EVM0053274	26.7655	33.5112	34.1793	111.339	105.616	95.7019	Root_Shoot_expressed	Root_upregulated
EVM0040598	4.68852	3.47134	4.97678	16.2981	15.7554	11.4471	Root_Shoot_expressed	Root_upregulated
EVM0014144	5.47968	10.0752	12.0397	33.9074	33.1595	24.3798	Root_Shoot_expressed	Root_upregulated
EVM0042898	34.6973	45.4882	34.0106	129.995	104.796	143.84	Root_Shoot_expressed	Root_upregulated
EVM0045622	3.92788	3.53102	2.86825	10.4434	10.7896	13.0115	Root_Shoot_expressed	Root_upregulated
EVM0049726	26.039	50.9717	57.6398	148.86	163.486	134.371	Root_Shoot_expressed	Root_upregulated
EVM0047362	2.34229	5.06901	1.25344	11.6934	7.79087	9.26586	Root_Shoot_expressed	Root_upregulated
EVM0031455	9.32986	8.51672	7.77146	25.6533	34.6515	24.7539	Root_Shoot_expressed	Root_upregulated
EVM0030970	1.39171	5.83795	3.33741	10.0582	12.3704	12.6585	Root_Shoot_expressed	Root_upregulated
EVM0030314	48.8426	75.8583	34.5565	211.5	129.96	188.01	Root_Shoot_expressed	Root_upregulated
EVM0005416	4909.96	6038.55	5952.16	16222	18857	21138.7	Root_Shoot_expressed	Root_upregulated
EVM0019964	37.4261	40.8711	48.9644	186.013	124.567	113.032	Root_Shoot_expressed	Root_upregulated
EVM0044030	0.254422	0.468867	0.218694	0.772491	0.969863	1.39371	Root_Shoot_expressed	Root_upregulated
EVM0016943	1.81739	2.63978	2.79713	10.1394	7.57895	6.43759	Root_Shoot_expressed	Root_upregulated
EVM0040209	18.1841	14.6204	20.7793	74.6008	50.9129	53.4238	Root_Shoot_expressed	Root_upregulated
EVM0026581	48.8905	42.6176	66.15	229.35	124.622	172.522	Root_Shoot_expressed	Root_upregulated
EVM0008919	102.4	70.8292	56.453	241.661	260.59	264.853	Root_Shoot_expressed	Root_upregulated
EVM0041430	5.53345	7.88092	5.40404	26.0878	22.0218	14.7427	Root_Shoot_expressed	Root_upregulated
EVM0005339	12.8182	8.33763	10.0274	43.0566	31.1794	29.9677	Root_Shoot_expressed	Root_upregulated
EVM0046399	32.713	25.4079	24.5526	90.2055	96.1329	90.1262	Root_Shoot_expressed	Root_upregulated
EVM0022093	16.5768	16.1065	17.8526	63.3394	53.0437	52.646	Root_Shoot_expressed	Root_upregulated
EVM0053187	3.96722	3.82235	6.26725	16.3154	19.4543	11.4046	Root_Shoot_expressed	Root_upregulated
EVM0034042	6.38666	7.51351	8.10339	20.4283	31.2796	22.1377	Root_Shoot_expressed	Root_upregulated
EVM0041345	98.911	106.657	135.728	407.146	422.562	315.93	Root_Shoot_expressed	Root_upregulated
EVM0032278	3.10893	6.68916	3.17502	16.0509	13.843	13.6642	Root_Shoot_expressed	Root_upregulated
EVM0049234	12.2001	7.68918	15.855	39.152	39.8704	41.0095	Root_Shoot_expressed	Root_upregulated
EVM0026882	115.542	78.1733	92.0812	339.97	315.954	304.036	Root_Shoot_expressed	Root_upregulated
EVM0042423	6.59812	8.1318	10.8058	32.731	31.1818	21.8643	Root_Shoot_expressed	Root_upregulated
EVM0029160	7.99135	5.47793	5.41165	22.4622	23.261	17.7118	Root_Shoot_expressed	Root_upregulated
EVM0042872	11.4959	7.27991	9.6669	30.7625	38.396	26.4587	Root_Shoot_expressed	Root_upregulated
EVM0002096	29.4676	25.6767	29.672	112.448	87.6147	85.1326	Root_Shoot_expressed	Root_upregulated
EVM0049879	0.353427	0.489175	0.0506574	0.95852	1.01443	1.03755	Root_Shoot_expressed	Root_upregulated
EVM0015796	22.3139	21.6838	21.9453	76.9952	76.1685	69.3519	Root_Shoot_expressed	Root_upregulated
EVM0015256	13.4325	18.2568	13.806	40.1744	50.9596	62.4697	Root_Shoot_expressed	Root_upregulated
EVM0018991	16.5105	15.9114	17.1589	59.1386	61.1518	47.3324	Root_Shoot_expressed	Root_upregulated
EVM0014336	1.8874	8.35712	7.99366	24.1868	21.2628	16.2684	Root_Shoot_expressed	Root_upregulated
EVM0019089	2.74162	5.15621	3.42527	13.0199	14.7329	10.5715	Root_Shoot_expressed	Root_upregulated
EVM0004437	4.51197	3.4782	2.66364	14.36	12.8954	8.80841	Root_Shoot_expressed	Root_upregulated
EVM0007906	86.0649	64.4026	79.2563	202.108	330.651	244.877	Root_Shoot_expressed	Root_upregulated
EVM0012583	2.78064	4.25431	1.8566	11.5749	10.839	7.68607	Root_Shoot_expressed	Root_upregulated
EVM0015919	36.5527	39.2427	47.6698	140.385	163.624	113.954	Root_Shoot_expressed	Root_upregulated
EVM0036380	3.08287	9.6776	4.73515	22.9851	19.4413	16.824	Root_Shoot_expressed	Root_upregulated
EVM0011238	29.2686	32.0076	32.5266	117.937	94.8297	104.97	Root_Shoot_expressed	Root_upregulated
EVM0013675	13.2188	14.0809	16.059	55.0148	49.3767	42.9722	Root_Shoot_expressed	Root_upregulated
EVM0013056	142.016	83.8105	107.679	351.337	396.437	385.746	Root_Shoot_expressed	Root_upregulated
EVM0048702	3.55417	2.00972	3.52166	9.0432	12.7192	9.197	Root_Shoot_expressed	Root_upregulated
EVM0025344	2.23002	3.62115	5.09605	13.627	11.8914	11.8576	Root_Shoot_expressed	Root_upregulated
EVM0009511	2.76174	3.6622	2.37087	12.7249	8.85668	8.4652	Root_Shoot_expressed	Root_upregulated
EVM0042510	149.422	162.653	181.567	664.098	439.135	584.089	Root_Shoot_expressed	Root_upregulated
EVM0043979	6.46559	7.59335	6.84173	23.0009	21.7942	26.6922	Root_Shoot_expressed	Root_upregulated
EVM0018713	691.069	347.61	507.586	1534.04	1874.32	1885.25	Root_Shoot_expressed	Root_upregulated
EVM0044621	17.0835	28.231	37.4437	78.3392	89.4772	115.57	Root_Shoot_expressed	Root_upregulated
EVM0035843	388.222	346.514	333.849	1299.32	1250.51	1109.63	Root_Shoot_expressed	Root_upregulated
EVM0021118	10.5218	8.91987	14.254	46.8612	41.5894	27.0239	Root_Shoot_expressed	Root_upregulated
EVM0030101	30.9199	32.7692	38.4371	112.906	105.549	131.684	Root_Shoot_expressed	Root_upregulated
EVM0047897	28.4952	12.1905	21.6507	69.7817	68.2783	75.7252	Root_Shoot_expressed	Root_upregulated
EVM0017834	1.43746	2.0349	0.760003	5.79136	4.03078	4.70214	Root_Shoot_expressed	Root_upregulated
EVM0032301	68.8868	45.9826	60.7267	238.921	178.163	186.249	Root_Shoot_expressed	Root_upregulated
EVM0034468	2.81842	5.14638	4.61019	13.8184	11.9955	17.4121	Root_Shoot_expressed	Root_upregulated
EVM0000596	84.6452	82.199	49.1963	236.361	248.452	258.345	Root_Shoot_expressed	Root_upregulated
EVM0021273	80.3285	22.7681	30.1469	153.839	165.939	139.355	Root_Shoot_expressed	Root_upregulated
EVM0008060	1.27571	0.866972	1.27013	3.95444	3.15661	4.64957	Root_Shoot_expressed	Root_upregulated
EVM0051854	4.10143	2.42781	1.42664	9.85961	6.79908	10.7801	Root_Shoot_expressed	Root_upregulated
EVM0042368	0.876011	0.777525	1.48535	4.6822	3.61201	2.5369	Root_Shoot_expressed	Root_upregulated
EVM0018207	7.98024	6.3637	8.33698	27.1154	32.1063	19.0732	Root_Shoot_expressed	Root_upregulated
EVM0035719	341.749	268.242	117.02	867.645	829.026	813.875	Root_Shoot_expressed	Root_upregulated
EVM0047884	10.9211	11.7098	11.1563	42.5442	33.8613	40.2736	Root_Shoot_expressed	Root_upregulated
EVM0035403	0.805394	0.921849	0.172697	2.59252	1.81019	2.15929	Root_Shoot_expressed	Root_upregulated
EVM0007584	22.8635	17.5786	15.4316	73.3303	58.6602	61.1679	Root_Shoot_expressed	Root_upregulated
EVM0008471	6.11841	3.80869	9.09364	19.3467	29.8634	16.5593	Root_Shoot_expressed	Root_upregulated
EVM0028742	1.10034	6.48012	2.45799	14.5201	10.5301	9.71932	Root_Shoot_expressed	Root_upregulated
EVM0034368	6.46052	10.0763	8.18498	34.6384	28.5699	22.4512	Root_Shoot_expressed	Root_upregulated
EVM0034849	0.647162	0.340613	0.0794577	1.21466	1.47849	1.01146	Root_Shoot_expressed	Root_upregulated
EVM0051014	5.11167	1.71718	4.89266	14.6893	9.46376	16.5524	Root_Shoot_expressed	Root_upregulated
EVM0026059	11.279	7.76866	9.69336	40.5016	34.0924	25.3944	Root_Shoot_expressed	Root_upregulated
EVM0051357	10.6133	9.88907	11.5288	44.4729	32.0371	35.0833	Root_Shoot_expressed	Root_upregulated
EVM0014820	1.70409	0.523508	2.37174	5.99948	3.80694	6.22755	Root_Shoot_expressed	Root_upregulated
EVM0021813	0.312238	0.431718	0.73817	1.42385	1.60849	2.14071	Root_Shoot_expressed	Root_upregulated
EVM0042648	12.1565	11.3939	9.22431	44.7977	33.6801	36.0482	Root_Shoot_expressed	Root_upregulated
EVM0050729	117.994	80.2147	99.8502	325.224	380.739	336.004	Root_Shoot_expressed	Root_upregulated
EVM0001201	0.18145	0.446439	1.30034	2.89027	1.3885	2.46293	Root_Shoot_expressed	Root_upregulated
EVM0029306	2.88391	0.239286	1.34765	6.16328	6.13175	3.33706	Root_Shoot_expressed	Root_upregulated
EVM0003073	6.29028	7.64527	6.18963	19.3094	28.7419	22.366	Root_Shoot_expressed	Root_upregulated
EVM0011563	29.8771	24.6963	36.9142	105.813	110.502	103.937	Root_Shoot_expressed	Root_upregulated
EVM0014780	56.9348	37.9491	39.8081	155.362	163.474	152.705	Root_Shoot_expressed	Root_upregulated
EVM0004172	1.54634	3.10011	4.69072	12.046	11.2241	9.45655	Root_Shoot_expressed	Root_upregulated
EVM0010849	21.7298	19.6609	17.7537	59.8667	79.2841	68.154	Root_Shoot_expressed	Root_upregulated
EVM0053053	3.92017	1.78285	3.91337	13.2844	11.1729	9.24889	Root_Shoot_expressed	Root_upregulated
EVM0029155	6.06991	4.17261	6.85215	23.6306	18.8398	17.4503	Root_Shoot_expressed	Root_upregulated
EVM0023713	7.51459	5.74943	6.17581	19.5902	29.9597	18.6822	Root_Shoot_expressed	Root_upregulated
EVM0011898	46.3624	58.451	51.3423	222.648	126.616	198.992	Root_Shoot_expressed	Root_upregulated
EVM0040943	12.177	26.8258	28.2803	97.8908	68.9119	69.5018	Root_Shoot_expressed	Root_upregulated
EVM0021098	0.300725	1.10449	0.387268	1.80399	2.21347	2.27861	Root_Shoot_expressed	Root_upregulated
EVM0021001	54.8663	51.3764	58.7757	177.627	180.215	222.055	Root_Shoot_expressed	Root_upregulated
EVM0006431	28.3925	35.0031	34.9022	124.864	117.968	102.879	Root_Shoot_expressed	Root_upregulated
EVM0034977	39.3064	28.0614	40.6044	153.124	116.705	110.051	Root_Shoot_expressed	Root_upregulated
EVM0016271	2.52732	3.0274	4.66947	14.0742	13.5595	8.35001	Root_Shoot_expressed	Root_upregulated
EVM0006262	8.49078	2.40111	1.50412	13.4047	18.5033	11.7368	Root_Shoot_expressed	Root_upregulated
EVM0052233	69.7724	49.2738	37.9492	186.715	200.934	165.332	Root_Shoot_expressed	Root_upregulated
EVM0013264	0.738837	4.02315	0.631673	7.09954	7.29121	4.61367	Root_Shoot_expressed	Root_upregulated
EVM0047339	0.867583	1.59681	1.49084	4.2617	5.31393	4.37696	Root_Shoot_expressed	Root_upregulated
EVM0029861	3.28501	2.51908	2.91649	10.4798	10.8541	9.43427	Root_Shoot_expressed	Root_upregulated
EVM0016370	0.849846	0	0.725814	2.42637	1.38687	1.75215	Root_Shoot_expressed	Root_upregulated
EVM0026890	18.894	10.2306	14.9851	60.5472	52.4973	42.9069	Root_Shoot_expressed	Root_upregulated
EVM0027881	412.416	283.326	259.534	1104.95	993.614	1279.59	Root_Shoot_expressed	Root_upregulated
EVM0003745	52.3503	47.1243	43.9428	156.934	194.575	156.047	Root_Shoot_expressed	Root_upregulated
EVM0026000	32.7474	34.7611	36.8879	133.452	122.277	113.906	Root_Shoot_expressed	Root_upregulated
EVM0010471	4.90247	6.46609	9.08339	23.3295	25.1423	23.997	Root_Shoot_expressed	Root_upregulated
EVM0013207	77.0202	53.0072	54.6655	225.171	214.239	215.226	Root_Shoot_expressed	Root_upregulated
EVM0031180	7.89124	13.7515	12.6812	47.3903	28.0503	46.2269	Root_Shoot_expressed	Root_upregulated
EVM0048680	29.3779	45.8311	27.324	83.7233	122.658	157.147	Root_Shoot_expressed	Root_upregulated
EVM0019781	27.7064	20.1158	20.2135	79.1599	102.482	59.5933	Root_Shoot_expressed	Root_upregulated
EVM0006119	31.0664	42.086	53.9038	172.374	127.695	150.492	Root_Shoot_expressed	Root_upregulated
EVM0017796	1.75886	0.704959	2.89272	7.13162	7.09273	4.78299	Root_Shoot_expressed	Root_upregulated
EVM0007719	16.6093	20.5605	17.4029	58.3153	70.8038	64.5757	Root_Shoot_expressed	Root_upregulated
EVM0032850	0.770752	1.74791	2.8334	8.23208	5.85357	4.92009	Root_Shoot_expressed	Root_upregulated
EVM0035365	2.54623	0.833556	1.5605	4.15799	6.35442	7.04649	Root_Shoot_expressed	Root_upregulated
EVM0005002	5.56982	5.76321	7.35471	15.8003	24.1031	26.5219	Root_Shoot_expressed	Root_upregulated
EVM0010990	0.174872	0.402777	0.52608	0.884496	1.6992	1.34047	Root_Shoot_expressed	Root_upregulated
EVM0025580	83.7489	40.5462	69.346	251.98	214.77	221.772	Root_Shoot_expressed	Root_upregulated
EVM0047460	19.0547	19.4088	20.119	90.994	65.2004	52.2349	Root_Shoot_expressed	Root_upregulated
EVM0024200	0.323787	0	0.649131	1.41391	1.10699	0.941933	Root_Shoot_expressed	Root_upregulated
EVM0008758	6.90234	2.06698	3.91926	20.8294	13.4937	11.5728	Root_Shoot_expressed	Root_upregulated
EVM0028906	63.2254	52.2712	67.593	258.598	195.121	198.552	Root_Shoot_expressed	Root_upregulated
EVM0001540	40.3697	25.9962	31.9459	116.08	116.749	117.971	Root_Shoot_expressed	Root_upregulated
EVM0049728	3.98097	3.36287	4.42016	14.2747	16.9825	10.7258	Root_Shoot_expressed	Root_upregulated
EVM0052094	293.688	323.13	359.042	1080	1152.64	1253.7	Root_Shoot_expressed	Root_upregulated
EVM0011539	0.980588	1.64951	0.841649	3.42309	3.50938	5.47091	Root_Shoot_expressed	Root_upregulated
EVM0005705	33.7713	33.7308	31.6831	113.822	132.768	107.883	Root_Shoot_expressed	Root_upregulated
EVM0033411	2.667	2.43674	7.27277	10.2487	20.311	13.6786	Root_Shoot_expressed	Root_upregulated
EVM0034633	0	0.676364	0.737094	1.35517	2.23034	1.4671	Root_Shoot_expressed	Root_upregulated
EVM0036287	0.712062	0.650761	1.01721	2.80253	3.44911	2.276	Root_Shoot_expressed	Root_upregulated
EVM0048351	8.49559	9.01124	9.80289	32.4065	34.442	31.0361	Root_Shoot_expressed	Root_upregulated
EVM0026422	2.33886	1.07279	1.86395	7.82611	6.60464	4.50703	Root_Shoot_expressed	Root_upregulated
EVM0014909	0.226702	1.3557	0.389526	2.1681	2.19422	2.71772	Root_Shoot_expressed	Root_upregulated
EVM0012713	0.398924	0.245592	0.343166	1.35611	0.91805	1.27217	Root_Shoot_expressed	Root_upregulated
EVM0019929	129.586	45.8758	12.5142	256.434	140.276	278.292	Root_Shoot_expressed	Root_upregulated
EVM0002390	3.58748	4.64457	5.87265	20.7294	11.3094	18.7245	Root_Shoot_expressed	Root_upregulated
EVM0019582	10.2647	27.4177	28.1491	93.8577	84.5802	58.5569	Root_Shoot_expressed	Root_upregulated
EVM0045060	6.54966	6.16322	6.94031	28.2882	21.4721	21.0202	Root_Shoot_expressed	Root_upregulated
EVM0035561	3.47739	1.72493	2.75892	12.894	8.4578	7.32063	Root_Shoot_expressed	Root_upregulated
EVM0045741	26.2099	11.5546	22.3394	96.9688	67.0813	52.5262	Root_Shoot_expressed	Root_upregulated
EVM0045027	11.8485	5.90072	11.6445	32.3011	45.9608	27.8525	Root_Shoot_expressed	Root_upregulated
EVM0036006	30.5453	29.3928	33.2036	146.659	100.002	89.94	Root_Shoot_expressed	Root_upregulated
EVM0037541	6.60778	10.0961	6.02616	35.3142	22.12	24.7262	Root_Shoot_expressed	Root_upregulated
EVM0015045	8.57232	8.08991	15.216	37.5644	41.739	36.0136	Root_Shoot_expressed	Root_upregulated
EVM0019588	4.81459	4.31331	4.25802	16.1287	16.2428	16.0984	Root_Shoot_expressed	Root_upregulated
EVM0025652	57.737	63.5373	56.6386	226.714	152.185	265.857	Root_Shoot_expressed	Root_upregulated
EVM0002223	3.25447	3.56359	5.93012	11.3963	20.2772	14.5843	Root_Shoot_expressed	Root_upregulated
EVM0002116	8.69543	15.0454	24.6559	60.8716	62.611	52.4183	Root_Shoot_expressed	Root_upregulated
EVM0006906	66.7289	37.1227	63.2912	201.042	210.847	195.625	Root_Shoot_expressed	Root_upregulated
EVM0033159	3.50193	4.95367	5.11061	15.8355	21.2458	12.2315	Root_Shoot_expressed	Root_upregulated
EVM0001948	81.969	45.7449	15.8257	198.34	162.591	161.008	Root_Shoot_expressed	Root_upregulated
EVM0049540	4.92936	4.92677	9.8011	22.4737	29.8911	19.3674	Root_Shoot_expressed	Root_upregulated
EVM0045383	5.9452	2.06451	6.1538	22.5233	13.1248	16.0386	Root_Shoot_expressed	Root_upregulated
EVM0013305	168.241	290.01	259.121	743.927	1022.14	852.269	Root_Shoot_expressed	Root_upregulated
EVM0022126	8.8021	2.64668	10.0113	29.4645	28.4771	20.448	Root_Shoot_expressed	Root_upregulated
EVM0036988	9.33771	8.01535	12.6211	32.4768	35.1686	41.9145	Root_Shoot_expressed	Root_upregulated
EVM0033454	24.1024	17.0521	20.6839	76.1164	73.6454	76.2858	Root_Shoot_expressed	Root_upregulated
EVM0043608	14.2752	13.7683	14.2185	53.597	61.3351	39.6124	Root_Shoot_expressed	Root_upregulated
EVM0010553	6.91041	17.4586	28.7147	55.2026	90.0442	48.932	Root_Shoot_expressed	Root_upregulated
EVM0040409	10.8109	14.2572	12.9517	47.1743	47.6516	44.3729	Root_Shoot_expressed	Root_upregulated
EVM0037992	16.2526	9.19433	6.86678	47.1468	39.6862	31.5251	Root_Shoot_expressed	Root_upregulated
EVM0008159	28.1178	30.2354	30.9814	107.939	87.347	131.996	Root_Shoot_expressed	Root_upregulated
EVM0005958	207.936	214.36	242.364	1053.69	744.671	641.26	Root_Shoot_expressed	Root_upregulated
EVM0000640	502.794	325.167	398.578	1638.02	1274.18	1601.4	Root_Shoot_expressed	Root_upregulated
EVM0004388	4.51027	4.84956	8.41054	25.6625	22.2752	17.4715	Root_Shoot_expressed	Root_upregulated
EVM0010070	541.579	410.648	396.952	1998.73	1678.51	1289.37	Root_Shoot_expressed	Root_upregulated
EVM0008235	22.9649	5.76689	16.4648	61.9906	67.7044	36.7671	Root_Shoot_expressed	Root_upregulated
EVM0040484	5.07577	5.94041	5.40225	23.9923	19.2692	17.2261	Root_Shoot_expressed	Root_upregulated
EVM0037937	37.2553	34.9499	28.1893	118.725	102.242	149.196	Root_Shoot_expressed	Root_upregulated
EVM0013200	44.4006	27.9488	47.1719	134.996	155.023	150.716	Root_Shoot_expressed	Root_upregulated
EVM0049192	0.413216	1.48843	0.604315	3.37319	2.99683	2.87531	Root_Shoot_expressed	Root_upregulated
EVM0010778	1.30672	6.83426	3.91337	12.3355	14.0562	18.1552	Root_Shoot_expressed	Root_upregulated
EVM0054734	128.46	93.5517	137.817	455.468	449.858	426.357	Root_Shoot_expressed	Root_upregulated
EVM0019162	1.3057	0.735725	1.06023	2.86981	4.40484	4.22167	Root_Shoot_expressed	Root_upregulated
EVM0001739	24.5647	22.1229	18.2684	82.7024	78.5572	79.5225	Root_Shoot_expressed	Root_upregulated
EVM0045355	27.1114	33.6068	32.4212	114.475	107.663	123.135	Root_Shoot_expressed	Root_upregulated
EVM0033797	0.326681	4.75427	1.67716	5.69332	10.8125	8.56379	Root_Shoot_expressed	Root_upregulated
EVM0028389	0.75173	0.172209	1.12861	2.05256	2.75105	2.82847	Root_Shoot_expressed	Root_upregulated
EVM0049138	1.38822	1.67872	0.894927	5.09126	4.16617	5.51136	Root_Shoot_expressed	Root_upregulated
EVM0020563	45.0875	53.9351	57.3835	178.359	224.032	180.806	Root_Shoot_expressed	Root_upregulated
EVM0006990	50.1055	181.635	174.723	580.252	424.605	512.319	Root_Shoot_expressed	Root_upregulated
EVM0035812	4.47069	3.17155	4.25802	13.1962	14.587	16.7031	Root_Shoot_expressed	Root_upregulated
EVM0004053	0.786032	1.37659	1.68933	6.29204	4.22886	3.87974	Root_Shoot_expressed	Root_upregulated
EVM0039049	37.5762	47.2112	37.6651	180.776	129.27	147.781	Root_Shoot_expressed	Root_upregulated
EVM0047819	9.81207	8.19509	11.2132	44.0922	40.0426	25.4127	Root_Shoot_expressed	Root_upregulated
EVM0024391	0.662952	3.3157	4.25406	7.37528	12.06	11.4604	Root_Shoot_expressed	Root_upregulated
EVM0050137	69.0289	108.129	104.652	378.678	279.261	400.656	Root_Shoot_expressed	Root_upregulated
EVM0041708	5.45238	4.02833	1.54016	16.1273	13.0725	12.2334	Root_Shoot_expressed	Root_upregulated
EVM0035057	286.568	299.662	251.118	989.43	1192.98	968.885	Root_Shoot_expressed	Root_upregulated
EVM0024327	8.6003	6.55439	7.87804	35.5979	26.3887	24.7518	Root_Shoot_expressed	Root_upregulated
EVM0031744	16.3895	21.6756	18.7179	79.0749	50.2288	84.7967	Root_Shoot_expressed	Root_upregulated
EVM0041344	42.758	45.0063	41.1133	179.42	150.853	156.567	Root_Shoot_expressed	Root_upregulated
EVM0016616	3.52846	5.08253	6.06952	18.1789	19.6578	17.6744	Root_Shoot_expressed	Root_upregulated
EVM0004257	11.0445	9.88721	9.07327	38.3122	32.6995	42.467	Root_Shoot_expressed	Root_upregulated
EVM0053765	141.038	116.629	114.372	383.94	418.993	605.473	Root_Shoot_expressed	Root_upregulated
EVM0047869	21.8288	11.179	19.7371	82.3354	73.174	44.1948	Root_Shoot_expressed	Root_upregulated
EVM0011380	7.24104	4.73462	4.08086	19.0373	17.423	24.381	Root_Shoot_expressed	Root_upregulated
EVM0029036	21.5456	28.1426	23.8296	83.8581	118.229	76.6929	Root_Shoot_expressed	Root_upregulated
EVM0000157	20.8212	26.1484	23.9519	83.7097	91.9956	93.3017	Root_Shoot_expressed	Root_upregulated
EVM0029004	25.9821	17.0262	31.7953	98.0454	113.162	72.5728	Root_Shoot_expressed	Root_upregulated
EVM0017686	41.083	36.7135	51.4937	151.137	161.704	178.214	Root_Shoot_expressed	Root_upregulated
EVM0039104	8.22092	6.8701	7.85199	38.8444	23.3759	25.0368	Root_Shoot_expressed	Root_upregulated
EVM0017624	0	0.80037	0.250687	1.14082	1.6231	1.23545	Root_Shoot_expressed	Root_upregulated
EVM0021026	0.468837	4.65674	6.00124	14.615	16.2235	11.5141	Root_Shoot_expressed	Root_upregulated
EVM0000735	843.964	1115.8	941.534	3812.18	3971.13	3266.12	Root_Shoot_expressed	Root_upregulated
EVM0004691	0.280245	0.516867	0.240958	1.27988	1.68634	1.0006	Root_Shoot_expressed	Root_upregulated
EVM0032292	9.91263	5.41018	9.62143	34.6585	34.5225	26.1568	Root_Shoot_expressed	Root_upregulated
EVM0013202	30.0445	23.8507	24.0785	93.0054	117.259	87.8498	Root_Shoot_expressed	Root_upregulated
EVM0038811	1.98112	1.11928	1.96242	6.54915	7.59063	5.27663	Root_Shoot_expressed	Root_upregulated
EVM0016436	2.19275	0.862575	0.941149	5.94366	5.49295	3.89486	Root_Shoot_expressed	Root_upregulated
EVM0050839	29.7215	29.2408	32.9299	110.044	133.95	108.553	Root_Shoot_expressed	Root_upregulated
EVM0034920	24.083	33.2057	32.2959	109.59	117.934	116.635	Root_Shoot_expressed	Root_upregulated
EVM0014828	4.7779	8.57973	5.41041	21.999	23.0159	27.1045	Root_Shoot_expressed	Root_upregulated
EVM0001446	2.25529	4.2955	4.91287	12.4351	14.2912	17.3903	Root_Shoot_expressed	Root_upregulated
EVM0024429	4.12695	5.73867	7.05149	20.9455	17.2572	26.9158	Root_Shoot_expressed	Root_upregulated
EVM0051902	142.058	86.5854	173.761	652.57	526.837	370.091	Root_Shoot_expressed	Root_upregulated
EVM0006071	13.6925	15.1562	13.7364	64.4457	43.6761	55.9946	Root_Shoot_expressed	Root_upregulated
EVM0001550	2.667	2.87978	8.10394	18.829	15.978	17.8079	Root_Shoot_expressed	Root_upregulated
EVM0005003	30.8398	33.0198	40.6755	138.627	113.865	150.511	Root_Shoot_expressed	Root_upregulated
EVM0047273	7.44682	8.81829	10.4826	38.2121	38.6426	26.2934	Root_Shoot_expressed	Root_upregulated
EVM0017663	0.492529	0.453498	0.507908	2.1877	2.02354	1.39943	Root_Shoot_expressed	Root_upregulated
EVM0033932	1.3523	3.02373	1.14985	7.42092	9.25819	4.69047	Root_Shoot_expressed	Root_upregulated
EVM0020429	51.9092	81.5825	77.1106	325.322	228.768	260.633	Root_Shoot_expressed	Root_upregulated
EVM0000191	1.69894	1.30388	2.4335	7.91446	7.8682	5.26446	Root_Shoot_expressed	Root_upregulated
EVM0000767	5.46649	15.6201	6.2484	23.5732	39.7745	42.5422	Root_Shoot_expressed	Root_upregulated
EVM0025905	2.01126	1.45151	2.09698	9.63534	6.02516	5.91641	Root_Shoot_expressed	Root_upregulated
EVM0037951	1.77428	1.86848	1.30726	7.4399	7.44034	4.35088	Root_Shoot_expressed	Root_upregulated
EVM0021564	8.63728	9.92959	10.8083	42.1077	38.7454	33.3876	Root_Shoot_expressed	Root_upregulated
EVM0040290	51.1296	68.7397	85.7182	325.442	289.56	184.953	Root_Shoot_expressed	Root_upregulated
EVM0033045	116.335	74.2598	45.0018	297.773	298.712	320.617	Root_Shoot_expressed	Root_upregulated
EVM0004548	49.6531	20.9482	41.2915	181.771	141.183	113.229	Root_Shoot_expressed	Root_upregulated
EVM0033216	14.4821	11.5525	9.2263	46.8768	36.2398	54.5248	Root_Shoot_expressed	Root_upregulated
EVM0022198	92.7167	93.1555	79.8516	358.297	285.449	394.667	Root_Shoot_expressed	Root_upregulated
EVM0013536	268.167	278.895	162.841	864.692	1104.21	808.782	Root_Shoot_expressed	Root_upregulated
EVM0015974	179.309	123.558	143.613	560.242	573.368	614.859	Root_Shoot_expressed	Root_upregulated
EVM0002426	0.962917	1.33205	0.946226	5.09694	4.57321	3.02318	Root_Shoot_expressed	Root_upregulated
EVM0033808	1.02115	0.598512	1.35633	3.65871	4.24139	3.75754	Root_Shoot_expressed	Root_upregulated
EVM0023759	6.73044	7.13322	6.60478	22.1256	31.9445	26.2502	Root_Shoot_expressed	Root_upregulated
EVM0051434	13.0113	9.54555	24.7132	82.3823	60.493	42.6342	Root_Shoot_expressed	Root_upregulated
EVM0017731	1.75658	3.40613	2.62211	11.1188	10.5606	8.90086	Root_Shoot_expressed	Root_upregulated
EVM0009425	15.7073	20.3575	21.0568	69.8432	67.24	87.4732	Root_Shoot_expressed	Root_upregulated
EVM0029405	2.9677	1.49886	0.764377	8.31094	4.70617	7.55173	Root_Shoot_expressed	Root_upregulated
EVM0027657	0	1.44433	0.455906	2.99904	2.86672	1.62452	Root_Shoot_expressed	Root_upregulated
EVM0046642	13.8469	15.8207	16.8095	72.7063	47.9947	62.5197	Root_Shoot_expressed	Root_upregulated
EVM0031183	13.6719	22.2029	14.2492	64.5081	79.7324	53.5431	Root_Shoot_expressed	Root_upregulated
EVM0014357	238.979	225.549	237.825	965.749	923.789	883.117	Root_Shoot_expressed	Root_upregulated
EVM0006453	3.51162	2.23406	5.45138	12.594	15.7891	15.8336	Root_Shoot_expressed	Root_upregulated
EVM0029898	5.83449	9.26886	6.35494	32.2046	29.4475	23.1689	Root_Shoot_expressed	Root_upregulated
EVM0037523	4.04004	3.40738	5.59206	19.4359	19.8105	12.3553	Root_Shoot_expressed	Root_upregulated
EVM0048287	10.6085	10.5828	13.6233	48.3542	49.9847	39.4426	Root_Shoot_expressed	Root_upregulated
EVM0033883	29.413	17.8674	17.5191	89.0033	102.084	65.4198	Root_Shoot_expressed	Root_upregulated
EVM0001403	2.71641	3.96483	3.49016	12.2186	17.8246	10.3551	Root_Shoot_expressed	Root_upregulated
EVM0034599	9.79848	9.31309	10.5136	43.1218	38.9679	35.9261	Root_Shoot_expressed	Root_upregulated
EVM0052270	11.2075	9.7339	11.2523	52.7402	40.1807	35.4135	Root_Shoot_expressed	Root_upregulated
EVM0017531	2.01848	0.305838	2.30241	6.82826	7.41265	4.22583	Root_Shoot_expressed	Root_upregulated
EVM0007610	3.02427	4.9817	5.51985	14.554	18.7611	20.6885	Root_Shoot_expressed	Root_upregulated
EVM0010042	3.49775	2.09792	3.86035	12.9856	12.9187	11.8741	Root_Shoot_expressed	Root_upregulated
EVM0002064	21.192	35.9957	52.1111	139.662	136.078	161.034	Root_Shoot_expressed	Root_upregulated
EVM0017934	42.2823	27.8206	32.6176	151.176	131.397	128.271	Root_Shoot_expressed	Root_upregulated
EVM0016625	22.9281	12.4389	20.3463	79.6303	69.5046	73.977	Root_Shoot_expressed	Root_upregulated
EVM0024704	16.895	11.648	14.1143	63.125	57.3409	50.3736	Root_Shoot_expressed	Root_upregulated
EVM0000166	16.1011	12.012	12.1249	48.6789	54.0385	58.4644	Root_Shoot_expressed	Root_upregulated
EVM0012161	61.1089	47.2227	34.9908	151.646	233.564	189.484	Root_Shoot_expressed	Root_upregulated
EVM0023683	0.192749	0.706307	0.826737	2.67693	2.38575	1.86327	Root_Shoot_expressed	Root_upregulated
EVM0002527	38.0884	38.2045	40.5864	191.101	136.638	141.382	Root_Shoot_expressed	Root_upregulated
EVM0030292	7.8591	10.1972	8.14267	30.7913	34.8775	39.4868	Root_Shoot_expressed	Root_upregulated
EVM0046360	18.874	18.3857	24.7804	88.4068	81.1852	79.5342	Root_Shoot_expressed	Root_upregulated
EVM0053236	19.4454	19.2709	20.9972	87.7459	67.5997	84.5964	Root_Shoot_expressed	Root_upregulated
EVM0034613	0.647162	1.61791	0.71512	2.70962	3.90744	5.36075	Root_Shoot_expressed	Root_upregulated
EVM0022761	1.07317	0.649694	0	2.75558	1.57161	2.61143	Root_Shoot_expressed	Root_upregulated
EVM0033398	13.2846	24.8624	17.4273	87.2347	49.9957	86.7151	Root_Shoot_expressed	Root_upregulated
EVM0020062	0.697391	0	1.19561	2.51829	3.38049	1.73528	Root_Shoot_expressed	Root_upregulated
EVM0048776	1.06956	0.5372	0.250677	2.15994	3.10764	2.23193	Root_Shoot_expressed	Root_upregulated
EVM0019141	18.0991	38.1542	38.1419	120.51	97.3883	163.602	Root_Shoot_expressed	Root_upregulated
EVM0012592	1.34205	0	1.14962	3.67662	2.9866	3.41262	Root_Shoot_expressed	Root_upregulated
EVM0052289	12.0209	5.62544	29.0549	86.2479	60.7174	41.9111	Root_Shoot_expressed	Root_upregulated
EVM0045994	10.2388	8.16017	6.99765	36.3444	31.257	35.1339	Root_Shoot_expressed	Root_upregulated
EVM0053907	1.12667	3.06652	2.88942	9.37263	10.6974	8.58976	Root_Shoot_expressed	Root_upregulated
EVM0049513	4.02815	3.70851	4.06723	19.8156	16.4292	11.5507	Root_Shoot_expressed	Root_upregulated
EVM0020578	9.05219	6.84489	7.69447	29.8464	32.9262	33.0281	Root_Shoot_expressed	Root_upregulated
EVM0053245	0.710502	0.327271	0.763355	2.96402	1.8271	2.52799	Root_Shoot_expressed	Root_upregulated
EVM0021739	0	0.846681	1.60033	3.10015	2.53493	4.31779	Root_Shoot_expressed	Root_upregulated
EVM0038248	1.84496	2.16376	2.73929	11.3753	9.20819	6.89208	Root_Shoot_expressed	Root_upregulated
EVM0025185	7.71974	1.93836	9.73528	26.3056	20.5896	32.0913	Root_Shoot_expressed	Root_upregulated
EVM0050489	1.87396	1.26271	1.85907	6.65402	7.68041	6.01556	Root_Shoot_expressed	Root_upregulated
EVM0048513	12.3135	7.3342	14.2261	51.6583	52.2745	34.4574	Root_Shoot_expressed	Root_upregulated
EVM0020903	26.5181	29.2384	24.3899	138.848	81.1306	107.659	Root_Shoot_expressed	Root_upregulated
EVM0030644	1.48531	0.513011	1.27655	4.03396	3.49915	5.8902	Root_Shoot_expressed	Root_upregulated
EVM0014605	17.2047	8.64771	25.3963	73.6322	62.1244	74.4242	Root_Shoot_expressed	Root_upregulated
EVM0027315	0.468837	2.1167	2.00041	7.52894	4.56287	6.71657	Root_Shoot_expressed	Root_upregulated
EVM0018332	9.45251	12.6276	11.2441	45.1342	40.8427	50.835	Root_Shoot_expressed	Root_upregulated
EVM0032853	27.6755	57.2905	21.6091	138.355	141.297	157.983	Root_Shoot_expressed	Root_upregulated
EVM0015858	7.37914	2.5583	6.81469	28.3163	22.4251	18.1217	Root_Shoot_expressed	Root_upregulated
EVM0048829	12.9493	7.35107	13.5904	44.9299	50.5174	43.8806	Root_Shoot_expressed	Root_upregulated
EVM0030295	4155.3	770.321	2234.16	10319	12058	7092.4	Root_Shoot_expressed	Root_upregulated
EVM0037826	7.71225	12.5625	9.99506	44.1216	43.5327	37.3629	Root_Shoot_expressed	Root_upregulated
EVM0021679	7.14915	4.51132	7.77874	28.6383	33.2387	18.4268	Root_Shoot_expressed	Root_upregulated
EVM0048004	14.8344	11.5353	12.4755	47.2096	57.4134	55.8623	Root_Shoot_expressed	Root_upregulated
EVM0037836	10.2548	11.7151	10.0115	36.0475	46.0371	50.6214	Root_Shoot_expressed	Root_upregulated
EVM0012395	27.6984	29.0677	32.5445	150.007	105.147	115.551	Root_Shoot_expressed	Root_upregulated
EVM0048483	0.663399	1.21941	1.02551	3.85958	3.31413	4.89885	Root_Shoot_expressed	Root_upregulated
EVM0027997	1.34924	0.353153	0.496042	3.82418	3.03641	2.27733	Root_Shoot_expressed	Root_upregulated
EVM0022298	0.997769	0.102316	0.190695	1.24107	2.2923	1.8319	Root_Shoot_expressed	Root_upregulated
EVM0024425	11.9832	18.5866	19.579	74.5705	64.8409	69.0862	Root_Shoot_expressed	Root_upregulated
EVM0014068	13.3027	14.3654	19.0798	77.6388	68.9962	47.7585	Root_Shoot_expressed	Root_upregulated
EVM0039741	79.3808	69.0712	71.0258	220.356	366.579	326.153	Root_Shoot_expressed	Root_upregulated
EVM0046720	1.02189	2.30208	1.74273	6.23105	6.04343	8.82729	Root_Shoot_expressed	Root_upregulated
EVM0020248	12.6434	10.0291	14.5161	52.0739	50.342	52.6951	Root_Shoot_expressed	Root_upregulated
EVM0044780	2.53102	0.631099	1.7752	5.44079	9.52661	5.6459	Root_Shoot_expressed	Root_upregulated
EVM0013203	2.02027	1.97906	2.32398	9.42699	8.50144	8.51766	Root_Shoot_expressed	Root_upregulated
EVM0036344	7.0278	14.7569	17.7757	58.2705	56.9497	50.2579	Root_Shoot_expressed	Root_upregulated
EVM0054206	4.64925	5.2863	4.88307	15.9572	18.2887	27.7981	Root_Shoot_expressed	Root_upregulated
EVM0009770	4.13111	13.9697	12.5208	40.0139	37.4407	50.7577	Root_Shoot_expressed	Root_upregulated
EVM0051174	0	0.21692	1.22065	1.63481	1.85721	2.52889	Root_Shoot_expressed	Root_upregulated
EVM0018438	0	0.813913	0.897176	2.11434	2.93994	2.11271	Root_Shoot_expressed	Root_upregulated
EVM0013055	8.4937	9.80567	14.2559	38.2718	59.4687	39.0509	Root_Shoot_expressed	Root_upregulated
EVM0020294	19.5289	17.3769	30.1783	100.576	87.636	93.7065	Root_Shoot_expressed	Root_upregulated
EVM0047218	185.8	225.833	208.755	872.28	934.195	812.855	Root_Shoot_expressed	Root_upregulated
EVM0032673	55.0954	66.9681	75.3614	211.22	291.955	332.233	Root_Shoot_expressed	Root_upregulated
EVM0014032	3.30798	2.07091	3.09814	13.6803	9.53495	12.6951	Root_Shoot_expressed	Root_upregulated
EVM0021784	9.18529	9.13766	11.6809	36.9707	50.1	40.0362	Root_Shoot_expressed	Root_upregulated
EVM0016661	48.4412	11.5361	38.8311	94.6283	178.906	145.866	Root_Shoot_expressed	Root_upregulated
EVM0043455	8.99462	11.6478	13.2021	47.0098	57.5197	39.1757	Root_Shoot_expressed	Root_upregulated
EVM0008937	3.34895	2.04197	2.87122	15.4171	8.75301	10.9702	Root_Shoot_expressed	Root_upregulated
EVM0041619	5.63763	7.26247	7.69976	22.9242	34.2208	30.6358	Root_Shoot_expressed	Root_upregulated
EVM0049499	12.0809	16.0402	16.4062	69.9981	60.415	59.5964	Root_Shoot_expressed	Root_upregulated
EVM0012465	78.1595	36.1118	81.4343	227.116	365.54	244.041	Root_Shoot_expressed	Root_upregulated
EVM0040314	7.81038	12.2616	1.31541	23.5139	38.2247	29.7265	Root_Shoot_expressed	Root_upregulated
EVM0003173	10.892	14.2125	13.1744	64.1959	51.0152	48.7611	Root_Shoot_expressed	Root_upregulated
EVM0031050	0.253343	0.462671	1.0854	2.48552	2.54269	2.69148	Root_Shoot_expressed	Root_upregulated
EVM0050667	1.24357	0	1.58751	5.73247	3.29596	3.1055	Root_Shoot_expressed	Root_upregulated
EVM0028570	5.54488	7.91262	8.29332	28.3372	40.7075	24.2563	Root_Shoot_expressed	Root_upregulated
EVM0054178	26.8336	30.3853	30.1715	126.982	106.46	142.119	Root_Shoot_expressed	Root_upregulated
EVM0011305	9.63003	7.45329	8.74368	43.1483	33.8215	34.1233	Root_Shoot_expressed	Root_upregulated
EVM0040363	84.8706	60.033	105.917	319.175	341.425	419.15	Root_Shoot_expressed	Root_upregulated
EVM0014142	6.44526	8.16391	6.38603	34.3069	30.69	25.4772	Root_Shoot_expressed	Root_upregulated
EVM0051180	22.0365	29.6833	27.7756	122.575	119.115	101.9	Root_Shoot_expressed	Root_upregulated
EVM0022553	17.1152	18.9679	30.8683	82.869	122.346	84.2857	Root_Shoot_expressed	Root_upregulated
EVM0010469	20.6865	55.7897	46.9854	170.916	138.771	224.384	Root_Shoot_expressed	Root_upregulated
EVM0003884	13.2526	37.0782	38.2182	163.348	114.811	105.33	Root_Shoot_expressed	Root_upregulated
EVM0002587	2.00061	14.1705	16.6973	53.873	35.2568	53.2401	Root_Shoot_expressed	Root_upregulated
EVM0006456	6.63422	10.4275	9.73974	49.7191	39.5139	26.9126	Root_Shoot_expressed	Root_upregulated
EVM0035885	222.127	184.19	178.156	817.284	809.985	907.585	Root_Shoot_expressed	Root_upregulated
EVM0043359	23.3564	18.437	24.8684	105.895	104.538	78.814	Root_Shoot_expressed	Root_upregulated
EVM0048400	9.64539	8.74311	9.18257	47.5645	41.7842	30.5959	Root_Shoot_expressed	Root_upregulated
EVM0024629	26.5255	35.3406	25.2231	125.424	114.866	139.195	Root_Shoot_expressed	Root_upregulated
EVM0053198	64.5845	59.6836	77.7142	291.576	243.918	344.737	Root_Shoot_expressed	Root_upregulated
EVM0019529	40.7431	40.8065	42.527	188.465	165.329	186.974	Root_Shoot_expressed	Root_upregulated
EVM0051374	7.47569	7.77137	8.89521	34.8298	34.457	36.0699	Root_Shoot_expressed	Root_upregulated
EVM0023092	1.71339	4.01563	4.66499	20.5719	13.0895	11.7616	Root_Shoot_expressed	Root_upregulated
EVM0039486	12.7737	11.05	18.7343	63.7484	56.0391	66.9835	Root_Shoot_expressed	Root_upregulated
EVM0021592	4.99521	3.71276	4.64039	21.6258	18.0707	18.9046	Root_Shoot_expressed	Root_upregulated
EVM0007936	4.80792	4.03766	3.44547	21.3035	12.7332	19.9402	Root_Shoot_expressed	Root_upregulated
EVM0003395	9.56636	7.49767	7.61524	40.1866	31.6156	36.7078	Root_Shoot_expressed	Root_upregulated
EVM0002953	0	5.85652	7.89387	28.4314	17.2514	14.7888	Root_Shoot_expressed	Root_upregulated
EVM0015075	11.0972	8.09798	10.8795	43.292	46.9228	42.4037	Root_Shoot_expressed	Root_upregulated
EVM0033005	17.9991	16.2871	17.7429	81.4715	71.5503	76.4677	Root_Shoot_expressed	Root_upregulated
EVM0043356	17.956	15.133	17.2095	87.7246	52.1498	82.0292	Root_Shoot_expressed	Root_upregulated
EVM0029603	13.0099	13.9103	43.4902	78.1077	101.534	131	Root_Shoot_expressed	Root_upregulated
EVM0005495	0.302832	0.0931862	0.477536	1.07967	1.39252	1.39128	Root_Shoot_expressed	Root_upregulated
EVM0013187	17.316	17.5151	18.4786	83.1602	84.1737	68.4495	Root_Shoot_expressed	Root_upregulated
EVM0009919	9.0236	4.00978	20.2238	56.7982	44.7157	45.6713	Root_Shoot_expressed	Root_upregulated
EVM0047189	0.619824	0.763296	1.88404	3.75267	5.3277	5.3855	Root_Shoot_expressed	Root_upregulated
EVM0021370	7.05856	5.68403	8.12584	34.801	26.4269	31.1825	Root_Shoot_expressed	Root_upregulated
EVM0035034	113.005	97.9681	109.173	524.406	433.441	460.024	Root_Shoot_expressed	Root_upregulated
EVM0029298	75.2371	42.8144	61.6609	265.318	275.336	255.56	Root_Shoot_expressed	Root_upregulated
EVM0000618	4.4156	3.27067	6.18709	26.4669	16.1099	18.891	Root_Shoot_expressed	Root_upregulated
EVM0027386	2.01886	3.7199	3.39508	13.9397	13.7461	12.7832	Root_Shoot_expressed	Root_upregulated
EVM0043258	30.1661	26.4502	30.7477	142.926	116.66	127.555	Root_Shoot_expressed	Root_upregulated
EVM0044208	0.168056	0.155212	0.542148	1.71463	1.01558	1.11357	Root_Shoot_expressed	Root_upregulated
EVM0028568	202.433	149.19	173.193	833.426	729.988	769.426	Root_Shoot_expressed	Root_upregulated
EVM0054678	240.061	204.864	113.22	946.721	628.024	906.371	Root_Shoot_expressed	Root_upregulated
EVM0028524	33.9406	37.4892	43.5212	195.767	176.233	139.309	Root_Shoot_expressed	Root_upregulated
EVM0032686	11.5629	7.99876	10.5413	52.1678	47.5792	34.1966	Root_Shoot_expressed	Root_upregulated
EVM0044107	56.5285	61.513	57.2547	260.771	277.028	243.647	Root_Shoot_expressed	Root_upregulated
EVM0012104	79.1969	95.3866	75.6123	443.885	352.876	319.329	Root_Shoot_expressed	Root_upregulated
EVM0014633	0.780365	2.42046	2.01287	9.21433	8.94308	5.143	Root_Shoot_expressed	Root_upregulated
EVM0024964	0	18.5925	27.6616	62.5758	93.832	50.8207	Root_Shoot_expressed	Root_upregulated
EVM0013663	84.0592	103.177	127.266	416.582	437.842	556.123	Root_Shoot_expressed	Root_upregulated
EVM0029630	13.9182	31.0691	48.9224	135.757	186.412	99.6175	Root_Shoot_expressed	Root_upregulated
EVM0014522	106.821	65.4943	56.7725	336.693	337.956	354.298	Root_Shoot_expressed	Root_upregulated
EVM0011950	0.417794	0.626679	0.628853	2.55266	2.1007	2.87822	Root_Shoot_expressed	Root_upregulated
EVM0007922	3.05348	0.429382	0.603999	5.08677	6.56625	6.75994	Root_Shoot_expressed	Root_upregulated
EVM0009266	3.82562	7.37479	7.42597	31.3097	24.4375	28.2867	Root_Shoot_expressed	Root_upregulated
EVM0014706	3.84475	1.88502	4.18274	13.5095	13.1047	18.1076	Root_Shoot_expressed	Root_upregulated
EVM0025333	29.6261	68.511	66.0982	236.5	222.019	282.466	Root_Shoot_expressed	Root_upregulated
EVM0039886	11.4379	10.6439	12.8598	66.388	37.1546	54.299	Root_Shoot_expressed	Root_upregulated
EVM0045509	0.501324	0.858497	1.5394	3.41517	4.26746	5.42729	Root_Shoot_expressed	Root_upregulated
EVM0025076	23.2691	20.2141	24.0324	115.179	88.6991	101.691	Root_Shoot_expressed	Root_upregulated
EVM0033817	36.3284	27.16	42.2652	172.352	158.868	147.934	Root_Shoot_expressed	Root_upregulated
EVM0019294	2.37382	1.2682	2.37552	10.587	7.33995	9.34027	Root_Shoot_expressed	Root_upregulated
EVM0024168	14.8619	11.5031	5.5587	49.4122	43.4223	52.0548	Root_Shoot_expressed	Root_upregulated
EVM0014025	0.570763	0	0.488765	1.39182	2.21727	1.2058	Root_Shoot_expressed	Root_upregulated
EVM0051584	14.2872	39.5828	41.5722	161.65	91.5452	180.735	Root_Shoot_expressed	Root_upregulated
EVM0009689	239.189	236.324	244.629	1162.74	991.359	1121.51	Root_Shoot_expressed	Root_upregulated
EVM0011037	21.3207	27.0264	23.5603	118.501	94.867	114.028	Root_Shoot_expressed	Root_upregulated
EVM0030313	6.66034	1.94571	6.62759	16.947	29.9921	22.607	Root_Shoot_expressed	Root_upregulated
EVM0027214	0.227846	1.04808	0.587233	2.29349	3.11309	3.10358	Root_Shoot_expressed	Root_upregulated
EVM0022414	1.62985	3.22142	3.25749	10.3592	11.1781	15.5326	Root_Shoot_expressed	Root_upregulated
EVM0030804	67.4356	81.5525	86.7377	373.665	353.354	351.526	Root_Shoot_expressed	Root_upregulated
EVM0052924	58.8688	105.009	92.2084	335.901	381.537	454.771	Root_Shoot_expressed	Root_upregulated
EVM0023842	1.40978	0.864493	1.11015	5.67256	5.74878	4.094	Root_Shoot_expressed	Root_upregulated
EVM0049268	156.447	190.089	184.394	963.277	614.955	856.335	Root_Shoot_expressed	Root_upregulated
EVM0047592	6.29773	4.30415	3.14367	20.9546	19.2494	22.8449	Root_Shoot_expressed	Root_upregulated
EVM0019391	14.6939	15.0368	15.8469	67.8547	66.9575	74.285	Root_Shoot_expressed	Root_upregulated
EVM0045215	0.544974	0.604172	0.750194	2.74599	3.55777	2.40995	Root_Shoot_expressed	Root_upregulated
EVM0054058	0.383966	1.06076	1.15492	4.55658	3.61651	3.7782	Root_Shoot_expressed	Root_upregulated
EVM0004259	15.5984	13.4323	26.2806	116.996	67.0832	70.5097	Root_Shoot_expressed	Root_upregulated
EVM0050540	14.5849	6.93282	9.92613	43.931	54.0871	46.8836	Root_Shoot_expressed	Root_upregulated
EVM0048574	88.3891	48.3015	60.8365	268.816	358.056	283.424	Root_Shoot_expressed	Root_upregulated
EVM0036983	1.40974	5.066	1.21079	9.64963	10.0469	15.7397	Root_Shoot_expressed	Root_upregulated
EVM0012908	6.55292	7.13544	7.4572	24.3689	42.611	30.5055	Root_Shoot_expressed	Root_upregulated
EVM0032462	6.79876	3.84535	5.0807	28.3076	15.7178	28.4724	Root_Shoot_expressed	Root_upregulated
EVM0029745	0.999481	2.70337	2.55728	11.7415	6.45787	10.6845	Root_Shoot_expressed	Root_upregulated
EVM0047072	218.652	266.413	272.089	1049.15	916.164	1528.66	Root_Shoot_expressed	Root_upregulated
EVM0021055	6.66988	4.23789	6.97938	28.4034	24.4127	29.8254	Root_Shoot_expressed	Root_upregulated
EVM0020618	1.17442	1.50284	1.40933	5.31799	6.3036	7.26067	Root_Shoot_expressed	Root_upregulated
EVM0001466	3.10966	1.57516	1.88766	8.55432	8.46788	13.3527	Root_Shoot_expressed	Root_upregulated
EVM0007645	4.60677	0	7.67754	13.8278	20.5837	22.468	Root_Shoot_expressed	Root_upregulated
EVM0027913	3.63482	3.05009	3.39867	19.0722	12.307	15.3975	Root_Shoot_expressed	Root_upregulated
EVM0035758	2.04261	5.41359	2.59291	20.5838	12.4645	13.5776	Root_Shoot_expressed	Root_upregulated
EVM0027594	5.81564	8.90927	5.90506	31.467	35.1025	29.1585	Root_Shoot_expressed	Root_upregulated
EVM0006602	36.15	9.54158	15.515	98.4979	93.6907	91.9496	Root_Shoot_expressed	Root_upregulated
EVM0054672	129.913	126.918	131.274	597.16	616.005	589.339	Root_Shoot_expressed	Root_upregulated
EVM0015377	38.1651	32.6673	10.5669	131.812	94.5374	152.23	Root_Shoot_expressed	Root_upregulated
EVM0050418	4.88223	6.47376	9.31034	33.8857	37.4407	24.9884	Root_Shoot_expressed	Root_upregulated
EVM0005634	2.35984	1.05931	5.02356	12.5705	13.1865	13.6194	Root_Shoot_expressed	Root_upregulated
EVM0025196	18.4241	16.2454	18.8074	71.6502	88.8778	88.9337	Root_Shoot_expressed	Root_upregulated
EVM0008281	6.94035	7.63514	4.89685	36.8578	24.7982	29.2525	Root_Shoot_expressed	Root_upregulated
EVM0006563	227.524	218.392	183.827	951.275	990.47	998.839	Root_Shoot_expressed	Root_upregulated
EVM0053134	0.790493	4.65691	1.01326	7.18361	9.0678	13.9236	Root_Shoot_expressed	Root_upregulated
EVM0037005	1.58691	2.81569	3.21359	10.9546	12.5199	12.1062	Root_Shoot_expressed	Root_upregulated
EVM0017318	0.997838	2.19308	1.88293	9.68856	7.17861	6.85083	Root_Shoot_expressed	Root_upregulated
EVM0023045	9.24916	4.21482	8.16732	33.5275	37.5147	30.206	Root_Shoot_expressed	Root_upregulated
EVM0052108	646.161	483.495	497.698	3182.59	2002.73	2439.93	Root_Shoot_expressed	Root_upregulated
EVM0028667	19.2374	2.19026	9.26371	47.9522	45.2725	50.6637	Root_Shoot_expressed	Root_upregulated
EVM0054406	2.08801	3.63124	2.5069	13.011	11.9538	13.6407	Root_Shoot_expressed	Root_upregulated
EVM0021490	2.63214	3.64547	3.8005	16.6249	19.8947	10.7867	Root_Shoot_expressed	Root_upregulated
EVM0033115	0.615021	0.375366	0.175823	1.21747	1.84208	2.41677	Root_Shoot_expressed	Root_upregulated
EVM0054703	10.3535	9.30141	19.5963	52.3404	83.4159	48.6056	Root_Shoot_expressed	Root_upregulated
EVM0050520	2920.71	2534.63	1163.58	9606.92	11476	10013.6	Root_Shoot_expressed	Root_upregulated
EVM0049131	1.28878	3.25231	1.52106	6.10834	11.4742	10.9642	Root_Shoot_expressed	Root_upregulated
EVM0036446	0.867109	0.263426	0.742484	1.97221	2.88574	3.96644	Root_Shoot_expressed	Root_upregulated
EVM0016496	1.68239	2.67884	2.43252	9.53467	9.19428	13.342	Root_Shoot_expressed	Root_upregulated
EVM0023180	0.50317	1.31371	2.73929	5.60277	6.90614	9.00566	Root_Shoot_expressed	Root_upregulated
EVM0048166	9.99603	19.336	6.93074	43.5438	64.4288	63.7886	Root_Shoot_expressed	Root_upregulated
EVM0024769	5.57447	4.17463	5.69921	29.1304	25.3228	18.78	Root_Shoot_expressed	Root_upregulated
EVM0052745	301.096	215.018	235.082	986.256	1475.16	1106.14	Root_Shoot_expressed	Root_upregulated
EVM0051550	15.7846	7.62986	30.5445	92.7221	96.2032	67.415	Root_Shoot_expressed	Root_upregulated
EVM0049700	82.8469	53.8393	43.3495	268.616	282.937	306.175	Root_Shoot_expressed	Root_upregulated
EVM0031907	0.346743	0.630114	0.889736	3.67977	3.05154	2.17384	Root_Shoot_expressed	Root_upregulated
EVM0024533	17.831	31.5214	15.677	110.022	128.804	71.7512	Root_Shoot_expressed	Root_upregulated
EVM0037012	33.4187	18.7409	36.0862	143.294	151.282	126.937	Root_Shoot_expressed	Root_upregulated
EVM0048268	6.2946	6.50881	4.95549	34.2108	21.5943	29.0597	Root_Shoot_expressed	Root_upregulated
EVM0045097	64.5196	39.3703	61.7771	281.079	252.671	258.727	Root_Shoot_expressed	Root_upregulated
EVM0001008	100.747	68.9411	81.0641	350.02	425.165	424.822	Root_Shoot_expressed	Root_upregulated
EVM0010802	57.9404	55.0357	24.4823	173.342	183.077	301.447	Root_Shoot_expressed	Root_upregulated
EVM0035042	65.7008	31.8785	57.1859	257.521	286.252	197.033	Root_Shoot_expressed	Root_upregulated
EVM0034473	0.24778	0	0.849341	1.46004	2.21235	1.58101	Root_Shoot_expressed	Root_upregulated
EVM0037424	83.3117	84.8563	89.8902	356.461	501.358	377.916	Root_Shoot_expressed	Root_upregulated
EVM0028375	0	0	4.22068	7.54544	4.49804	8.17374	Root_Shoot_expressed	Root_upregulated
EVM0018616	0.216827	0.793514	0.929595	3.64051	1.94487	3.71003	Root_Shoot_expressed	Root_upregulated
EVM0016877	21.1941	18.0444	11.512	83.89	77.4621	82.0516	Root_Shoot_expressed	Root_upregulated
EVM0051369	33.7772	37.9884	34.7809	204.864	125.747	180.701	Root_Shoot_expressed	Root_upregulated
EVM0001623	40.4227	37.0326	44.3564	237.669	184.271	163.028	Root_Shoot_expressed	Root_upregulated
EVM0012271	1.55352	1.93118	1.68427	6.58396	9.68084	8.61173	Root_Shoot_expressed	Root_upregulated
EVM0033040	4.09057	7.09536	4.91966	25.5147	27.5335	24.5668	Root_Shoot_expressed	Root_upregulated
EVM0030490	0.115085	0.105871	0.692078	1.8531	1.17911	1.37921	Root_Shoot_expressed	Root_upregulated
EVM0036235	13.0915	9.82754	11.5959	71.2345	59.3978	36.3021	Root_Shoot_expressed	Root_upregulated
EVM0013048	70.3532	84.5802	97.7203	356.987	324.679	540.347	Root_Shoot_expressed	Root_upregulated
EVM0021287	0	0	0.733147	1.39182	0.95026	1.2058	Root_Shoot_expressed	Root_upregulated
EVM0030358	20.7775	25.0581	15.5084	74.5754	91.5829	131.347	Root_Shoot_expressed	Root_upregulated
EVM0039816	8.22929	9.09342	27.29	98.0586	73.6049	44.768	Root_Shoot_expressed	Root_upregulated
EVM0001127	22.261	13.5732	6.29161	60.1212	57.2426	87.0303	Root_Shoot_expressed	Root_upregulated
EVM0042538	1.71229	2.8616	1.46629	10.5779	7.28533	11.4551	Root_Shoot_expressed	Root_upregulated
EVM0019865	101.134	87.0398	103.782	537.554	389.41	490.816	Root_Shoot_expressed	Root_upregulated
EVM0046182	0.364725	0.384761	0.179258	1.59176	1.3773	1.55069	Root_Shoot_expressed	Root_upregulated
EVM0011319	1.51016	2.52083	3.08243	11.0612	8.40712	15.174	Root_Shoot_expressed	Root_upregulated
EVM0043371	8.68811	7.11546	6.81971	38.1978	40.1917	32.0124	Root_Shoot_expressed	Root_upregulated
EVM0002046	0.231773	0.427302	0.132836	1.09623	1.41526	1.35619	Root_Shoot_expressed	Root_upregulated
EVM0004846	0.547706	0.985354	2.80031	4.08612	8.7915	8.3003	Root_Shoot_expressed	Root_upregulated
EVM0020005	13.4181	7.44112	7.61081	48.7685	44.6149	45.8375	Root_Shoot_expressed	Root_upregulated
EVM0025712	13.6478	14.5151	11.9651	72.0494	66.4396	57.7629	Root_Shoot_expressed	Root_upregulated
EVM0017155	94.7983	158.616	140.636	608.915	756.465	562.136	Root_Shoot_expressed	Root_upregulated
EVM0040650	0.263808	0.242466	0.679689	2.11728	2.39647	1.28936	Root_Shoot_expressed	Root_upregulated
EVM0045513	120.43	87.1683	127.914	660.257	452.055	529.419	Root_Shoot_expressed	Root_upregulated
EVM0016720	6.98884	5.92978	6.43752	33.159	32.2856	29.5108	Root_Shoot_expressed	Root_upregulated
EVM0038637	5.0713	4.91388	5.93719	28.8346	29.786	19.6283	Root_Shoot_expressed	Root_upregulated
EVM0026320	0	7.49155	5.19108	18.6424	17.5321	26.1861	Root_Shoot_expressed	Root_upregulated
EVM0013836	9.42536	5.94578	8.0076	52.6331	33.8033	28.6625	Root_Shoot_expressed	Root_upregulated
EVM0005977	20.2581	16.1442	19.7302	109.571	85.6879	81.471	Root_Shoot_expressed	Root_upregulated
EVM0041855	1.22866	0.370917	0.699765	3.908	4.46528	2.9631	Root_Shoot_expressed	Root_upregulated
EVM0041768	7.25656	5.20466	4.66288	27.9392	32.3414	24.2038	Root_Shoot_expressed	Root_upregulated
EVM0029703	6.25137	10.8224	12.6334	56.6029	43.7651	46.2655	Root_Shoot_expressed	Root_upregulated
EVM0044689	51.7217	20.8323	38.3246	196.105	193.743	158.033	Root_Shoot_expressed	Root_upregulated
EVM0051464	25.5704	26.0808	24.0207	117.689	143.958	112.316	Root_Shoot_expressed	Root_upregulated
EVM0015945	16.9506	7.78765	27.8211	75.497	105.631	78.7678	Root_Shoot_expressed	Root_upregulated
EVM0031743	39.7374	21.1125	101.875	180.21	285.295	339.671	Root_Shoot_expressed	Root_upregulated
EVM0035082	9.61835	5.62917	6.40486	46.7874	30.7257	29.7134	Root_Shoot_expressed	Root_upregulated
EVM0033729	22.5404	24.4156	20.9867	93.3133	129.37	114.604	Root_Shoot_expressed	Root_upregulated
EVM0003928	31.6621	22.7289	34.8291	182.285	109.401	151.706	Root_Shoot_expressed	Root_upregulated
EVM0023604	45.1328	36.4494	55.6573	183.062	252.355	247.036	Root_Shoot_expressed	Root_upregulated
EVM0002849	4.42501	1.8223	5.49938	24.5976	11.8541	22.0637	Root_Shoot_expressed	Root_upregulated
EVM0006956	5.41739	11.178	7.5763	35.2966	43.116	42.1092	Root_Shoot_expressed	Root_upregulated
EVM0035428	1.46781	0.0501747	0.420803	2.26878	3.93485	3.4741	Root_Shoot_expressed	Root_upregulated
EVM0029363	90.3091	36.3182	54.0751	269.736	392.408	239.93	Root_Shoot_expressed	Root_upregulated
EVM0028584	0.966814	2.37616	2.5626	10.4456	11.8934	7.15547	Root_Shoot_expressed	Root_upregulated
EVM0038448	27.6243	24.418	13.3641	82.5135	114.482	130.266	Root_Shoot_expressed	Root_upregulated
EVM0048472	969.623	1110.06	863.909	5225.46	4302.09	5209.25	Root_Shoot_expressed	Root_upregulated
EVM0007965	1.93934	0.939639	2.0173	6.48718	7.1019	10.9242	Root_Shoot_expressed	Root_upregulated
EVM0016385	4.05979	3.31346	5.03448	24.9552	18.7294	18.5544	Root_Shoot_expressed	Root_upregulated
EVM0033000	2.81718	1.27951	3.31288	10.5218	11.2255	15.4394	Root_Shoot_expressed	Root_upregulated
EVM0016786	0.303712	0.320547	0.559855	2.16852	2.14704	1.6287	Root_Shoot_expressed	Root_upregulated
EVM0042884	4.02637	6.20094	6.85871	25.102	29.4409	31.2465	Root_Shoot_expressed	Root_upregulated
EVM0054647	5.94892	1.15361	6.53233	26.2856	19.8785	22.3399	Root_Shoot_expressed	Root_upregulated
EVM0029358	0.183132	0.135348	0.409651	1.34666	1.22362	1.09322	Root_Shoot_expressed	Root_upregulated
EVM0010886	0.187984	0.0865648	0.484676	1.42447	0.751387	1.64483	Root_Shoot_expressed	Root_upregulated
EVM0022780	302.247	112.336	29.6196	425.442	849.686	968.957	Root_Shoot_expressed	Root_upregulated
EVM0029435	175.503	121.82	57.0216	581.181	548.161	662.145	Root_Shoot_expressed	Root_upregulated
EVM0006420	3.52929	6.50951	7.67568	36.035	29.351	24.1798	Root_Shoot_expressed	Root_upregulated
EVM0045399	48.1406	43.8114	32.3693	255.418	219.591	154.33	Root_Shoot_expressed	Root_upregulated
EVM0001355	35.5347	21.3061	16.1332	147.132	106.771	116.359	Root_Shoot_expressed	Root_upregulated
EVM0036831	420.442	318.138	137.217	947.746	1818.73	1677.48	Root_Shoot_expressed	Root_upregulated
EVM0044853	13.5595	14.1413	6.38261	54.2978	44.7209	73.9393	Root_Shoot_expressed	Root_upregulated
EVM0035682	2.08107	2.68483	3.72089	17.4447	13.7117	12.042	Root_Shoot_expressed	Root_upregulated
EVM0040342	29.0534	23.2218	31.9056	132.807	152.22	143.509	Root_Shoot_expressed	Root_upregulated
EVM0031649	3.70563	5.38162	5.34303	28.0116	25.6691	19.8137	Root_Shoot_expressed	Root_upregulated
EVM0035047	0	14.7376	6.7079	30.0165	36.8613	42.4236	Root_Shoot_expressed	Root_upregulated
EVM0007702	0.331721	0.61047	1.33001	3.67528	4.91251	3.01419	Root_Shoot_expressed	Root_upregulated
EVM0021227	3.69957	4.32224	5.19615	22.1692	19.6935	25.9738	Root_Shoot_expressed	Root_upregulated
EVM0044849	0.446526	1.22518	1.53132	5.72636	4.75164	5.96204	Root_Shoot_expressed	Root_upregulated
EVM0015537	131.874	83.5237	75.9396	364.296	650.567	481.288	Root_Shoot_expressed	Root_upregulated
EVM0013059	0	0.20857	0.779052	2.1681	1.54886	1.35886	Root_Shoot_expressed	Root_upregulated
EVM0027667	16.974	12.4921	19.1031	78.791	85.8864	85.8583	Root_Shoot_expressed	Root_upregulated
EVM0021506	18.4983	17.1227	12.6222	73.5351	86.893	89.0923	Root_Shoot_expressed	Root_upregulated
EVM0049796	5.12518	2.06451	4.74722	20.2912	18.651	22.8495	Root_Shoot_expressed	Root_upregulated
EVM0042672	228.043	232.781	223.974	983.61	1416.7	1147.18	Root_Shoot_expressed	Root_upregulated
EVM0019614	2.02675	2.31335	3.69036	10.6877	16.6687	14.2649	Root_Shoot_expressed	Root_upregulated
EVM0020122	18.1873	16.3377	12.3279	92.7412	79.3278	70.8563	Root_Shoot_expressed	Root_upregulated
EVM0025965	1.60469	3.37011	5.92678	26.4915	14.907	15.1622	Root_Shoot_expressed	Root_upregulated
EVM0017739	12.8275	7.7362	5.12895	33.089	61.8409	38.4816	Root_Shoot_expressed	Root_upregulated
EVM0036313	7.01539	8.4427	5.37851	44.9188	37.5145	25.7854	Root_Shoot_expressed	Root_upregulated
EVM0000778	38.5718	52.6475	59.4102	287.076	191.866	303.797	Root_Shoot_expressed	Root_upregulated
EVM0031679	12.5841	10.0456	9.17842	61.9656	55.9207	47.5655	Root_Shoot_expressed	Root_upregulated
EVM0005831	43.6018	59.691	36.8076	272.37	199.245	257.149	Root_Shoot_expressed	Root_upregulated
EVM0029344	5.96061	5.17414	6.2225	35.2033	28.2302	27.1495	Root_Shoot_expressed	Root_upregulated
EVM0028638	0.484295	0.157979	0.392214	2.01066	1.24864	2.14477	Root_Shoot_expressed	Root_upregulated
EVM0026813	0.774521	0.0891512	0.665609	2.05307	2.98398	2.96336	Root_Shoot_expressed	Root_upregulated
EVM0041744	10.4469	9.04567	11.5736	71.6307	44.7036	47.2275	Root_Shoot_expressed	Root_upregulated
EVM0025629	0.76003	0.694006	0.65124	4.47394	3.39025	3.22978	Root_Shoot_expressed	Root_upregulated
EVM0036418	3.29941	20.0621	11.3039	63.4124	55.0159	64.3052	Root_Shoot_expressed	Root_upregulated
EVM0040472	0	2.10999	1.13442	6.41328	5.4818	5.20929	Root_Shoot_expressed	Root_upregulated
EVM0008401	36.295	34.7826	43.461	159.991	222.803	221.944	Root_Shoot_expressed	Root_upregulated
EVM0054431	2.8792	2.78908	2.33411	13.4098	11.2139	17.6294	Root_Shoot_expressed	Root_upregulated
EVM0023886	3.94545	3.85419	5.30964	25.306	21.5944	22.3406	Root_Shoot_expressed	Root_upregulated
EVM0040322	1.0186	1.2028	0.624691	3.6404	4.9469	6.46363	Root_Shoot_expressed	Root_upregulated
EVM0017401	100.133	83.1918	100.469	547.123	460.264	493.713	Root_Shoot_expressed	Root_upregulated
EVM0044047	1.60455	2.4339	1.37898	8.29588	11.1017	9.29022	Root_Shoot_expressed	Root_upregulated
EVM0024624	2.66929	1.34923	2.40698	13.2518	11.5152	9.27457	Root_Shoot_expressed	Root_upregulated
EVM0016257	0.589662	0.676883	1.39223	4.12906	5.67812	4.31065	Root_Shoot_expressed	Root_upregulated
EVM0016145	55.3901	34.0124	53.8753	231.611	318.228	214.606	Root_Shoot_expressed	Root_upregulated
EVM0026266	0	0.412425	0.386639	1.55649	1.26251	1.44461	Root_Shoot_expressed	Root_upregulated
EVM0037373	36.9338	32.6343	34.377	140.904	188.948	224.999	Root_Shoot_expressed	Root_upregulated
EVM0026104	60.2173	76.1308	75.5938	337.038	447.086	348.858	Root_Shoot_expressed	Root_upregulated
EVM0012979	2.59438	3.83789	4.1082	23.5294	11.6652	21.1947	Root_Shoot_expressed	Root_upregulated
EVM0019691	3.91505	4.37851	3.6852	21.1936	19.6963	23.2486	Root_Shoot_expressed	Root_upregulated
EVM0046565	0.820324	0.453594	1.76292	6.14697	5.72499	4.4061	Root_Shoot_expressed	Root_upregulated
EVM0012860	9.81156	6.64865	7.92009	58.97	39.3414	32.577	Root_Shoot_expressed	Root_upregulated
EVM0016970	1.18574	2.14934	2.02651	9.8302	10.3632	8.59988	Root_Shoot_expressed	Root_upregulated
EVM0027332	13.1264	17.7276	15.3749	77.6596	70.5878	100.437	Root_Shoot_expressed	Root_upregulated
EVM0043534	4.81872	2.11892	2.97625	19.8857	17.7847	15.7342	Root_Shoot_expressed	Root_upregulated
EVM0010910	9.59325	4.15365	7.48182	41.3381	38.6132	34.4434	Root_Shoot_expressed	Root_upregulated
EVM0045362	255.055	227.348	333.286	1872.79	952.225	1572.95	Root_Shoot_expressed	Root_upregulated
EVM0012226	3.05786	0.700386	3.93485	10.2409	15.0571	16.2216	Root_Shoot_expressed	Root_upregulated
EVM0016543	1.54005	0.924701	1.32494	7.35059	8.46916	4.63765	Root_Shoot_expressed	Root_upregulated
EVM0038606	2.77764	1.74951	3.4369	16.5087	13.2051	13.3282	Root_Shoot_expressed	Root_upregulated
EVM0017642	1.09832	1.98608	1.57463	10.2648	7.26519	7.67656	Root_Shoot_expressed	Root_upregulated
EVM0012505	0	0.333422	0.3121	0.90391	1.22989	1.37015	Root_Shoot_expressed	Root_upregulated
EVM0049169	3.41285	1.63512	3.05751	19.2933	15.295	9.47983	Root_Shoot_expressed	Root_upregulated
EVM0046416	18.799	8.23817	10.9167	65.3811	63.5527	77.5509	Root_Shoot_expressed	Root_upregulated
EVM0037510	2.67916	1.83777	3.06263	13.8754	15.2553	12.1626	Root_Shoot_expressed	Root_upregulated
EVM0053578	3.99534	2.60146	5.86517	20.599	24.7068	22.6087	Root_Shoot_expressed	Root_upregulated
EVM0044534	1.314	3.32519	1.88161	15.6645	10.7293	9.19543	Root_Shoot_expressed	Root_upregulated
EVM0054329	525.802	357.713	466.392	2593.67	2573.74	2210.43	Root_Shoot_expressed	Root_upregulated
EVM0015679	0	2.11455	0.706475	5.58134	6.13861	3.73232	Root_Shoot_expressed	Root_upregulated
EVM0041587	255.152	554.108	552.412	2663.69	2396.08	2419.39	Root_Shoot_expressed	Root_upregulated
EVM0034744	1049.98	907.509	1240.11	5602.46	6842.57	5139.26	Root_Shoot_expressed	Root_upregulated
EVM0026452	14.7159	14.4254	16.7925	90.5256	83.5777	79.5769	Root_Shoot_expressed	Root_upregulated
EVM0042709	56.6362	16.4193	57.2686	282.018	218.518	223.832	Root_Shoot_expressed	Root_upregulated
EVM0013654	4.55911	4.39132	3.6876	20.2478	25.4435	24.8013	Root_Shoot_expressed	Root_upregulated
EVM0017446	8.48818	18.8806	10.4528	51.9354	78.8415	80.4236	Root_Shoot_expressed	Root_upregulated
EVM0017674	2.8311	0.835712	5.59556	11.6764	19.3298	20.7874	Root_Shoot_expressed	Root_upregulated
EVM0023104	1931.04	1488.86	1947.8	10929.1	9796.82	9291.44	Root_Shoot_expressed	Root_upregulated
EVM0001234	144.363	60.6755	114.963	539.624	666.083	589.069	Root_Shoot_expressed	Root_upregulated
EVM0010145	225.318	119.802	207.572	1180.28	984.077	938.829	Root_Shoot_expressed	Root_upregulated
EVM0009342	0.96686	2.55672	1.88452	9.82295	9.02088	11.5545	Root_Shoot_expressed	Root_upregulated
EVM0017131	2.26489	0.667617	1.24585	7.78527	8.48826	7.23793	Root_Shoot_expressed	Root_upregulated
EVM0050892	5.77936	3.51998	2.72385	16.9549	24.8067	26.0017	Root_Shoot_expressed	Root_upregulated
EVM0037507	0.219036	0.45485	0.470959	2.34087	1.82436	2.29253	Root_Shoot_expressed	Root_upregulated
EVM0008822	19.167	33.2002	39.6305	198.341	110.091	210.672	Root_Shoot_expressed	Root_upregulated
EVM0048463	59.452	55.1788	63.4721	331.559	245.687	427.988	Root_Shoot_expressed	Root_upregulated
EVM0006660	3.20663	2.0349	4.37002	24.2791	16.7529	13.2624	Root_Shoot_expressed	Root_upregulated
EVM0000068	774.915	702.513	168.371	3795.94	2612.38	2895.01	Root_Shoot_expressed	Root_upregulated
EVM0024105	0.336414	2.4467	2.59021	9.75465	11.4896	9.15597	Root_Shoot_expressed	Root_upregulated
EVM0051690	0.412596	0.126367	0	1.37832	0.780189	0.89532	Root_Shoot_expressed	Root_upregulated
EVM0009007	0.680105	2.39855	2.23977	11.7534	8.38965	10.0061	Root_Shoot_expressed	Root_upregulated
EVM0000472	17.5371	16.4737	7.29917	80.4153	77.4216	76.6929	Root_Shoot_expressed	Root_upregulated
EVM0002807	17.2127	11.037	14.141	86.6712	100.342	53.6655	Root_Shoot_expressed	Root_upregulated
EVM0051889	0.278496	0.769516	0.877625	3.65871	4.02932	3.24976	Root_Shoot_expressed	Root_upregulated
EVM0038406	16.6866	5.36152	2.12651	36.9109	48.7329	51.7651	Root_Shoot_expressed	Root_upregulated
EVM0051178	0.214763	0	0.736626	2.33408	1.92695	1.14878	Root_Shoot_expressed	Root_upregulated
EVM0032654	1.7734	2.31335	3.03912	14.9131	14.6911	11.0351	Root_Shoot_expressed	Root_upregulated
EVM0043242	73.756	64.7615	65.1006	392.918	384.11	385.091	Root_Shoot_expressed	Root_upregulated
EVM0051853	43.1589	91.1781	59.369	480.259	256.974	369.905	Root_Shoot_expressed	Root_upregulated
EVM0037332	3112.81	3064.12	2359.52	12936.1	17149.3	18750.8	Root_Shoot_expressed	Root_upregulated
EVM0010570	0.530511	1.45235	1.59065	7.79031	6.20101	6.46763	Root_Shoot_expressed	Root_upregulated
EVM0019859	1.2225	4.15396	2.72409	11.9886	20.6173	13.8339	Root_Shoot_expressed	Root_upregulated
EVM0007438	2.47206	0.474085	1.0621	9.45427	8.81032	4.72371	Root_Shoot_expressed	Root_upregulated
EVM0047133	33.2873	42.2176	33.2168	217.106	195.299	211.587	Root_Shoot_expressed	Root_upregulated
EVM0049520	0.980494	3.05343	1.85032	13.2201	8.6013	11.9985	Root_Shoot_expressed	Root_upregulated
EVM0035846	54.2866	27.2365	31.5132	281.353	182.284	188.17	Root_Shoot_expressed	Root_upregulated
EVM0052449	0.171245	0.434911	0.22097	1.87792	1.67526	1.22907	Root_Shoot_expressed	Root_upregulated
EVM0012387	5.20067	2.52754	4.955	29.6704	23.3593	20.4595	Root_Shoot_expressed	Root_upregulated
EVM0043910	29.6089	12.3901	15.3567	147.42	83.987	100.962	Root_Shoot_expressed	Root_upregulated
EVM0021482	105.498	86.1403	96.0279	608.566	599.273	460.717	Root_Shoot_expressed	Root_upregulated
EVM0048080	9.99481	4.50562	16.1961	64.3433	41.9761	71.7391	Root_Shoot_expressed	Root_upregulated
EVM0030747	2.1014	2.44536	3.1277	15.7172	12.7106	16.1044	Root_Shoot_expressed	Root_upregulated
EVM0025950	17.2732	20.5241	19.9713	131.068	89.799	115.236	Root_Shoot_expressed	Root_upregulated
EVM0007602	27.0609	39.2258	34.8129	209	169.011	211.797	Root_Shoot_expressed	Root_upregulated
EVM0028779	1.07983	1.10345	1.54597	6.03178	7.37017	8.35829	Root_Shoot_expressed	Root_upregulated
EVM0003611	1337.06	960.989	1265.11	7980.36	6372.63	6440.93	Root_Shoot_expressed	Root_upregulated
EVM0033391	4.79689	5.66965	4.86111	41.1131	25.9752	22.4078	Root_Shoot_expressed	Root_upregulated
EVM0013092	20.2621	11.1863	12.4635	72.9315	80.7721	102.794	Root_Shoot_expressed	Root_upregulated
EVM0041766	20.6613	12.9575	23.3301	110.105	95.4384	127.808	Root_Shoot_expressed	Root_upregulated
EVM0022359	0.762465	0.92862	0.984018	6.58614	4.03371	5.05917	Root_Shoot_expressed	Root_upregulated
EVM0039899	23.9253	25.4276	35.6118	200.052	140.275	159.927	Root_Shoot_expressed	Root_upregulated
EVM0012245	1.27296	1.56512	4.43877	18.8022	11.1847	12.8954	Root_Shoot_expressed	Root_upregulated
EVM0026285	0	20.1137	1.07486	32.6751	53.3274	38.9501	Root_Shoot_expressed	Root_upregulated
EVM0003297	21.1877	18.0891	20.6429	92.286	128.836	132.302	Root_Shoot_expressed	Root_upregulated
EVM0047682	6.74362	5.84537	8.41965	50.2562	33.5337	40.4056	Root_Shoot_expressed	Root_upregulated
EVM0008118	5.86734	3.65495	5.28648	28.795	38.9406	19.815	Root_Shoot_expressed	Root_upregulated
EVM0026275	0.668409	0.923907	1.22094	5.41318	3.72715	7.50788	Root_Shoot_expressed	Root_upregulated
EVM0003470	5.91387	4.92832	6.61373	28.5312	35.8887	39.0956	Root_Shoot_expressed	Root_upregulated
EVM0016885	7.17416	6.08208	3.95159	24.1193	39.4139	38.6331	Root_Shoot_expressed	Root_upregulated
EVM0051176	30.313	47.7902	31.8016	213.183	237.649	201.944	Root_Shoot_expressed	Root_upregulated
EVM0028475	7.45389	13.1849	13.9069	74.4606	83.2816	47.5921	Root_Shoot_expressed	Root_upregulated
EVM0047143	0.128547	0.415029	0.276347	1.63255	1.47466	1.76718	Root_Shoot_expressed	Root_upregulated
EVM0005505	10.9105	3.76587	5.61042	39.0879	45.2258	36.6482	Root_Shoot_expressed	Root_upregulated
EVM0009148	16.5274	10.7365	14.0355	96.1741	80.6408	69.7895	Root_Shoot_expressed	Root_upregulated
EVM0048905	0.385606	1.24281	0.414231	3.79685	4.62221	3.79405	Root_Shoot_expressed	Root_upregulated
EVM0008736	3.71669	10.6371	7.43174	49.6413	51.1605	29.7756	Root_Shoot_expressed	Root_upregulated
EVM0009590	11.3881	14.773	15.5962	75.6956	74.9492	99.7847	Root_Shoot_expressed	Root_upregulated
EVM0052121	27.0209	40.6312	18.6707	128.342	218.052	171.308	Root_Shoot_expressed	Root_upregulated
EVM0034119	14.7819	14.7595	13.169	102.519	71.0443	83.3018	Root_Shoot_expressed	Root_upregulated
EVM0007636	0.385497	0.176577	0.66139	2.67693	2.81952	1.86327	Root_Shoot_expressed	Root_upregulated
EVM0033778	4.10071	5.64559	5.68625	31.6522	40.6755	20.7999	Root_Shoot_expressed	Root_upregulated
EVM0008290	222.691	241.383	309.842	1438.59	1253.1	1980.49	Root_Shoot_expressed	Root_upregulated
EVM0037010	0.278515	0.256844	0.478945	2.61485	2.0751	1.4535	Root_Shoot_expressed	Root_upregulated
EVM0009796	1.54199	1.23604	1.65347	9.36924	6.72348	10.7655	Root_Shoot_expressed	Root_upregulated
EVM0053515	0.279216	0.463828	0.384219	2.3299	2.11675	2.39896	Root_Shoot_expressed	Root_upregulated
EVM0042354	10.2758	9.34424	10.4933	69.9048	71.6288	41.6743	Root_Shoot_expressed	Root_upregulated
EVM0008112	3234.92	1639.77	1144.18	7596.85	15311.9	13737.2	Root_Shoot_expressed	Root_upregulated
EVM0049401	14.08	17.2082	21.0126	99.7492	119.901	98.7936	Root_Shoot_expressed	Root_upregulated
EVM0001373	15.0808	11.5712	25.2279	106.711	98.2911	111.68	Root_Shoot_expressed	Root_upregulated
EVM0036842	2.09061	3.2949	2.22785	21.532	12.3447	12.7236	Root_Shoot_expressed	Root_upregulated
EVM0029955	9.05655	10.5828	9.29505	64.6552	54.874	58.7181	Root_Shoot_expressed	Root_upregulated
EVM0016265	10.6545	15.6162	22.2952	92.4691	114.489	92.4889	Root_Shoot_expressed	Root_upregulated
EVM0005350	360.182	122.483	33.8052	1058.1	984.6	1145.22	Root_Shoot_expressed	Root_upregulated
EVM0007950	25.7538	20.6024	16.5598	146.436	126.77	115.241	Root_Shoot_expressed	Root_upregulated
EVM0023216	61.2457	62.465	54.7374	351.754	341.281	410.546	Root_Shoot_expressed	Root_upregulated
EVM0028737	2.8311	0.835712	4.7962	23.3527	15.4638	13.557	Root_Shoot_expressed	Root_upregulated
EVM0044713	0.580265	0.283841	1.11598	4.98744	3.18627	4.11486	Root_Shoot_expressed	Root_upregulated
EVM0014266	6.55023	8.57287	8.29675	56.383	50.0564	38.983	Root_Shoot_expressed	Root_upregulated
EVM0042851	1.66368	2.37182	1.26878	13.2223	9.16288	10.7371	Root_Shoot_expressed	Root_upregulated
EVM0017298	0	1.18288	0.222042	1.77795	2.88763	4.12564	Root_Shoot_expressed	Root_upregulated
EVM0021698	0.405737	0	0.488299	2.21899	2.04275	1.33447	Root_Shoot_expressed	Root_upregulated
EVM0003399	7.97462	13.5203	9.39572	60.6627	55.9059	76.9688	Root_Shoot_expressed	Root_upregulated
EVM0046449	0.653361	5.34855	1.67716	20.5592	11.5333	16.0999	Root_Shoot_expressed	Root_upregulated
EVM0018073	6.86382	5.55553	4.35477	25.5896	41.5504	38.1718	Root_Shoot_expressed	Root_upregulated
EVM0040547	0.271641	0.247802	0.698033	2.65621	2.11478	2.87642	Root_Shoot_expressed	Root_upregulated
EVM0046047	12.7405	15.7485	8.94485	82.8694	84.6979	69.8805	Root_Shoot_expressed	Root_upregulated
EVM0022317	3.16055	2.24324	3.5772	17.6888	15.6328	23.6656	Root_Shoot_expressed	Root_upregulated
EVM0041232	0	0.640953	0.0664181	1.01793	2.12288	1.35619	Root_Shoot_expressed	Root_upregulated
EVM0047980	15.0707	18.5822	27.4414	133.769	154.968	99.6954	Root_Shoot_expressed	Root_upregulated
EVM0044826	26.9345	24.2685	29.9429	190.032	135.905	191.197	Root_Shoot_expressed	Root_upregulated
EVM0039812	10.5954	9.58035	10.177	80.0219	57.0243	56.7286	Root_Shoot_expressed	Root_upregulated
EVM0041441	1.42752	1.96691	5.02551	17.151	18.2872	18.4136	Root_Shoot_expressed	Root_upregulated
EVM0026784	0.943702	6.6857	2.3981	24.1868	23.1958	17.1722	Root_Shoot_expressed	Root_upregulated
EVM0007799	9.85057	9.52347	13.3749	65.1339	51.2631	94.5157	Root_Shoot_expressed	Root_upregulated
EVM0051327	9.27101	11.1771	5.27698	37.7067	60.3787	67.6204	Root_Shoot_expressed	Root_upregulated
EVM0054525	0.98909	1.81171	1.18776	9.41065	8.00722	8.27888	Root_Shoot_expressed	Root_upregulated
EVM0028850	8.49078	23.7443	13.5371	103.244	69.144	122.927	Root_Shoot_expressed	Root_upregulated
EVM0047303	14.2523	48.7989	54.4499	306.256	209.917	242.858	Root_Shoot_expressed	Root_upregulated
EVM0001600	5.7402	6.75659	6.68127	46.4669	31.0851	46.3581	Root_Shoot_expressed	Root_upregulated
EVM0025308	9.90804	12.6323	12.1659	82.2253	83.6204	58.5977	Root_Shoot_expressed	Root_upregulated
EVM0031066	0	0	0.908941	1.29838	1.77172	2.81201	Root_Shoot_expressed	Root_upregulated
EVM0004682	10.6072	8.74139	12.7622	78.8834	82.9579	46.189	Root_Shoot_expressed	Root_upregulated
EVM0014558	25.0176	30.8421	22.9969	137.905	205.817	167.517	Root_Shoot_expressed	Root_upregulated
EVM0038048	99.0887	9.19283	24.7804	410.341	217.46	238.603	Root_Shoot_expressed	Root_upregulated
EVM0027388	0.648879	0.368633	1.11625	5.08498	5.50894	3.30249	Root_Shoot_expressed	Root_upregulated
EVM0034595	6.14329	9.27293	13.6454	40.2524	70.1049	80.427	Root_Shoot_expressed	Root_upregulated
EVM0007915	11.8139	11.706	7.93755	53.3119	79.7622	73.9108	Root_Shoot_expressed	Root_upregulated
EVM0040418	6.52594	9.18819	10.6664	74.4985	52.9208	46.2806	Root_Shoot_expressed	Root_upregulated
EVM0026253	18.1137	15.8673	25.5141	163.019	132.656	96.4457	Root_Shoot_expressed	Root_upregulated
EVM0042878	0.504922	0.308777	2.02226	6.70866	8.17328	3.81328	Root_Shoot_expressed	Root_upregulated
EVM0030725	27.4839	49.7636	43.0848	303.847	247.307	242.978	Root_Shoot_expressed	Root_upregulated
EVM0041642	16.1814	17.1489	20.5347	137.699	94.508	123.943	Root_Shoot_expressed	Root_upregulated
EVM0000928	0.243852	0.112122	0.104731	0.612734	1.10925	1.32668	Root_Shoot_expressed	Root_upregulated
EVM0047210	921.947	776.771	1092.81	7433.08	5810.61	5263.23	Root_Shoot_expressed	Root_upregulated
EVM0017332	1.25951	2.73876	5.60696	29.8481	17.7288	16.2188	Root_Shoot_expressed	Root_upregulated
EVM0023565	13.2295	34.1052	9.79815	92.3969	136.778	150.446	Root_Shoot_expressed	Root_upregulated
EVM0025819	2.92872	6.05554	6.05615	42.2636	27.2704	30.6448	Root_Shoot_expressed	Root_upregulated
EVM0024309	0.0635496	0.41037	0.0546474	1.22693	1.3853	0.908703	Root_Shoot_expressed	Root_upregulated
EVM0048541	10.7177	9.8429	10.6469	80.415	74.6291	52.9708	Root_Shoot_expressed	Root_upregulated
EVM0003052	3.60605	2.39559	5.69484	32.9375	26.8572	18.4708	Root_Shoot_expressed	Root_upregulated
EVM0040840	3.00584	5.47565	4.63186	39.7652	25.2993	22.7987	Root_Shoot_expressed	Root_upregulated
EVM0016069	0.588043	0.886639	0.559238	4.17691	4.10378	5.37731	Root_Shoot_expressed	Root_upregulated
EVM0011475	6.63139	6.53558	2.95406	34.7967	47.2458	26.4329	Root_Shoot_expressed	Root_upregulated
EVM0042848	6.04402	7.23314	8.69718	54.5216	36.958	56.5801	Root_Shoot_expressed	Root_upregulated
EVM0042205	4.96994	9.02079	4.59698	44.6554	32.1459	48.621	Root_Shoot_expressed	Root_upregulated
EVM0025998	0.196155	0.36123	0.589988	3.16854	2.01488	2.57255	Root_Shoot_expressed	Root_upregulated
EVM0030024	227.688	204.286	274.252	1798.52	1489.03	1501.82	Root_Shoot_expressed	Root_upregulated
EVM0049026	1.00006	1.32916	0.0954673	5.59546	4.80973	6.05746	Root_Shoot_expressed	Root_upregulated
EVM0006690	0.466742	0.717059	0.200626	3.38988	2.93885	3.07216	Root_Shoot_expressed	Root_upregulated
EVM0054907	12790.5	14705.9	10598.5	100136	65041.3	94213.3	Root_Shoot_expressed	Root_upregulated
EVM0038861	131.932	126.108	110.309	703.279	952.024	855.773	Root_Shoot_expressed	Root_upregulated
EVM0001798	0.614513	0.324279	0.906215	4.52155	3.33366	4.74884	Root_Shoot_expressed	Root_upregulated
EVM0025250	881.424	1079.44	1095.41	7107.8	6707.23	7098.56	Root_Shoot_expressed	Root_upregulated
EVM0021622	102.977	110.385	150.121	1063.76	609.733	824.668	Root_Shoot_expressed	Root_upregulated
EVM0034077	6.76152	3.02373	13.7981	45.7623	55.5492	60.9761	Root_Shoot_expressed	Root_upregulated
EVM0052455	7.71367	7.08195	11.5833	81.4814	43.6076	56.5013	Root_Shoot_expressed	Root_upregulated
EVM0017270	0	0.651251	0.304756	2.11984	1.60216	2.86896	Root_Shoot_expressed	Root_upregulated
EVM0049120	1.10225	2.10031	3.53797	18.2599	10.691	17.6684	Root_Shoot_expressed	Root_upregulated
EVM0013445	19.2287	19.6621	38.5107	231.685	167.245	136.598	Root_Shoot_expressed	Root_upregulated
EVM0014007	0.223263	0.408393	1.3399	4.40489	3.75129	5.48508	Root_Shoot_expressed	Root_upregulated
EVM0039645	1.47053	3.35844	0	12.2815	11.7669	9.38756	Root_Shoot_expressed	Root_upregulated
EVM0028112	0	0	1.07439	3.09786	2.57828	1.78895	Root_Shoot_expressed	Root_upregulated
EVM0012151	26.1991	33.0127	29.9895	190.702	171.624	258.156	Root_Shoot_expressed	Root_upregulated
EVM0002291	72.7011	69.855	73.8497	511.739	555.043	440.677	Root_Shoot_expressed	Root_upregulated
EVM0020717	2.77041	5.98258	6.8727	36.8904	26.0927	46.271	Root_Shoot_expressed	Root_upregulated
EVM0029125	4.55151	6.06032	7.62944	47.6956	37.169	42.9992	Root_Shoot_expressed	Root_upregulated
EVM0038654	0	0.545267	0.0362782	1.37679	1.11643	1.5834	Root_Shoot_expressed	Root_upregulated
EVM0012748	157.614	78.2562	94.6776	588.738	903.741	831.421	Root_Shoot_expressed	Root_upregulated
EVM0043599	208.294	101.064	107.608	708.69	1086.13	1139	Root_Shoot_expressed	Root_upregulated
EVM0020982	1.43089	2.92362	1.52953	16.5335	12.5728	12.311	Root_Shoot_expressed	Root_upregulated
EVM0023946	0.177641	0.273186	0.356461	2.16786	1.49557	2.02069	Root_Shoot_expressed	Root_upregulated
EVM0003899	17.8486	12.1924	13.9239	121.124	92.1972	96.7311	Root_Shoot_expressed	Root_upregulated
EVM0047148	0.75196	1.0009	0.574561	6.6819	4.39613	5.40201	Root_Shoot_expressed	Root_upregulated
EVM0054125	0	0.36996	0.276054	1.70773	1.28622	1.58453	Root_Shoot_expressed	Root_upregulated
EVM0013736	33.4399	21.1183	29.5253	169.572	191.069	236.297	Root_Shoot_expressed	Root_upregulated
EVM0003123	21.3047	18.0208	26.8422	179.523	171.462	118.775	Root_Shoot_expressed	Root_upregulated
EVM0011910	0.253438	0.931998	0.435355	3.56302	2.59206	5.3727	Root_Shoot_expressed	Root_upregulated
EVM0009528	0.450988	3.2994	1.54656	13.5637	11.3626	12.7607	Root_Shoot_expressed	Root_upregulated
EVM0009389	3.20227	5.1166	7.17336	51.0529	31.2688	28.0887	Root_Shoot_expressed	Root_upregulated
EVM0042976	48.6068	49.8942	51.2405	330.81	338.918	398.143	Root_Shoot_expressed	Root_upregulated
EVM0004604	7.01895	3.68789	10.4226	45.792	41.7219	63.438	Root_Shoot_expressed	Root_upregulated
EVM0036342	15.4918	25.6404	8.83561	115.679	90.5979	150.98	Root_Shoot_expressed	Root_upregulated
EVM0005127	0.261565	0.542854	0.955896	4.7825	2.92509	4.88929	Root_Shoot_expressed	Root_upregulated
EVM0049884	0.466635	0.285559	0.267051	2.17511	1.75999	3.36415	Root_Shoot_expressed	Root_upregulated
EVM0054944	9.27101	8.78198	7.91548	73.3185	71.4002	41.2984	Root_Shoot_expressed	Root_upregulated
EVM0021175	15.6562	19.8764	15.0409	130.294	108.764	124.2	Root_Shoot_expressed	Root_upregulated
EVM0049417	4.83139	6.36731	5.51818	49.1091	28.074	42.9421	Root_Shoot_expressed	Root_upregulated
EVM0043706	0.343097	0.474189	3.90759	14.408	7.15969	12.4963	Root_Shoot_expressed	Root_upregulated
EVM0004371	2.09855	1.17464	1.48201	15.8829	10.3866	8.06178	Root_Shoot_expressed	Root_upregulated
EVM0017292	2.9701	0.466376	2.33669	16.3113	12.1085	13.3466	Root_Shoot_expressed	Root_upregulated
EVM0051421	7.15496	8.58731	8.33359	73.8732	62.8938	37.6117	Root_Shoot_expressed	Root_upregulated
EVM0004406	30.4769	40.059	35.6723	281.057	235.062	253.488	Root_Shoot_expressed	Root_upregulated
EVM0046150	15.6115	10.3157	9.66779	95.7239	72.9326	89.2725	Root_Shoot_expressed	Root_upregulated
EVM0025953	0.534895	0.481444	0.911812	3.99871	4.58676	5.41507	Root_Shoot_expressed	Root_upregulated
EVM0023941	6.21991	9.46303	7.9935	69.594	41.8706	60.5094	Root_Shoot_expressed	Root_upregulated
EVM0038380	0.161098	0.295665	0.138278	1.12522	1.63917	1.56632	Root_Shoot_expressed	Root_upregulated
EVM0036445	23.549	23.2437	15.8291	144.044	134.91	177.485	Root_Shoot_expressed	Root_upregulated
EVM0032132	28.9858	35.7499	29.8318	236.721	205.809	250.487	Root_Shoot_expressed	Root_upregulated
EVM0041848	26.1478	17.8586	36.4334	213.692	159.811	216.474	Root_Shoot_expressed	Root_upregulated
EVM0015684	0	3.22395	2.26694	16.2657	10.2724	13.7617	Root_Shoot_expressed	Root_upregulated
EVM0037970	6.49565	11.7517	7.02594	51.0323	80.9419	53.941	Root_Shoot_expressed	Root_upregulated
EVM0013986	6.55345	8.82883	5.95251	45.1253	60.0776	51.9644	Root_Shoot_expressed	Root_upregulated
EVM0010922	32.6665	16.2021	26.3866	195.876	192.756	168.544	Root_Shoot_expressed	Root_upregulated
EVM0023577	4.73757	0	2.68087	14.2209	24.635	16.1802	Root_Shoot_expressed	Root_upregulated
EVM0036185	13.6328	12.0407	13.8816	112.84	91.3666	89.3208	Root_Shoot_expressed	Root_upregulated
EVM0028318	2.91895	4.63375	4.55784	34.4701	24.4041	31.1221	Root_Shoot_expressed	Root_upregulated
EVM0044589	0	0.276519	0.128762	1.14623	1.16365	0.703056	Root_Shoot_expressed	Root_upregulated
EVM0023317	10.9399	8.78045	2.10556	58.1446	45.5157	58.6665	Root_Shoot_expressed	Root_upregulated
EVM0023406	4.7492	2.8132	7.8001	52.0144	29.4838	33.4491	Root_Shoot_expressed	Root_upregulated
EVM0031007	13.6354	8.97071	5.48828	74.3888	65.4476	70.706	Root_Shoot_expressed	Root_upregulated
EVM0033730	0.223263	0.204197	0.382829	2.64294	2.00069	1.43089	Root_Shoot_expressed	Root_upregulated
EVM0043955	2.29677	0.414973	1.17618	10.8653	8.95274	9.41585	Root_Shoot_expressed	Root_upregulated
EVM0054428	26.3675	19.1696	9.3938	128.128	150.256	134.963	Root_Shoot_expressed	Root_upregulated
EVM0054796	0.210849	0.389242	0.725398	3.32769	3.69516	2.96295	Root_Shoot_expressed	Root_upregulated
EVM0007763	21.2001	15.7979	19.159	165.813	125.062	132.725	Root_Shoot_expressed	Root_upregulated
EVM0042609	1.95602	0.441114	0.834277	10.1284	7.38295	6.98225	Root_Shoot_expressed	Root_upregulated
EVM0003349	2.2914	2.07819	3.59072	16.4776	28.0066	15.8641	Root_Shoot_expressed	Root_upregulated
EVM0034539	152.175	51.4291	70.0087	549.498	861.089	665.304	Root_Shoot_expressed	Root_upregulated
EVM0014498	0.308808	0.28115	0.264324	1.49974	2.73267	2.27386	Root_Shoot_expressed	Root_upregulated
EVM0036124	3.13202	3.82235	5.19286	36.7613	32.1113	23.9272	Root_Shoot_expressed	Root_upregulated
EVM0030153	6.82726	9.65863	8.33915	78.8104	55.5212	55.633	Root_Shoot_expressed	Root_upregulated
EVM0029126	0.164624	1.05728	0.989065	5.25303	7.81277	3.91005	Root_Shoot_expressed	Root_upregulated
EVM0041635	1.31412	4.11702	2.7943	24.1044	22.1959	16.9763	Root_Shoot_expressed	Root_upregulated
EVM0048044	21.1665	25.9075	20.0222	132.925	194.62	188.928	Root_Shoot_expressed	Root_upregulated
EVM0006121	1.17184	1.07903	1.93016	8.97224	14.9357	8.53871	Root_Shoot_expressed	Root_upregulated
EVM0011594	3.92298	4.01118	4.68134	39.7445	28.9309	29.2386	Root_Shoot_expressed	Root_upregulated
EVM0026529	7.45895	10.9431	13.7751	105.91	60.2062	84.5022	Root_Shoot_expressed	Root_upregulated
EVM0047230	0.652848	0.33442	1.3097	5.51886	4.73728	7.6468	Root_Shoot_expressed	Root_upregulated
EVM0035143	42.7305	40.8546	40.8354	268.607	301.178	401.748	Root_Shoot_expressed	Root_upregulated
EVM0014110	8.29095	16.8183	16.9665	135.292	103.022	91.5408	Root_Shoot_expressed	Root_upregulated
EVM0015139	9.28172	6.44404	0	48.7503	48.3013	26.4107	Root_Shoot_expressed	Root_upregulated
EVM0044859	13.2145	14.3783	16.1775	109.925	94.405	139.896	Root_Shoot_expressed	Root_upregulated
EVM0009184	0	0.242059	0.454471	2.33709	1.18115	1.96841	Root_Shoot_expressed	Root_upregulated
EVM0009538	4.22832	0.921849	2.24506	18.1477	22.4011	17.7062	Root_Shoot_expressed	Root_upregulated
EVM0052591	0.291028	0.400932	0.124938	1.60177	2.47345	2.36474	Root_Shoot_expressed	Root_upregulated
EVM0037979	105.352	78.0482	78.3363	571.105	787.051	716.99	Root_Shoot_expressed	Root_upregulated
EVM0002954	69.5436	110.408	102.685	801.534	679.728	759.789	Root_Shoot_expressed	Root_upregulated
EVM0040189	2.89225	4.20025	4.84904	29.7076	40.4292	24.7735	Root_Shoot_expressed	Root_upregulated
EVM0024626	0.156625	0.862575	1.3445	7.19496	5.84733	5.75762	Root_Shoot_expressed	Root_upregulated
EVM0029716	333.329	121.651	286.857	2079	1890.39	1936.83	Root_Shoot_expressed	Root_upregulated
EVM0017185	101.388	55.6468	48.1393	525.308	431.165	678.177	Root_Shoot_expressed	Root_upregulated
EVM0037663	15.3137	8.27022	11.1822	71.6111	118.868	86.9045	Root_Shoot_expressed	Root_upregulated
EVM0018058	4.08523	7.21811	2.59291	26.8484	43.6258	40.7329	Root_Shoot_expressed	Root_upregulated
EVM0046491	20.5212	35.783	30.7947	191.841	316.52	189.106	Root_Shoot_expressed	Root_upregulated
EVM0008465	3.74275	2.5144	4.17235	31.5382	32.888	19.1148	Root_Shoot_expressed	Root_upregulated
EVM0026975	8.10194	5.79682	8.40745	41.6818	62.3635	74.8156	Root_Shoot_expressed	Root_upregulated
EVM0033251	2.94013	4.15998	6.14959	31.6295	41.4479	33.2275	Root_Shoot_expressed	Root_upregulated
EVM0011965	2.07274	1.79395	4.60818	24.1417	27.7313	16.1855	Root_Shoot_expressed	Root_upregulated
EVM0030612	227.882	207.056	241.803	1859.82	1942.75	1637.49	Root_Shoot_expressed	Root_upregulated
EVM0020455	5.57593	1.41893	2.6454	21.6194	31.5425	24.4596	Root_Shoot_expressed	Root_upregulated
EVM0031297	0.181922	0.0837869	0.234536	1.0115	1.24712	1.79177	Root_Shoot_expressed	Root_upregulated
EVM0053465	14.5308	19.4481	19.536	131.812	171.893	130.218	Root_Shoot_expressed	Root_upregulated
EVM0014817	30.9111	17.8082	35.5213	215.548	201.861	265.948	Root_Shoot_expressed	Root_upregulated
EVM0030069	0.107929	0.595955	0.185466	2.17525	2.21397	2.8258	Root_Shoot_expressed	Root_upregulated
EVM0053326	0.197471	0.0455764	0.297244	1.55926	1.87314	0.980008	Root_Shoot_expressed	Root_upregulated
EVM0036548	234.179	164.142	127.752	1363.11	1281.12	1675.71	Root_Shoot_expressed	Root_upregulated
EVM0033852	0.164065	0	0.21155	1.24601	1.03238	0.809284	Root_Shoot_expressed	Root_upregulated
EVM0047914	3.41501	1.5519	2.62912	16.4887	22.1816	23.9296	Root_Shoot_expressed	Root_upregulated
EVM0040979	0.918707	0.829946	1.56824	9.99607	7.95799	9.41585	Root_Shoot_expressed	Root_upregulated
EVM0006530	0.145869	0.0448908	0.334588	1.28822	1.62145	1.44804	Root_Shoot_expressed	Root_upregulated
EVM0021335	2166.23	1571.6	501.754	12128.5	11933.4	11254.2	Root_Shoot_expressed	Root_upregulated
EVM0040606	108.562	138.616	79.2076	832.059	636.907	1257.08	Root_Shoot_expressed	Root_upregulated
EVM0045176	2.56528	2.50405	3.56761	22.3367	22.3794	28.1539	Root_Shoot_expressed	Root_upregulated
EVM0002342	5.22654	4.707	6.23798	41.5959	48.2566	46.6532	Root_Shoot_expressed	Root_upregulated
EVM0003867	0.748706	0.599029	1.58851	9.35636	8.26341	7.21043	Root_Shoot_expressed	Root_upregulated
EVM0036285	0.495559	0	0	1.2167	1.65926	1.31751	Root_Shoot_expressed	Root_upregulated
EVM0028091	170.084	169.803	181.723	1593.49	1333.02	1493.31	Root_Shoot_expressed	Root_upregulated
EVM0047973	2.89493	2.55142	4.45541	36.8649	22.7754	24.4183	Root_Shoot_expressed	Root_upregulated
EVM0017616	0	0.484117	0	1.81774	1.18115	1.12481	Root_Shoot_expressed	Root_upregulated
EVM0046206	22.5521	23.5488	8.88149	126.897	171.388	170.203	Root_Shoot_expressed	Root_upregulated
EVM0024068	1.65399	1.24255	2.32361	18.6412	12.089	13.8344	Root_Shoot_expressed	Root_upregulated
EVM0051841	7.97022	0.42334	0.800165	24.3583	27.8842	26.3865	Root_Shoot_expressed	Root_upregulated
EVM0007183	1.07792	1.7034	0.529534	7.49174	11.372	9.46138	Root_Shoot_expressed	Root_upregulated
EVM0003809	0.28703	0.105949	0.09874	1.2264	1.84585	1.13787	Root_Shoot_expressed	Root_upregulated
EVM0016570	0.150396	0.138652	1.0344	3.35474	3.8755	4.12667	Root_Shoot_expressed	Root_upregulated
EVM0031553	104.686	119.368	140.114	1065.5	1051.29	1010.88	Root_Shoot_expressed	Root_upregulated
EVM0016664	1.25292	0.164092	2.15016	8.18839	8.27446	14.2621	Root_Shoot_expressed	Root_upregulated
EVM0043882	4.17462	4.29154	4.62391	39.1152	33.2581	40.4936	Root_Shoot_expressed	Root_upregulated
EVM0042700	144.022	92.6201	125.677	1367.44	999.898	772.378	Root_Shoot_expressed	Root_upregulated
EVM0016402	5.50565	16.75	4.71678	57.2672	92.2683	84.2607	Root_Shoot_expressed	Root_upregulated
EVM0039076	60.5009	33.8189	43.2557	366.606	317.07	509.751	Root_Shoot_expressed	Root_upregulated
EVM0034668	13.9202	14.3385	15.2734	156.735	121.566	99.391	Root_Shoot_expressed	Root_upregulated
EVM0042794	1.77406	1.9805	2.17678	17.9423	14.5444	19.0111	Root_Shoot_expressed	Root_upregulated
EVM0037009	2.75816	1.54189	3.89396	16.2089	22.9335	32.0793	Root_Shoot_expressed	Root_upregulated
EVM0048240	61.2784	39.6996	45.8081	436.734	275.258	564.441	Root_Shoot_expressed	Root_upregulated
EVM0008163	1.09541	0.492677	0.933438	7.66148	8.2054	6.08689	Root_Shoot_expressed	Root_upregulated
EVM0036330	0	0.166711	0.3121	1.9886	1.02491	1.17441	Root_Shoot_expressed	Root_upregulated
EVM0045149	0.266999	0.205466	0.650756	4.08426	2.86735	2.89813	Root_Shoot_expressed	Root_upregulated
EVM0020947	0.221896	0.47736	0.38155	3.00048	3.64324	2.92317	Root_Shoot_expressed	Root_upregulated
EVM0054506	0.116271	0	0.59931	2.33973	1.98508	2.02635	Root_Shoot_expressed	Root_upregulated
EVM0002208	6.73389	5.67877	4.98656	69.9724	44.6336	40.2008	Root_Shoot_expressed	Root_upregulated
EVM0019207	33.0511	23.9044	22.2278	228.883	236.463	240.676	Root_Shoot_expressed	Root_upregulated
EVM0033181	1.87982	3.18833	2.7207	19.8739	23.8229	25.9469	Root_Shoot_expressed	Root_upregulated
EVM0038803	16.6494	9.06548	11.386	95.4374	106.429	130.187	Root_Shoot_expressed	Root_upregulated
EVM0000604	1.8676	1.71542	1.97363	17.4011	17.4241	14.9467	Root_Shoot_expressed	Root_upregulated
EVM0024035	0.479755	0	0.616783	3.30285	2.9484	3.57645	Root_Shoot_expressed	Root_upregulated
EVM0004011	84.6167	68.0021	77.316	719.088	609.528	738.237	Root_Shoot_expressed	Root_upregulated
EVM0020151	0.287974	0.0883966	0.329978	2.90845	1.97264	1.4693	Root_Shoot_expressed	Root_upregulated
EVM0013489	24.1422	37.2087	71.653	413.333	469.215	317.3	Root_Shoot_expressed	Root_upregulated
EVM0024228	9.61868	9.03482	9.00639	117.541	64.9127	67.1294	Root_Shoot_expressed	Root_upregulated
EVM0053835	0.206036	0.0475477	0.265821	1.73115	1.59852	1.36281	Root_Shoot_expressed	Root_upregulated
EVM0029239	0.388459	0	0.995985	2.60422	4.67272	5.23844	Root_Shoot_expressed	Root_upregulated
EVM0040618	61.9776	12.3154	19.0588	237.092	352.488	261.896	Root_Shoot_expressed	Root_upregulated
EVM0041195	0.68864	0.947339	1.47742	10.286	6.60671	11.5078	Root_Shoot_expressed	Root_upregulated
EVM0025626	88.3891	50.2207	59.0294	666.609	716.886	419.805	Root_Shoot_expressed	Root_upregulated
EVM0049198	5.524	9.99792	11.613	62.2767	94.3071	91.1115	Root_Shoot_expressed	Root_upregulated
EVM0040968	4.76318	4.24721	6.01481	54.87	45.2817	37.2223	Root_Shoot_expressed	Root_upregulated
EVM0049336	0.574645	1.31956	2.59038	14.2373	10.7476	16.1923	Root_Shoot_expressed	Root_upregulated
EVM0039777	6.87547	3.66073	12.0193	62.8158	78.0674	66.822	Root_Shoot_expressed	Root_upregulated
EVM0040641	27.4775	43.2934	42.5371	416.351	277.524	352.41	Root_Shoot_expressed	Root_upregulated
EVM0055069	16.2023	8.9433	24.5063	183.022	95.952	179.721	Root_Shoot_expressed	Root_upregulated
EVM0048383	0.117918	0.181536	0.0676308	1.28395	0.814725	1.3029	Root_Shoot_expressed	Root_upregulated
EVM0027367	5.79289	8.44938	2.95093	52.0649	52.9805	54.2916	Root_Shoot_expressed	Root_upregulated
EVM0032383	26.4111	39.6648	33.1288	381.84	244.252	295.555	Root_Shoot_expressed	Root_upregulated
EVM0038662	4.49731	13.5892	5.65805	61.4743	83.0841	76.3927	Root_Shoot_expressed	Root_upregulated
EVM0031755	58.0449	50.058	35.3149	510.59	339.667	484.834	Root_Shoot_expressed	Root_upregulated
EVM0049124	7.01486	3.88962	12.2368	86.3173	77.7011	51.6612	Root_Shoot_expressed	Root_upregulated
EVM0003053	0.638959	0.572394	0	4.11301	3.37992	3.81979	Root_Shoot_expressed	Root_upregulated
EVM0034388	2.9125	2.87948	6.74032	44.3723	34.427	38.8311	Root_Shoot_expressed	Root_upregulated
EVM0016343	7.04892	8.53687	7.26644	59.5618	61.6322	93.7781	Root_Shoot_expressed	Root_upregulated
EVM0027989	7.02905	1.91405	5.12302	53.5004	34.1602	44.7406	Root_Shoot_expressed	Root_upregulated
EVM0051116	1.25236	0.284985	2.94765	8.20461	16.2669	17.7709	Root_Shoot_expressed	Root_upregulated
EVM0019648	33.012	5.12612	10.9766	150.735	159.481	154.139	Root_Shoot_expressed	Root_upregulated
EVM0000863	0.917963	0	1.01362	5.92109	5.51026	6.83758	Root_Shoot_expressed	Root_upregulated
EVM0016441	53.1837	32.0227	18.2346	293.38	315.14	371.624	Root_Shoot_expressed	Root_upregulated
EVM0005680	24.4477	12.8857	13.9607	175.841	121.449	197.035	Root_Shoot_expressed	Root_upregulated
EVM0049534	1.22379	2.4047	0.450073	16.5304	9.86238	12.9992	Root_Shoot_expressed	Root_upregulated
EVM0008803	2.76112	5.67989	6.70633	49.8739	40.6812	55.9681	Root_Shoot_expressed	Root_upregulated
EVM0053459	0.683001	0.310379	0.292124	2.96796	5.26344	4.28589	Root_Shoot_expressed	Root_upregulated
EVM0022385	0.791629	1.50271	2.11862	14.488	11.4374	17.1386	Root_Shoot_expressed	Root_upregulated
EVM0040382	0.900481	0.406926	1.15304	7.67961	5.85741	10.6296	Root_Shoot_expressed	Root_upregulated
EVM0041114	7.5594	5.71823	6.59808	55.7588	62.9501	77.2127	Root_Shoot_expressed	Root_upregulated
EVM0017469	12.2337	7.89109	15.214	119.61	129.73	99.1189	Root_Shoot_expressed	Root_upregulated
EVM0020149	37.7817	47.9616	34.5076	349.78	460.181	376.142	Root_Shoot_expressed	Root_upregulated
EVM0021498	14.7528	11.3543	22.2659	204.921	145.899	129.315	Root_Shoot_expressed	Root_upregulated
EVM0049976	0.0533352	0.147686	0.137618	1.14031	0.796724	1.46942	Root_Shoot_expressed	Root_upregulated
EVM0035627	2.16165	3.93611	3.17189	36.2937	28.693	28.2608	Root_Shoot_expressed	Root_upregulated
EVM0021838	145.618	142.777	253.812	2182.96	1632.35	1654.38	Root_Shoot_expressed	Root_upregulated
EVM0025996	10.7774	9.83183	14.6213	103.607	88.2185	166.23	Root_Shoot_expressed	Root_upregulated
EVM0045612	38.7889	28.357	29.4975	330.939	275.142	383.39	Root_Shoot_expressed	Root_upregulated
EVM0018914	8.54611	3.75127	5.8069	55.9678	53.9757	75.68	Root_Shoot_expressed	Root_upregulated
EVM0042978	0.208865	0.192252	0.0897345	1.89553	1.78614	1.36801	Root_Shoot_expressed	Root_upregulated
EVM0022893	10.3037	13.1781	10.006	128.982	89.6674	127.129	Root_Shoot_expressed	Root_upregulated
EVM0014569	28.4456	4.5814	1.47615	103.39	120.314	133.03	Root_Shoot_expressed	Root_upregulated
EVM0005369	12.5027	8.57625	17.4187	87.2169	176.561	136.889	Root_Shoot_expressed	Root_upregulated
EVM0004690	238.755	112.97	147.54	1487.18	1941.39	1818.35	Root_Shoot_expressed	Root_upregulated
EVM0018309	39.5111	39.1165	30.905	254.22	465.307	432.178	Root_Shoot_expressed	Root_upregulated
EVM0002488	6.62256	4.59457	3.07165	50.9104	52.674	47.0265	Root_Shoot_expressed	Root_upregulated
EVM0041565	6.00929	0	0	25.8019	24.9909	12.7038	Root_Shoot_expressed	Root_upregulated
EVM0050917	2.02846	5.44272	1.14985	29.6837	32.7598	28.8129	Root_Shoot_expressed	Root_upregulated
EVM0049940	10.6072	8.74139	16.7326	161.935	114.752	106.27	Root_Shoot_expressed	Root_upregulated
EVM0009877	1.5904	1.72633	1.61382	18.5226	11.3065	22.5599	Root_Shoot_expressed	Root_upregulated
EVM0031446	16.0774	17.0139	15.2903	137.772	230.284	146.416	Root_Shoot_expressed	Root_upregulated
EVM0003579	0.808157	0.807789	4.68047	22.0346	28.8758	16.4405	Root_Shoot_expressed	Root_upregulated
EVM0008941	44.3225	33.3714	53.2085	499.893	494.883	405.51	Root_Shoot_expressed	Root_upregulated
EVM0037678	10.3372	5.17545	11.966	66.1623	99.9362	127.853	Root_Shoot_expressed	Root_upregulated
EVM0004935	9.84557	10.5835	10.0021	121.349	96.8343	110.823	Root_Shoot_expressed	Root_upregulated
EVM0044889	50.0289	50.7162	41.4173	610.991	575.976	355.209	Root_Shoot_expressed	Root_upregulated
EVM0042962	0.0677473	0.374894	0.640777	3.5081	3.80617	4.46755	Root_Shoot_expressed	Root_upregulated
EVM0011237	43.1889	24.1914	31.4625	344.985	276.485	454.476	Root_Shoot_expressed	Root_upregulated
EVM0049229	1.2417	0.857244	1.24478	11.2709	13.5701	11.6364	Root_Shoot_expressed	Root_upregulated
EVM0050069	8.99576	3.75891	20.0617	143.288	113.091	102.452	Root_Shoot_expressed	Root_upregulated
EVM0018239	4.34968	2.1419	2.34695	22.9647	38.3117	35.6883	Root_Shoot_expressed	Root_upregulated
EVM0029765	7.14915	2.70679	0.864305	54.5918	28.0451	36.8536	Root_Shoot_expressed	Root_upregulated
EVM0025437	1.70409	0.149574	1.4649	15.7795	7.52103	13.7006	Root_Shoot_expressed	Root_upregulated
EVM0020755	2.27276	2.4047	3.45056	37.7589	29.1926	24.1145	Root_Shoot_expressed	Root_upregulated
EVM0050189	151.563	228.562	146.149	1705.59	1446.88	2778.41	Root_Shoot_expressed	Root_upregulated
EVM0013110	34.142	18.0856	30.3456	222.22	309.173	400.421	Root_Shoot_expressed	Root_upregulated
EVM0044483	17.2073	15.3256	24.3747	223.793	198.328	220.123	Root_Shoot_expressed	Root_upregulated
EVM0013809	56.9197	120.273	95.0212	1159.71	892.107	1025.66	Root_Shoot_expressed	Root_upregulated
EVM0004108	0.357723	0	0	1.37779	1.1787	1.49225	Root_Shoot_expressed	Root_upregulated
EVM0021802	3.07255	1.71396	4.03143	43.486	28.4973	28.3683	Root_Shoot_expressed	Root_upregulated
EVM0007107	14.658	10.6939	32.9653	269.879	224.859	169.026	Root_Shoot_expressed	Root_upregulated
EVM0041541	0.716202	0.330416	0.923879	5.46218	6.98854	9.98565	Root_Shoot_expressed	Root_upregulated
EVM0005558	0.485082	1.11524	0.625019	7.43609	10.0685	7.91825	Root_Shoot_expressed	Root_upregulated
EVM0034444	3.27673	2.82523	3.63764	47.8023	35.7863	28.156	Root_Shoot_expressed	Root_upregulated
EVM0015748	1.33454	1.7001	1.69407	15.5626	24.1334	15.2382	Root_Shoot_expressed	Root_upregulated
EVM0033413	0.120002	0.166084	0.567592	3.17252	4.40807	2.37746	Root_Shoot_expressed	Root_upregulated
EVM0006935	24.3708	10.4235	18.0634	161.753	174.468	281.441	Root_Shoot_expressed	Root_upregulated
EVM0015543	2.10409	0	3.60255	23.3913	27.6295	15.8324	Root_Shoot_expressed	Root_upregulated
EVM0054082	4.51003	5.89536	3.86729	63.2324	52.5093	51.695	Root_Shoot_expressed	Root_upregulated
EVM0040675	1.47319	3.22268	6.25159	45.8789	40.9156	41.7065	Root_Shoot_expressed	Root_upregulated
EVM0037861	14.6191	10.8728	23.1939	168.782	192.982	209.759	Root_Shoot_expressed	Root_upregulated
EVM0035989	4.77261	4.00683	2.87392	55.9833	33.9532	47.0886	Root_Shoot_expressed	Root_upregulated
EVM0002785	2.01268	1.7001	0.43252	10.2717	17.0735	21.6871	Root_Shoot_expressed	Root_upregulated
EVM0036279	5.27433	6.50174	23.8756	120.943	146.357	154.435	Root_Shoot_expressed	Root_upregulated
EVM0041046	3.16197	0	2.02651	27.9783	12.954	20.4759	Root_Shoot_expressed	Root_upregulated
EVM0018254	1.96229	0	0.830706	6.90798	14.0197	12.1647	Root_Shoot_expressed	Root_upregulated
EVM0024956	0.408282	0.375856	0.438544	4.6337	4.07486	5.79649	Root_Shoot_expressed	Root_upregulated
EVM0018065	4.44491	0.577851	2.44542	20.3217	28.7613	39.6817	Root_Shoot_expressed	Root_upregulated
EVM0037274	1.86206	0.990573	3.38668	35.387	20.0242	19.0349	Root_Shoot_expressed	Root_upregulated
EVM0025263	0.170856	3.13411	2.05278	21.9527	20.2525	22.1098	Root_Shoot_expressed	Root_upregulated
EVM0038593	1.7798	1.89169	0.761889	20.5015	19.722	13.1337	Root_Shoot_expressed	Root_upregulated
EVM0039588	49.5582	28.6512	28.4057	481.742	439.054	374.048	Root_Shoot_expressed	Root_upregulated
EVM0051326	2.24865	0	3.77203	19.8887	29.8251	23.5054	Root_Shoot_expressed	Root_upregulated
EVM0023400	320.122	588.636	544.184	5315.48	6619.87	5765.6	Root_Shoot_expressed	Root_upregulated
EVM0022054	0	0.516628	0.483692	5.2247	4.02076	3.0305	Root_Shoot_expressed	Root_upregulated
EVM0045160	0.345726	0.716707	0.222876	6.38382	3.5575	5.86925	Root_Shoot_expressed	Root_upregulated
EVM0034013	5.22654	1.4121	2.67342	45.0214	33.1062	37.1105	Root_Shoot_expressed	Root_upregulated
EVM0050254	1.10826	0	2.52669	19.8787	10.1267	14.9944	Root_Shoot_expressed	Root_upregulated
EVM0010059	0.8899	0.270241	0.253963	6.35258	5.58791	5.62872	Root_Shoot_expressed	Root_upregulated
EVM0016872	534.632	297.13	137.104	3278.05	3825.7	4949.12	Root_Shoot_expressed	Root_upregulated
EVM0024023	4.4399	6.48124	8.61451	89.2774	59.3388	94.5313	Root_Shoot_expressed	Root_upregulated
EVM0050159	48.8215	54.0758	40.1711	655.342	561.945	563.796	Root_Shoot_expressed	Root_upregulated
EVM0003696	6.08559	6.72777	6.45047	89.0043	90.6155	61.2887	Root_Shoot_expressed	Root_upregulated
EVM0009234	12.8405	36.4377	27.3262	359.143	318.292	285.437	Root_Shoot_expressed	Root_upregulated
EVM0041881	134.591	43.5722	5.09677	686.252	733.628	891.681	Root_Shoot_expressed	Root_upregulated
EVM0040105	0	1.94131	7.54407	34.3533	42.6072	43.0933	Root_Shoot_expressed	Root_upregulated
EVM0047878	1.40859	1.27951	1.80702	13.5766	17.4189	26.4676	Root_Shoot_expressed	Root_upregulated
EVM0051615	0.70465	0.214691	0.805333	8.78624	8.4048	5.00736	Root_Shoot_expressed	Root_upregulated
EVM0050209	1.87778	0.340724	4.81569	33.5252	27.1548	30.0642	Root_Shoot_expressed	Root_upregulated
EVM0034683	4.0564	1.48886	3.621	51.9593	42.5507	24.1844	Root_Shoot_expressed	Root_upregulated
EVM0016387	4.96442	2.22354	2.579	59.3467	36.7356	30.4117	Root_Shoot_expressed	Root_upregulated
EVM0005703	21.1799	3.03281	4.72409	92.0717	139.966	142.953	Root_Shoot_expressed	Root_upregulated
EVM0019578	335.099	431.699	609.717	6126.13	6397.96	5435.69	Root_Shoot_expressed	Root_upregulated
EVM0010000	5.63856	10.6332	6.80306	115.752	83.6695	102.729	Root_Shoot_expressed	Root_upregulated
EVM0045976	132.603	138.573	190.848	2239.43	2631.66	1193.44	Root_Shoot_expressed	Root_upregulated
EVM0015251	0	0.26679	0.501374	2.28165	3.2462	4.63293	Root_Shoot_expressed	Root_upregulated
EVM0036731	6.41327	1.62792	3.32501	39.203	58.1944	53.532	Root_Shoot_expressed	Root_upregulated
EVM0031738	3.71269	0	4.68055	44.18	44.7234	23.1094	Root_Shoot_expressed	Root_upregulated
EVM0034612	0	1.61101	0	4.57034	7.15574	9.90402	Root_Shoot_expressed	Root_upregulated
EVM0017698	10.5092	19.7055	13.1924	226.539	129.527	231.215	Root_Shoot_expressed	Root_upregulated
EVM0054580	1.76111	1.50447	1.45809	27.846	22.9796	13.2691	Root_Shoot_expressed	Root_upregulated
EVM0011417	1.86536	0	0.52917	9.74519	13.1838	9.93759	Root_Shoot_expressed	Root_upregulated
EVM0006118	256.122	165.743	47.1586	2166.61	2575.03	1720.23	Root_Shoot_expressed	Root_upregulated
EVM0035426	17.7788	15.5803	22.3436	264.437	316.924	194.395	Root_Shoot_expressed	Root_upregulated
EVM0050164	0	2.57489	10.0512	46.9125	83.3031	45.7337	Root_Shoot_expressed	Root_upregulated
EVM0040678	2.02325	4.47824	0.989978	34.9362	39.1179	30.8162	Root_Shoot_expressed	Root_upregulated
EVM0044362	4.38165	0.985354	4.66719	50.055	39.8548	50.9085	Root_Shoot_expressed	Root_upregulated
EVM0003571	10.2131	14.4362	19.0147	204.943	217.09	191.057	Root_Shoot_expressed	Root_upregulated
EVM0034890	0.430984	1.05564	1.48022	17.8326	12.7017	11.21	Root_Shoot_expressed	Root_upregulated
EVM0007678	42.4981	34.1211	21.9384	557.212	415.473	425.262	Root_Shoot_expressed	Root_upregulated
EVM0029385	1.75371	2.05921	0.429363	25.3296	11.4595	23.4339	Root_Shoot_expressed	Root_upregulated
EVM0046741	0.848893	0.223047	0.31251	7.55799	5.517	6.59854	Root_Shoot_expressed	Root_upregulated
EVM0017216	8.49331	5.01427	0	46.7055	74.4197	72.3038	Root_Shoot_expressed	Root_upregulated
EVM0033241	0.366703	0.336105	0.786568	6.92365	5.57824	8.87729	Root_Shoot_expressed	Root_upregulated
EVM0042805	3.50289	6.80954	3.75431	73.7044	47.3604	82.1471	Root_Shoot_expressed	Root_upregulated
EVM0000138	0.367764	0.112727	0.315897	4.18871	3.06671	4.26791	Root_Shoot_expressed	Root_upregulated
EVM0016488	1.91116	2.80154	1.47557	33.5674	31.62	24.8458	Root_Shoot_expressed	Root_upregulated
EVM0016531	16.8334	20.9937	23.987	356.164	273.731	278.84	Root_Shoot_expressed	Root_upregulated
EVM0032400	0.369707	0	0.158598	3.48922	2.49897	1.78951	Root_Shoot_expressed	Root_upregulated
EVM0022119	0	0	0.559067	2.07621	2.84234	3.43059	Root_Shoot_expressed	Root_upregulated
EVM0040262	3.02725	2.06813	1.42664	39.7342	35.4444	22.9478	Root_Shoot_expressed	Root_upregulated
EVM0010764	0	0.419732	0	2.89381	1.38011	2.14363	Root_Shoot_expressed	Root_upregulated
EVM0027010	0.262174	0.239286	0.673826	6.16328	6.42374	5.56176	Root_Shoot_expressed	Root_upregulated
EVM0034399	7.10258	7.30991	15.5951	218.662	131.51	114.992	Root_Shoot_expressed	Root_upregulated
EVM0034556	28.7624	18.6601	24.2974	454.124	343.105	320.39	Root_Shoot_expressed	Root_upregulated
EVM0006175	0	0	0.408436	1.80585	3.10183	1.46718	Root_Shoot_expressed	Root_upregulated
EVM0010284	133.185	67.0789	14.3235	782.045	1250.89	1322.02	Root_Shoot_expressed	Root_upregulated
EVM0005344	0.315439	0.434276	0.135387	3.77936	5.17363	4.94424	Root_Shoot_expressed	Root_upregulated
EVM0018124	1.9744	6.84214	3.31661	51.5076	66.2275	73.2465	Root_Shoot_expressed	Root_upregulated
EVM0021935	1.04869	0.478572	0.673826	14.8946	12.5555	8.06455	Root_Shoot_expressed	Root_upregulated
EVM0052820	5.16327	2.49713	5.48413	75.4625	63.6833	76.9782	Root_Shoot_expressed	Root_upregulated
EVM0048773	0.239962	0.331035	0.824516	9.65085	7.37017	6.52992	Root_Shoot_expressed	Root_upregulated
EVM0014552	0.285382	1.82102	0.244382	7.79421	15.8377	16.2783	Root_Shoot_expressed	Root_upregulated
EVM0007628	1.64006	0	0.351646	11.566	11.7433	10.5459	Root_Shoot_expressed	Root_upregulated
EVM0038188	0.463546	0.997038	1.19552	19.3407	14.9486	10.9343	Root_Shoot_expressed	Root_upregulated
EVM0010833	0	0.156705	0.439882	3.5737	3.27898	3.31648	Root_Shoot_expressed	Root_upregulated
EVM0018544	156.63	46.9231	188.1	2910.75	2313.61	1471.65	Root_Shoot_expressed	Root_upregulated
EVM0043439	3.54948	2.28943	1.17106	35.4756	30.2483	54.221	Root_Shoot_expressed	Root_upregulated
EVM0054733	7.87115	2.716	2.57714	64.3523	81.042	85.4865	Root_Shoot_expressed	Root_upregulated
EVM0018563	0.550054	0.67221	0.157314	8.38126	5.16504	10.6527	Root_Shoot_expressed	Root_upregulated
EVM0044383	19.8702	5.83418	6.43457	135.437	246.032	188.805	Root_Shoot_expressed	Root_upregulated
EVM0022973	8.71693	4.10673	5.66116	125.436	105.858	98.4776	Root_Shoot_expressed	Root_upregulated
EVM0019884	10.6534	12.0829	6.1434	124.066	184.012	208.408	Root_Shoot_expressed	Root_upregulated
EVM0028500	0.382303	0.117153	0.328356	4.99014	6.80565	3.04747	Root_Shoot_expressed	Root_upregulated
EVM0009739	7.85451	13.9671	9.05585	211.385	136.849	207.866	Root_Shoot_expressed	Root_upregulated
EVM0047704	2.55946	2.62573	2.65006	59.9034	47.208	34.303	Root_Shoot_expressed	Root_upregulated
EVM0020868	18.7197	10.3746	22.3742	243.098	369.093	317.378	Root_Shoot_expressed	Root_upregulated
EVM0035848	0	2.23486	0	9.80254	17.7758	12.9834	Root_Shoot_expressed	Root_upregulated
EVM0029436	3.83376	6.29633	13.5907	166.871	116.945	150.882	Root_Shoot_expressed	Root_upregulated
EVM0053703	0	0.540482	1.77774	13.5714	12.8193	16.5735	Root_Shoot_expressed	Root_upregulated
EVM0035147	1.40944	4.60925	1.03618	36.6942	40.9555	53.5504	Root_Shoot_expressed	Root_upregulated
EVM0032807	0.764607	0.234306	0	3.83857	7.96406	6.78755	Root_Shoot_expressed	Root_upregulated
EVM0010505	0.424923	0	0	1.61758	3.69832	2.62822	Root_Shoot_expressed	Root_upregulated
EVM0050446	0	2.58372	0	20.8294	11.6537	16.7805	Root_Shoot_expressed	Root_upregulated
EVM0054241	0.131904	0.242466	0.226563	2.38194	4.49338	4.58438	Root_Shoot_expressed	Root_upregulated
EVM0053586	118.332	14.181	12.0679	736.779	935.996	1141.72	Root_Shoot_expressed	Root_upregulated
EVM0042012	0.329247	0.755197	0.989065	17.0723	12.8353	10.6638	Root_Shoot_expressed	Root_upregulated
EVM0033121	0.184149	0	0.39567	4.09467	3.57617	3.7274	Root_Shoot_expressed	Root_upregulated
EVM0002313	1.49611	0.423483	1.97737	24.9011	33.0151	21.5658	Root_Shoot_expressed	Root_upregulated
EVM0022580	1.4953	1.13718	1.81596	36.3769	20.8504	34.18	Root_Shoot_expressed	Root_upregulated
EVM0010401	0.815361	0.917973	2.80315	29.7672	35.8163	27.9602	Root_Shoot_expressed	Root_upregulated
EVM0053096	13.1034	40.0616	27.83	574.406	560.066	547.479	Root_Shoot_expressed	Root_upregulated
EVM0040514	2.04261	0.902264	1.72861	44.7474	30.1225	22.3061	Root_Shoot_expressed	Root_upregulated
EVM0045335	3.0313	3.13378	6.28636	110.707	71.53	77.1223	Root_Shoot_expressed	Root_upregulated
EVM0041319	0	0.345644	0.107633	3.65024	1.99408	3.81547	Root_Shoot_expressed	Root_upregulated
EVM0042888	0	0.617555	0.433341	5.53464	6.27252	10.1687	Root_Shoot_expressed	Root_upregulated
EVM0035829	0.288301	0.332292	0.371813	8.26268	5.86354	6.88624	Root_Shoot_expressed	Root_upregulated
EVM0048863	0.104433	0.288378	0.269204	3.79107	5.12028	5.13003	Root_Shoot_expressed	Root_upregulated
EVM0018816	6.43095	9.95935	19.995	268.155	258.635	249.049	Root_Shoot_expressed	Root_upregulated
EVM0039960	2.45885	0.49195	1.19413	24.2443	30.2192	34.2945	Root_Shoot_expressed	Root_upregulated
EVM0018361	4.50875	2.73782	5.66116	82.162	65.9114	128.876	Root_Shoot_expressed	Root_upregulated
EVM0014343	82.7718	78.6133	95.0591	2278.94	1671.07	1590.69	Root_Shoot_expressed	Root_upregulated
EVM0003482	0.112223	0.309762	0	3.72897	3.45085	1.95727	Root_Shoot_expressed	Root_upregulated
EVM0011855	24.4503	7.94005	19.6055	316.744	451.942	369.56	Root_Shoot_expressed	Root_upregulated
EVM0000309	7.73147	0.786048	26.7027	245.291	232.197	294.776	Root_Shoot_expressed	Root_upregulated
EVM0026496	140.428	63.7262	14.9573	1122.82	1830.51	1901.28	Root_Shoot_expressed	Root_upregulated
EVM0007717	0.181873	0.833556	0.46815	12.2932	9.63412	10.9612	Root_Shoot_expressed	Root_upregulated
EVM0026619	0.606352	2.11895	1.45838	38.8871	24.6886	29.2975	Root_Shoot_expressed	Root_upregulated
EVM0030580	0	0.529654	0.502356	6.012	10.6748	6.51363	Root_Shoot_expressed	Root_upregulated
EVM0006317	2.75134	1.52397	0.946611	39.9538	27.2602	51.4113	Root_Shoot_expressed	Root_upregulated
EVM0031356	5.6742	3.77896	12.6677	233.673	129.314	150.559	Root_Shoot_expressed	Root_upregulated
EVM0008201	79.0521	38.6846	42.8675	1373.27	1359.51	1141.86	Root_Shoot_expressed	Root_upregulated
EVM0012999	1.06102	0.484117	1.59065	29.8628	22.7371	23.3397	Root_Shoot_expressed	Root_upregulated
EVM0031067	0.230093	0	0.78898	7.93448	7.98176	9.08254	Root_Shoot_expressed	Root_upregulated
EVM0009152	0.326915	0.501398	0.374507	8.67353	9.68501	11.2913	Root_Shoot_expressed	Root_upregulated
EVM0002135	79.6638	72.2267	86.9224	1798.45	1554.96	2619.54	Root_Shoot_expressed	Root_upregulated
EVM0001633	43.7172	23.8238	30.6147	862.515	842.354	756.822	Root_Shoot_expressed	Root_upregulated
EVM0049727	35.7359	28.784	22.383	732.53	550.434	908.245	Root_Shoot_expressed	Root_upregulated
EVM0012062	2.54434	0	7.45902	101.743	62.626	88.9902	Root_Shoot_expressed	Root_upregulated
EVM0044028	7.00737	5.83418	2.47483	125.936	139.729	133.496	Root_Shoot_expressed	Root_upregulated
EVM0005251	3.15439	2.31614	4.46776	83.7759	90.271	91.0423	Root_Shoot_expressed	Root_upregulated
EVM0006965	1.21897	1.48809	2.09095	48.8803	34.4656	45.5205	Root_Shoot_expressed	Root_upregulated
EVM0008925	0.733405	0.840263	1.41582	25.8726	18.3875	36.101	Root_Shoot_expressed	Root_upregulated
EVM0031736	1.43505	8.25806	3.69228	72.2368	157.958	130.506	Root_Shoot_expressed	Root_upregulated
EVM0032525	0.215858	0.0993259	0.092733	3.04534	2.82896	5.41612	Root_Shoot_expressed	Root_upregulated
EVM0007267	0	57.328	0	514.736	449.868	624.706	Root_Shoot_expressed	Root_upregulated
EVM0030657	2.75956	2.42759	1.95823	67.9179	77.7963	56.9409	Root_Shoot_expressed	Root_upregulated
EVM0050891	5.86734	3.3738	3.70054	146.075	88.1286	141.954	Root_Shoot_expressed	Root_upregulated
[truncated: 53,077 more rows]
