# Supplementary material for: Assembly and Annotation of a Draft Genome of the Medicinal Plant Polygonum cuspidatum
Source: Front Plant Sci. 2019 Oct 18;10:1274. doi: 10.3389/fpls.2019.01274 (PMC6813658; doi:10.3389/fpls.2019.01274)
Supplement: Supplementary file 6 [file DataSheet_6.xlsx]

## Sheet: Sheet1
Table S12. GO enrichment analysis of genes that were upregulated in the aboveground tissue and the root.
GO term	Ontology	Description	Number in input list	Number in BG/Ref	p-value	FDR	Organ
GO:0015979	P	photosynthesis	162	548	8.9e-46	7.5e-42	Aboveground
GO:0009657	P	plastid organization	138	444	4.2e-42	1.8e-38	Aboveground
GO:0008299	P	isoprenoid biosynthetic process	133	511	7.4e-32	2.1e-28	Aboveground
GO:0019684	P	photosynthesis, light reaction	106	352	1.3e-31	2.8e-28	Aboveground
GO:0042440	P	pigment metabolic process	125	479	3.3e-30	4.7e-27	Aboveground
GO:0006720	P	isoprenoid metabolic process	134	535	2.8e-30	4.7e-27	Aboveground
GO:0009240	P	isopentenyl diphosphate biosynthetic process	89	288	8.6e-28	9.1e-25	Aboveground
GO:0046490	P	isopentenyl diphosphate metabolic process	89	288	8.6e-28	9.1e-25	Aboveground
GO:0010027	P	thylakoid membrane organization	77	225	1.6e-27	1.4e-24	Aboveground
GO:0009668	P	plastid membrane organization	77	225	1.6e-27	1.4e-24	Aboveground
GO:0019288	P	isopentenyl diphosphate biosynthetic process, mevalonate-independent pathway	87	283	4.9e-27	3.5e-24	Aboveground
GO:0019682	P	glyceraldehyde-3-phosphate metabolic process	87	283	4.9e-27	3.5e-24	Aboveground
GO:0051186	P	cofactor metabolic process	202	1082	5.7e-26	3.7e-23	Aboveground
GO:0009658	P	chloroplast organization	81	263	2.3e-25	1.4e-22	Aboveground
GO:0046148	P	pigment biosynthetic process	97	369	3.4e-24	1.9e-21	Aboveground
GO:0008610	P	lipid biosynthetic process	216	1236	7.9e-24	4.2e-21	Aboveground
GO:0006081	P	cellular aldehyde metabolic process	102	407	1.3e-23	6.3e-21	Aboveground
GO:0033013	P	tetrapyrrole metabolic process	90	343	1.5e-22	7.2e-20	Aboveground
GO:0015994	P	chlorophyll metabolic process	77	271	8e-22	3.5e-19	Aboveground
GO:0034641	P	cellular nitrogen compound metabolic process	285	1872	2.6e-21	1.1e-18	Aboveground
GO:0019748	P	secondary metabolic process	179	1003	3.5e-21	1.4e-18	Aboveground
GO:0006778	P	porphyrin metabolic process	86	335	5.8e-21	2.2e-18	Aboveground
GO:0016109	P	tetraterpenoid biosynthetic process	53	149	2.2e-20	7.1e-18	Aboveground
GO:0008654	P	phospholipid biosynthetic process	107	481	2e-20	7.1e-18	Aboveground
GO:0010207	P	photosystem II assembly	53	149	2.2e-20	7.1e-18	Aboveground
GO:0016117	P	carotenoid biosynthetic process	53	149	2.2e-20	7.1e-18	Aboveground
GO:0016108	P	tetraterpenoid metabolic process	54	155	2.9e-20	8.8e-18	Aboveground
GO:0016116	P	carotenoid metabolic process	54	155	2.9e-20	8.8e-18	Aboveground
GO:0034660	P	ncRNA metabolic process	117	560	7.4e-20	2.1e-17	Aboveground
GO:0019637	P	organophosphate metabolic process	124	611	7.8e-20	2.2e-17	Aboveground
GO:0006733	P	oxidoreduction coenzyme metabolic process	86	348	8e-20	2.2e-17	Aboveground
GO:0051188	P	cofactor biosynthetic process	117	568	2.3e-19	6.2e-17	Aboveground
GO:0016114	P	terpenoid biosynthetic process	67	237	4.1e-19	1.1e-16	Aboveground
GO:0044255	P	cellular lipid metabolic process	238	1539	4.3e-19	1.1e-16	Aboveground
GO:0006644	P	phospholipid metabolic process	118	580	4.6e-19	1.1e-16	Aboveground
GO:0006098	P	pentose-phosphate shunt	68	244	5.3e-19	1.2e-16	Aboveground
GO:0051667	P	establishment of plastid localization	44	113	5.7e-19	1.2e-16	Aboveground
GO:0051644	P	plastid localization	44	113	5.7e-19	1.2e-16	Aboveground
GO:0009902	P	chloroplast relocation	44	113	5.7e-19	1.2e-16	Aboveground
GO:0006740	P	NADPH regeneration	68	245	6.7e-19	1.4e-16	Aboveground
GO:0006739	P	NADP metabolic process	69	256	2.1e-18	4.3e-16	Aboveground
GO:0019362	P	pyridine nucleotide metabolic process	72	279	5.4e-18	1.1e-15	Aboveground
GO:0019252	P	starch biosynthetic process	64	232	9.5e-18	1.9e-15	Aboveground
GO:0006721	P	terpenoid metabolic process	68	257	1e-17	2e-15	Aboveground
GO:0051656	P	establishment of organelle localization	44	121	1.2e-17	2.3e-15	Aboveground
GO:0006769	P	nicotinamide metabolic process	70	272	1.8e-17	3.2e-15	Aboveground
GO:0005982	P	starch metabolic process	69	268	2.9e-17	5.2e-15	Aboveground
GO:0046496	P	nicotinamide nucleotide metabolic process	70	275	3.3e-17	5.8e-15	Aboveground
GO:0016072	P	rRNA metabolic process	72	288	3.4e-17	5.8e-15	Aboveground
GO:0006364	P	rRNA processing	71	282	3.7e-17	6.3e-15	Aboveground
GO:0043603	P	cellular amide metabolic process	71	283	4.5e-17	7.5e-15	Aboveground
GO:0033014	P	tetrapyrrole biosynthetic process	64	243	1.1e-16	1.9e-14	Aboveground
GO:0009820	P	alkaloid metabolic process	70	282	1.4e-16	2.1e-14	Aboveground
GO:0006629	P	lipid metabolic process	270	1904	1.8e-16	2.8e-14	Aboveground
GO:0051640	P	organelle localization	52	173	1.9e-16	2.9e-14	Aboveground
GO:0015995	P	chlorophyll biosynthetic process	52	176	4.2e-16	6.3e-14	Aboveground
GO:0006779	P	porphyrin biosynthetic process	61	233	7.7e-16	1.1e-13	Aboveground
GO:0018130	P	heterocycle biosynthetic process	86	404	1.3e-15	1.8e-13	Aboveground
GO:0042180	P	cellular ketone metabolic process	323	2447	5.8e-15	8.3e-13	Aboveground
GO:0000023	P	maltose metabolic process	48	164	8e-15	1.1e-12	Aboveground
GO:0010114	P	response to red light	33	85	1.4e-14	1.9e-12	Aboveground
GO:0061024	P	membrane organization	97	506	2.3e-14	3.1e-12	Aboveground
GO:0016044	P	cellular membrane organization	97	506	2.3e-14	3.1e-12	Aboveground
GO:0019752	P	carboxylic acid metabolic process	314	2396	3e-14	4e-12	Aboveground
GO:0034470	P	ncRNA processing	77	361	3.1e-14	4e-12	Aboveground
GO:0043436	P	oxoacid metabolic process	314	2398	3.3e-14	4.3e-12	Aboveground
GO:0006082	P	organic acid metabolic process	314	2400	3.7e-14	4.6e-12	Aboveground
GO:0044271	P	cellular nitrogen compound biosynthetic process	167	1081	4.3e-14	5.3e-12	Aboveground
GO:0009069	P	serine family amino acid metabolic process	64	280	1.5e-13	1.8e-11	Aboveground
GO:0010218	P	response to far red light	33	92	2e-13	2.4e-11	Aboveground
GO:0010155	P	regulation of proton transport	30	78	2.8e-13	3.4e-11	Aboveground
GO:0006732	P	coenzyme metabolic process	120	712	3.5e-13	4.1e-11	Aboveground
GO:0006090	P	pyruvate metabolic process	90	477	4.6e-13	5.3e-11	Aboveground
GO:0006811	P	ion transport	170	1156	1.7e-12	1.9e-10	Aboveground
GO:0032787	P	monocarboxylic acid metabolic process	199	1424	3.1e-12	3.5e-10	Aboveground
GO:0009416	P	response to light stimulus	147	971	5.2e-12	5.8e-10	Aboveground
GO:0044093	P	positive regulation of molecular function	62	288	5.5e-12	5.9e-10	Aboveground
GO:0043085	P	positive regulation of catalytic activity	62	288	5.5e-12	5.9e-10	Aboveground
GO:0046483	P	heterocycle metabolic process	241	1822	6.6e-12	7e-10	Aboveground
GO:0042254	P	ribosome biogenesis	77	400	7.1e-12	7.5e-10	Aboveground
GO:0006546	P	glycine catabolic process	25	62	7.5e-12	7.8e-10	Aboveground
GO:0009637	P	response to blue light	34	110	1.1e-11	1.1e-09	Aboveground
GO:0006812	P	cation transport	135	877	1.1e-11	1.1e-09	Aboveground
GO:0009071	P	serine family amino acid catabolic process	25	64	1.7e-11	1.7e-09	Aboveground
GO:0009311	P	oligosaccharide metabolic process	57	263	2.8e-11	2.8e-09	Aboveground
GO:0005984	P	disaccharide metabolic process	53	240	6.4e-11	6.3e-09	Aboveground
GO:0009314	P	response to radiation	148	1015	6.8e-11	6.6e-09	Aboveground
GO:0044272	P	sulfur compound biosynthetic process	84	476	8.8e-11	8.4e-09	Aboveground
GO:0006066	P	alcohol metabolic process	188	1382	1e-10	9.5e-09	Aboveground
GO:0035304	P	regulation of protein amino acid dephosphorylation	28	85	1.3e-10	1.2e-08	Aboveground
GO:0035303	P	regulation of dephosphorylation	28	86	1.7e-10	1.6e-08	Aboveground
GO:0046394	P	carboxylic acid biosynthetic process	162	1159	2.3e-10	2.1e-08	Aboveground
GO:0016053	P	organic acid biosynthetic process	162	1159	2.3e-10	2.1e-08	Aboveground
GO:0044262	P	cellular carbohydrate metabolic process	257	2054	3.4e-10	3e-08	Aboveground
GO:0016556	P	mRNA modification	27	84	5e-10	4.4e-08	Aboveground
GO:0042793	P	transcription from plastid promoter	28	90	5.6e-10	4.9e-08	Aboveground
GO:0010628	P	positive regulation of gene expression	59	302	9.4e-10	8.2e-08	Aboveground
GO:0006544	P	glycine metabolic process	25	76	1.2e-09	1.1e-07	Aboveground
GO:0010016	P	shoot morphogenesis	80	470	1.3e-09	1.1e-07	Aboveground
GO:0045941	P	positive regulation of transcription	58	301	2.2e-09	1.8e-07	Aboveground
GO:0045893	P	positive regulation of transcription, DNA-dependent	58	301	2.2e-09	1.8e-07	Aboveground
GO:0009250	P	glucan biosynthetic process	74	429	2.9e-09	2.4e-07	Aboveground
GO:0005996	P	monosaccharide metabolic process	149	1082	2.9e-09	2.4e-07	Aboveground
GO:0009063	P	cellular amino acid catabolic process	40	175	4.4e-09	3.5e-07	Aboveground
GO:0051173	P	positive regulation of nitrogen compound metabolic process	59	315	4.8e-09	3.9e-07	Aboveground
GO:0051254	P	positive regulation of RNA metabolic process	58	308	5.3e-09	4.2e-07	Aboveground
GO:0044283	P	small molecule biosynthetic process	231	1869	5.9e-09	4.7e-07	Aboveground
GO:0006534	P	cysteine metabolic process	44	206	7.1e-09	5.5e-07	Aboveground
GO:0006790	P	sulfur metabolic process	97	632	7.4e-09	5.7e-07	Aboveground
GO:0022613	P	ribonucleoprotein complex biogenesis	77	464	8.1e-09	6.2e-07	Aboveground
GO:0010103	P	stomatal complex morphogenesis	29	107	9.7e-09	7.3e-07	Aboveground
GO:0045935	P	positive regulation of nucleobase, nucleoside, nucleotide and nucleic acid metabolic process	58	313	9.7e-09	7.3e-07	Aboveground
GO:0044042	P	glucan metabolic process	86	544	1.2e-08	9.1e-07	Aboveground
GO:0043269	P	regulation of ion transport	36	154	1.3e-08	9.8e-07	Aboveground
GO:0005975	P	carbohydrate metabolic process	306	2638	2e-08	1.5e-06	Aboveground
GO:0006636	P	unsaturated fatty acid biosynthetic process	25	86	2.1e-08	1.5e-06	Aboveground
GO:0033692	P	cellular polysaccharide biosynthetic process	88	568	2.2e-08	1.6e-06	Aboveground
GO:0033559	P	unsaturated fatty acid metabolic process	25	87	2.7e-08	2e-06	Aboveground
GO:0044281	P	small molecule metabolic process	570	5351	3.1e-08	2.2e-06	Aboveground
GO:0031399	P	regulation of protein modification process	28	106	3.2e-08	2.2e-06	Aboveground
GO:0016311	P	dephosphorylation	53	284	3.1e-08	2.2e-06	Aboveground
GO:0006073	P	cellular glucan metabolic process	80	505	3.4e-08	2.4e-06	Aboveground
GO:0015674	P	di-, tri-valent inorganic cation transport	51	270	3.7e-08	2.5e-06	Aboveground
GO:0006520	P	cellular amino acid metabolic process	150	1136	3.8e-08	2.6e-06	Aboveground
GO:0009893	P	positive regulation of metabolic process	69	415	4.2e-08	2.8e-06	Aboveground
GO:0010557	P	positive regulation of macromolecule biosynthetic process	59	335	4.8e-08	3.2e-06	Aboveground
GO:0019344	P	cysteine biosynthetic process	41	197	4.8e-08	3.2e-06	Aboveground
GO:0006766	P	vitamin metabolic process	42	205	5.3e-08	3.5e-06	Aboveground
GO:0009072	P	aromatic amino acid family metabolic process	50	267	6.6e-08	4.3e-06	Aboveground
GO:0016051	P	carbohydrate biosynthetic process	139	1044	6.9e-08	4.4e-06	Aboveground
GO:0031325	P	positive regulation of cellular metabolic process	68	412	6.9e-08	4.4e-06	Aboveground
GO:0006753	P	nucleoside phosphate metabolic process	182	1453	7.4e-08	4.7e-06	Aboveground
GO:0009891	P	positive regulation of biosynthetic process	64	381	8.4e-08	5.3e-06	Aboveground
GO:0031328	P	positive regulation of cellular biosynthetic process	64	381	8.4e-08	5.3e-06	Aboveground
GO:0000271	P	polysaccharide biosynthetic process	94	638	8.6e-08	5.3e-06	Aboveground
GO:0009070	P	serine family amino acid biosynthetic process	42	209	9.3e-08	5.8e-06	Aboveground
GO:0009117	P	nucleotide metabolic process	181	1450	1e-07	6.1e-06	Aboveground
GO:0010604	P	positive regulation of macromolecule metabolic process	60	351	1.1e-07	6.7e-06	Aboveground
GO:0022621	P	shoot system development	95	651	1.2e-07	6.9e-06	Aboveground
GO:0048367	P	shoot development	95	651	1.2e-07	6.9e-06	Aboveground
GO:0032879	P	regulation of localization	40	198	1.6e-07	9.5e-06	Aboveground
GO:0006725	P	cellular aromatic compound metabolic process	122	901	1.6e-07	9.5e-06	Aboveground
GO:0051049	P	regulation of transport	36	169	1.6e-07	9.6e-06	Aboveground
GO:0006091	P	generation of precursor metabolites and energy	147	1137	1.8e-07	1e-05	Aboveground
GO:0030001	P	metal ion transport	75	482	1.8e-07	1e-05	Aboveground
GO:0070838	P	divalent metal ion transport	42	214	1.8e-07	1.1e-05	Aboveground
GO:0034637	P	cellular carbohydrate biosynthetic process	124	924	2.1e-07	1.2e-05	Aboveground
GO:0016143	P	S-glycoside metabolic process	29	122	2.2e-07	1.2e-05	Aboveground
GO:0019757	P	glycosinolate metabolic process	29	122	2.2e-07	1.2e-05	Aboveground
GO:0019760	P	glucosinolate metabolic process	29	122	2.2e-07	1.2e-05	Aboveground
GO:0015672	P	monovalent inorganic cation transport	62	378	3.1e-07	1.7e-05	Aboveground
GO:0015996	P	chlorophyll catabolic process	23	85	3.2e-07	1.8e-05	Aboveground
GO:0046149	P	pigment catabolic process	23	85	3.2e-07	1.8e-05	Aboveground
GO:0006519	P	cellular amino acid and derivative metabolic process	185	1519	3.7e-07	2e-05	Aboveground
GO:0046777	P	protein amino acid autophosphorylation	29	125	3.8e-07	2e-05	Aboveground
GO:0055086	P	nucleobase, nucleoside and nucleotide metabolic process	186	1530	3.9e-07	2.1e-05	Aboveground
GO:0006470	P	protein amino acid dephosphorylation	41	213	4.4e-07	2.3e-05	Aboveground
GO:0044264	P	cellular polysaccharide metabolic process	94	664	5.2e-07	2.8e-05	Aboveground
GO:0016052	P	carbohydrate catabolic process	107	783	5.3e-07	2.8e-05	Aboveground
GO:0016226	P	iron-sulfur cluster assembly	29	128	6.4e-07	3.3e-05	Aboveground
GO:0031163	P	metallo-sulfur cluster assembly	29	128	6.4e-07	3.3e-05	Aboveground
GO:0009308	P	amine metabolic process	164	1328	6.7e-07	3.5e-05	Aboveground
GO:0009628	P	response to abiotic stimulus	252	2201	6.9e-07	3.6e-05	Aboveground
GO:0019216	P	regulation of lipid metabolic process	15	42	7.3e-07	3.7e-05	Aboveground
GO:0000273	P	lipoic acid metabolic process	15	42	7.3e-07	3.7e-05	Aboveground
GO:0009106	P	lipoate metabolic process	15	42	7.3e-07	3.7e-05	Aboveground
GO:0006787	P	porphyrin catabolic process	23	89	7.8e-07	3.9e-05	Aboveground
GO:0033015	P	tetrapyrrole catabolic process	23	89	7.8e-07	3.9e-05	Aboveground
GO:0044282	P	small molecule catabolic process	142	1124	9.9e-07	4.9e-05	Aboveground
GO:0046164	P	alcohol catabolic process	92	656	1e-06	5e-05	Aboveground
GO:0010374	P	stomatal complex development	31	145	1e-06	5.1e-05	Aboveground
GO:0044106	P	cellular amine metabolic process	152	1223	1.1e-06	5.5e-05	Aboveground
GO:0019320	P	hexose catabolic process	90	640	1.2e-06	5.6e-05	Aboveground
GO:0044275	P	cellular carbohydrate catabolic process	98	713	1.2e-06	5.6e-05	Aboveground
GO:0046365	P	monosaccharide catabolic process	90	640	1.2e-06	5.6e-05	Aboveground
GO:0006007	P	glucose catabolic process	90	640	1.2e-06	5.6e-05	Aboveground
GO:0009310	P	amine catabolic process	40	215	1.5e-06	7e-05	Aboveground
GO:0008652	P	cellular amino acid biosynthetic process	90	646	1.7e-06	8.1e-05	Aboveground
GO:0042742	P	defense response to bacterium	47	274	2.1e-06	9.9e-05	Aboveground
GO:0005976	P	polysaccharide metabolic process	111	846	2.3e-06	0.00011	Aboveground
GO:0009696	P	salicylic acid metabolic process	20	76	2.9e-06	0.00014	Aboveground
GO:0016070	P	RNA metabolic process	323	2977	3e-06	0.00014	Aboveground
GO:0055080	P	cation homeostasis	33	168	3.4e-06	0.00016	Aboveground
GO:0051716	P	cellular response to stimulus	199	1715	3.5e-06	0.00016	Aboveground
GO:0010264	P	myo-inositol hexakisphosphate biosynthetic process	15	47	3.7e-06	0.00017	Aboveground
GO:0033517	P	myo-inositol hexakisphosphate metabolic process	15	47	3.7e-06	0.00017	Aboveground
GO:0009965	P	leaf morphogenesis	53	330	3.8e-06	0.00017	Aboveground
GO:0006807	P	nitrogen compound metabolic process	664	6593	3.9e-06	0.00017	Aboveground
GO:0048481	P	ovule development	31	154	3.9e-06	0.00017	Aboveground
GO:0048366	P	leaf development	60	392	4.5e-06	0.0002	Aboveground
GO:0043623	P	cellular protein complex assembly	73	507	4.6e-06	0.0002	Aboveground
GO:0009309	P	amine biosynthetic process	92	682	5e-06	0.00022	Aboveground
GO:0044248	P	cellular catabolic process	298	2737	5e-06	0.00022	Aboveground
GO:0006633	P	fatty acid biosynthetic process	60	394	5.3e-06	0.00023	Aboveground
GO:0009056	P	catabolic process	317	2937	5.4e-06	0.00024	Aboveground
GO:0050790	P	regulation of catalytic activity	71	492	5.7e-06	0.00024	Aboveground
GO:0065009	P	regulation of molecular function	75	529	6.1e-06	0.00026	Aboveground
GO:0048440	P	carpel development	35	188	6.2e-06	0.00026	Aboveground
GO:0009773	P	photosynthetic electron transport in photosystem I	15	49	6.6e-06	0.00028	Aboveground
GO:0009744	P	response to sucrose stimulus	31	158	6.8e-06	0.00028	Aboveground
GO:0015992	P	proton transport	45	270	7.3e-06	0.00031	Aboveground
GO:0006818	P	hydrogen transport	45	270	7.3e-06	0.00031	Aboveground
GO:0009765	P	photosynthesis, light harvesting	12	33	7.5e-06	0.00031	Aboveground
GO:0046700	P	heterocycle catabolic process	105	814	8.6e-06	0.00036	Aboveground
GO:0032958	P	inositol phosphate biosynthetic process	15	50	8.7e-06	0.00036	Aboveground
GO:0046471	P	phosphatidylglycerol metabolic process	22	95	9.3e-06	0.00038	Aboveground
GO:0006655	P	phosphatidylglycerol biosynthetic process	22	95	9.3e-06	0.00038	Aboveground
GO:0009767	P	photosynthetic electron transport chain	24	109	9.4e-06	0.00038	Aboveground
GO:0019220	P	regulation of phosphate metabolic process	46	281	9.5e-06	0.00038	Aboveground
GO:0051174	P	regulation of phosphorus metabolic process	46	281	9.5e-06	0.00038	Aboveground
GO:0045036	P	protein targeting to chloroplast	18	69	1e-05	0.00041	Aboveground
GO:0046173	P	polyol biosynthetic process	17	63	1.1e-05	0.00044	Aboveground
GO:0033554	P	cellular response to stress	121	973	1.1e-05	0.00044	Aboveground
GO:0006021	P	inositol biosynthetic process	16	57	1.1e-05	0.00045	Aboveground
GO:0009639	P	response to red or far red light	59	395	1.1e-05	0.00045	Aboveground
GO:0034285	P	response to disaccharide stimulus	31	162	1.1e-05	0.00045	Aboveground
GO:0009058	P	biosynthetic process	737	7449	1.2e-05	0.00045	Aboveground
GO:0044270	P	cellular nitrogen compound catabolic process	25	118	1.3e-05	0.00049	Aboveground
GO:0050896	P	response to stimulus	533	5271	1.6e-05	0.00059	Aboveground
GO:0070887	P	cellular response to chemical stimulus	125	1019	1.5e-05	0.00059	Aboveground
GO:0019761	P	glucosinolate biosynthetic process	23	105	1.6e-05	0.00059	Aboveground
GO:0016144	P	S-glycoside biosynthetic process	23	105	1.6e-05	0.00059	Aboveground
GO:0050801	P	ion homeostasis	33	180	1.6e-05	0.00059	Aboveground
GO:0019758	P	glycosinolate biosynthetic process	23	105	1.6e-05	0.00059	Aboveground
GO:0044249	P	cellular biosynthetic process	707	7148	1.6e-05	0.00061	Aboveground
GO:0000096	P	sulfur amino acid metabolic process	62	430	2.1e-05	0.00079	Aboveground
GO:0019438	P	aromatic compound biosynthetic process	72	522	2.3e-05	0.00084	Aboveground
GO:0071482	P	cellular response to light stimulus	16	60	2.3e-05	0.00085	Aboveground
GO:0071478	P	cellular response to radiation	16	60	2.3e-05	0.00085	Aboveground
GO:0048522	P	positive regulation of cellular process	74	543	2.7e-05	0.00098	Aboveground
GO:0016137	P	glycoside metabolic process	36	209	2.7e-05	0.00099	Aboveground
GO:0009108	P	coenzyme biosynthetic process	40	242	2.7e-05	0.00099	Aboveground
GO:0006796	P	phosphate metabolic process	266	2474	3.2e-05	0.0011	Aboveground
GO:0006793	P	phosphorus metabolic process	266	2474	3.2e-05	0.0011	Aboveground
GO:0048878	P	chemical homeostasis	36	211	3.3e-05	0.0012	Aboveground
GO:0009617	P	response to bacterium	51	339	3.5e-05	0.0012	Aboveground
GO:0042743	P	hydrogen peroxide metabolic process	33	187	3.5e-05	0.0012	Aboveground
GO:0043647	P	inositol phosphate metabolic process	18	75	3.5e-05	0.0012	Aboveground
GO:0071214	P	cellular response to abiotic stimulus	19	82	3.6e-05	0.0013	Aboveground
GO:0048827	P	phyllome development	66	476	4.1e-05	0.0014	Aboveground
GO:0019222	P	regulation of metabolic process	251	2329	4.3e-05	0.0015	Aboveground
GO:0006200	P	ATP catabolic process	59	415	4.9e-05	0.0017	Aboveground
GO:0000097	P	sulfur amino acid biosynthetic process	48	318	5.2e-05	0.0018	Aboveground
GO:0009814	P	defense response, incompatible interaction	42	267	5.7e-05	0.002	Aboveground
GO:0006996	P	organelle organization	243	2261	6.5e-05	0.0022	Aboveground
GO:0006461	P	protein complex assembly	77	587	6.7e-05	0.0023	Aboveground
GO:0070271	P	protein complex biogenesis	77	587	6.7e-05	0.0023	Aboveground
GO:0048467	P	gynoecium development	35	211	7.6e-05	0.0026	Aboveground
GO:0031323	P	regulation of cellular metabolic process	223	2059	7.7e-05	0.0026	Aboveground
GO:0010224	P	response to UV-B	18	80	8.6e-05	0.0029	Aboveground
GO:0000165	P	MAPKKK cascade	38	239	9.8e-05	0.0033	Aboveground
GO:0046034	P	ATP metabolic process	68	510	0.0001	0.0035	Aboveground
GO:0016054	P	organic acid catabolic process	58	418	0.00011	0.0036	Aboveground
GO:0046395	P	carboxylic acid catabolic process	58	418	0.00011	0.0036	Aboveground
GO:0016122	P	xanthophyll metabolic process	8	20	0.00012	0.0039	Aboveground
GO:0007243	P	protein kinase cascade	38	241	0.00012	0.0039	Aboveground
GO:0006020	P	inositol metabolic process	19	89	0.00012	0.0039	Aboveground
GO:0009697	P	salicylic acid biosynthetic process	16	68	0.00012	0.0039	Aboveground
GO:0051707	P	response to other organism	102	848	0.00017	0.0055	Aboveground
GO:0009411	P	response to UV	31	186	0.00017	0.0056	Aboveground
GO:0044085	P	cellular component biogenesis	165	1487	0.00018	0.0057	Aboveground
GO:0032268	P	regulation of cellular protein metabolic process	38	246	0.00018	0.0058	Aboveground
GO:0051234	P	establishment of localization	421	4208	0.00019	0.006	Aboveground
GO:0009743	P	response to carbohydrate stimulus	62	464	0.00019	0.006	Aboveground
GO:0045426	P	quinone cofactor biosynthetic process	14	57	0.00019	0.0061	Aboveground
GO:0009110	P	vitamin biosynthetic process	25	139	0.00021	0.0066	Aboveground
GO:0006468	P	protein amino acid phosphorylation	145	1288	0.00022	0.0068	Aboveground
GO:0006006	P	glucose metabolic process	92	756	0.00022	0.007	Aboveground
GO:0046467	P	membrane lipid biosynthetic process	21	109	0.00025	0.0077	Aboveground
GO:0006952	P	defense response	108	918	0.00026	0.008	Aboveground
GO:0006800	P	oxygen and reactive oxygen species metabolic process	33	208	0.00028	0.0086	Aboveground
GO:0048731	P	system development	183	1689	0.00028	0.0086	Aboveground
GO:0006351	P	transcription, DNA-dependent	194	1804	0.00028	0.0086	Aboveground
GO:0034599	P	cellular response to oxidative stress	21	110	0.00028	0.0086	Aboveground
GO:0030003	P	cellular cation homeostasis	22	118	0.00029	0.0088	Aboveground
GO:0055114	P	oxidation reduction	250	2396	0.00029	0.0089	Aboveground
GO:0048518	P	positive regulation of biological process	80	645	0.0003	0.0091	Aboveground
GO:0042221	P	response to chemical stimulus	317	3114	0.00031	0.0093	Aboveground
GO:0006350	P	transcription	194	1808	0.00031	0.0094	Aboveground
GO:0043455	P	regulation of secondary metabolic process	17	81	0.00032	0.0098	Aboveground
GO:0051179	P	localization	432	4363	0.00034	0.01	Aboveground
GO:0032774	P	RNA biosynthetic process	194	1811	0.00034	0.01	Aboveground
GO:0045038	P	protein import into chloroplast thylakoid membrane	6	13	0.00034	0.01	Aboveground
GO:0065007	P	biological regulation	524	5368	0.00034	0.01	Aboveground
GO:0009812	P	flavonoid metabolic process	27	160	0.00035	0.01	Aboveground
GO:0016138	P	glycoside biosynthetic process	26	152	0.00036	0.011	Aboveground
GO:0080090	P	regulation of primary metabolic process	198	1857	0.00038	0.011	Aboveground
GO:0006631	P	fatty acid metabolic process	83	683	0.00044	0.013	Aboveground
GO:0006950	P	response to stress	324	3217	0.00052	0.015	Aboveground
GO:0019751	P	polyol metabolic process	22	123	0.00052	0.015	Aboveground
GO:0051051	P	negative regulation of transport	6	14	0.00056	0.016	Aboveground
GO:0008219	P	cell death	41	288	0.00059	0.017	Aboveground
GO:0016265	P	death	41	288	0.00059	0.017	Aboveground
GO:0042375	P	quinone cofactor metabolic process	14	65	0.0008	0.023	Aboveground
GO:0042434	P	indole derivative metabolic process	19	103	0.00082	0.024	Aboveground
GO:0051246	P	regulation of protein metabolic process	39	275	0.00084	0.024	Aboveground
GO:0010189	P	vitamin E biosynthetic process	6	15	0.00086	0.024	Aboveground
GO:0042360	P	vitamin E metabolic process	6	15	0.00086	0.024	Aboveground
GO:0051187	P	cofactor catabolic process	28	179	0.00095	0.027	Aboveground
GO:0048513	P	organ development	174	1641	0.00097	0.027	Aboveground
GO:0043067	P	regulation of programmed cell death	30	197	0.001	0.028	Aboveground
GO:0006873	P	cellular ion homeostasis	22	129	0.001	0.028	Aboveground
GO:0055082	P	cellular chemical homeostasis	22	129	0.001	0.028	Aboveground
GO:0009886	P	post-embryonic morphogenesis	43	315	0.001	0.029	Aboveground
GO:0015969	P	guanosine tetraphosphate metabolic process	5	11	0.0012	0.033	Aboveground
GO:0019318	P	hexose metabolic process	96	838	0.0012	0.033	Aboveground
GO:0010941	P	regulation of cell death	31	209	0.0013	0.036	Aboveground
GO:0009642	P	response to light intensity	34	236	0.0013	0.036	Aboveground
GO:0008152	P	metabolic process	1580	17292	0.0013	0.036	Aboveground
GO:0006744	P	ubiquinone biosynthetic process	10	40	0.0013	0.036	Aboveground
GO:0046486	P	glycerolipid metabolic process	44	329	0.0014	0.038	Aboveground
GO:0034622	P	cellular macromolecular complex assembly	83	711	0.0014	0.039	Aboveground
GO:0009862	P	systemic acquired resistance, salicylic acid mediated signaling pathway	16	84	0.0014	0.039	Aboveground
GO:0042430	P	indole and derivative metabolic process	19	108	0.0015	0.04	Aboveground
GO:0019374	P	galactolipid metabolic process	14	69	0.0015	0.04	Aboveground
GO:0019375	P	galactolipid biosynthetic process	14	69	0.0015	0.04	Aboveground
GO:0031407	P	oxylipin metabolic process	22	133	0.0015	0.041	Aboveground
GO:0006355	P	regulation of transcription, DNA-dependent	149	1395	0.0015	0.041	Aboveground
GO:0016043	P	cellular component organization	323	3268	0.0016	0.041	Aboveground
GO:0006775	P	fat-soluble vitamin metabolic process	8	28	0.0016	0.041	Aboveground
GO:0042362	P	fat-soluble vitamin biosynthetic process	8	28	0.0016	0.041	Aboveground
GO:0015711	P	organic anion transport	13	62	0.0016	0.041	Aboveground
GO:0046283	P	anthocyanin metabolic process	12	55	0.0016	0.043	Aboveground
GO:0009409	P	response to cold	54	428	0.0017	0.044	Aboveground
GO:0012501	P	programmed cell death	33	231	0.0018	0.046	Aboveground
GO:0045449	P	regulation of transcription	149	1401	0.0018	0.047	Aboveground
GO:0031348	P	negative regulation of defense response	19	110	0.0018	0.047	Aboveground
GO:0031408	P	oxylipin biosynthetic process	19	110	0.0018	0.047	Aboveground
GO:0070301	P	cellular response to hydrogen peroxide	17	94	0.0019	0.048	Aboveground
GO:0042744	P	hydrogen peroxide catabolic process	17	94	0.0019	0.048	Aboveground
GO:0005215	F	transporter activity	210	1861	1.1e-05	0.012	Aboveground
GO:0022857	F	transmembrane transporter activity	169	1437	7.9e-06	0.012	Aboveground
GO:0051537	F	2 iron, 2 sulfur cluster binding	17	68	3.2e-05	0.014	Aboveground
GO:0015299	F	solute:hydrogen antiporter activity	15	56	3.9e-05	0.014	Aboveground
GO:0015298	F	solute:cation antiporter activity	15	56	3.9e-05	0.014	Aboveground
GO:0016627	F	oxidoreductase activity, acting on the CH-CH group of donors	61	430	3.9e-05	0.014	Aboveground
GO:0016628	F	oxidoreductase activity, acting on the CH-CH group of donors, NAD or NADP as acceptor	50	339	6.8e-05	0.021	Aboveground
GO:0022804	F	active transmembrane transporter activity	103	840	7.7e-05	0.021	Aboveground
GO:0015405	F	P-P-bond-hydrolysis-driven transmembrane transporter activity	60	435	0.0001	0.023	Aboveground
GO:0015399	F	primary active transmembrane transporter activity	60	437	0.00011	0.023	Aboveground
GO:0042626	F	ATPase activity, coupled to transmembrane movement of substances	54	384	0.00013	0.023	Aboveground
GO:0043492	F	ATPase activity, coupled to movement of substances	54	384	0.00013	0.023	Aboveground
GO:0022891	F	substrate-specific transmembrane transporter activity	135	1178	0.00016	0.027	Aboveground
GO:0022892	F	substrate-specific transporter activity	150	1334	0.00018	0.028	Aboveground
GO:0001882	F	nucleoside binding	341	3374	0.00032	0.04	Aboveground
GO:0015491	F	cation:cation antiporter activity	11	40	0.00032	0.04	Aboveground
GO:0015075	F	ion transmembrane transporter activity	104	881	0.00029	0.04	Aboveground
GO:0030554	F	adenyl nucleotide binding	338	3345	0.00034	0.04	Aboveground
GO:0001883	F	purine nucleoside binding	338	3350	0.00037	0.041	Aboveground
GO:0010277	F	chlorophyllide a oxygenase activity	5	9	0.00038	0.041	Aboveground
GO:0051540	F	metal cluster binding	32	205	0.00046	0.042	Aboveground
GO:0016820	F	hydrolase activity, acting on acid anhydrides, catalyzing transmembrane movement of substances	54	404	0.00045	0.042	Aboveground
GO:0051536	F	iron-sulfur cluster binding	32	205	0.00046	0.042	Aboveground
GO:0044435	C	plastid part	414	1681	7.3e-83	6.1e-80	Aboveground
GO:0044434	C	chloroplast part	407	1641	1.5e-82	6.4e-80	Aboveground
GO:0009507	C	chloroplast	576	3146	2.2e-62	6.2e-60	Aboveground
GO:0009536	C	plastid	612	3590	2.9e-55	6.2e-53	Aboveground
GO:0009579	C	thylakoid	197	729	2.1e-48	3.5e-46	Aboveground
GO:0009526	C	plastid envelope	199	783	1.5e-44	2e-42	Aboveground
GO:0009941	C	chloroplast envelope	192	741	2.1e-44	2.5e-42	Aboveground
GO:0009532	C	plastid stroma	199	796	1.9e-43	2e-41	Aboveground
GO:0009570	C	chloroplast stroma	194	771	7.3e-43	6.8e-41	Aboveground
GO:0031976	C	plastid thylakoid	157	547	1.1e-42	8e-41	Aboveground
GO:0009534	C	chloroplast thylakoid	157	547	1.1e-42	8e-41	Aboveground
GO:0031984	C	organelle subcompartment	158	555	1.8e-42	1.2e-40	Aboveground
GO:0034357	C	photosynthetic membrane	132	462	4.1e-36	2.6e-34	Aboveground
GO:0044436	C	thylakoid part	134	480	1.8e-35	1.1e-33	Aboveground
GO:0009535	C	chloroplast thylakoid membrane	117	399	1.9e-33	1e-31	Aboveground
GO:0055035	C	plastid thylakoid membrane	117	399	1.9e-33	1e-31	Aboveground
GO:0042651	C	thylakoid membrane	119	415	5.7e-33	2.8e-31	Aboveground
GO:0031967	C	organelle envelope	224	1254	7.4e-26	3.5e-24	Aboveground
GO:0031975	C	envelope	224	1263	1.9e-25	8.5e-24	Aboveground
GO:0044446	C	intracellular organelle part	566	4542	1.5e-18	6.1e-17	Aboveground
GO:0044422	C	organelle part	566	4547	1.8e-18	7.2e-17	Aboveground
GO:0009521	C	photosystem	45	141	1.5e-15	5.9e-14	Aboveground
GO:0009523	C	photosystem II	36	101	2e-14	7.5e-13	Aboveground
GO:0031090	C	organelle membrane	216	1631	5.9e-11	2.1e-09	Aboveground
GO:0044444	C	cytoplasmic part	906	8565	1.2e-10	3.9e-09	Aboveground
GO:0043227	C	membrane-bounded organelle	965	9199	1.8e-10	5.9e-09	Aboveground
GO:0043231	C	intracellular membrane-bounded organelle	963	9185	2.1e-10	6.4e-09	Aboveground
GO:0031977	C	thylakoid lumen	30	100	3.8e-10	1.1e-08	Aboveground
GO:0031978	C	plastid thylakoid lumen	26	79	5.8e-10	1.6e-08	Aboveground
GO:0009543	C	chloroplast thylakoid lumen	26	79	5.8e-10	1.6e-08	Aboveground
GO:0009654	C	oxygen evolving complex	15	28	8.6e-10	2.3e-08	Aboveground
GO:0010287	C	plastoglobule	23	72	1.1e-08	2.8e-07	Aboveground
GO:0031969	C	chloroplast membrane	32	132	3.3e-08	8.3e-07	Aboveground
GO:0005737	C	cytoplasm	962	9498	5.2e-08	1.3e-06	Aboveground
GO:0042170	C	plastid membrane	34	152	1e-07	2.5e-06	Aboveground
GO:0016020	C	membrane	738	7221	2.6e-07	6e-06	Aboveground
GO:0043229	C	intracellular organelle	1001	10032	3e-07	6.8e-06	Aboveground
GO:0009528	C	plastid inner membrane	21	73	3.3e-07	7.2e-06	Aboveground
GO:0043226	C	organelle	1001	10039	3.3e-07	7.2e-06	Aboveground
GO:0000313	C	organellar ribosome	12	28	9.6e-07	2e-05	Aboveground
GO:0009706	C	chloroplast inner membrane	19	67	1.5e-06	3.1e-05	Aboveground
GO:0010319	C	stromule	17	60	5.3e-06	0.00011	Aboveground
GO:0009547	C	plastid ribosome	9	19	8.2e-06	0.00016	Aboveground
GO:0000311	C	plastid large ribosomal subunit	7	12	1.5e-05	0.00028	Aboveground
GO:0009538	C	photosystem I reaction center	7	12	1.5e-05	0.00028	Aboveground
GO:0048046	C	apoplast	50	336	5.4e-05	0.00099	Aboveground
GO:0000315	C	organellar large ribosomal subunit	7	14	5.6e-05	0.00099	Aboveground
GO:0030095	C	chloroplast photosystem II	7	14	5.6e-05	0.00099	Aboveground
GO:0005623	C	cell	1467	15777	0.00024	0.0041	Aboveground
GO:0044464	C	cell part	1467	15777	0.00024	0.0041	Aboveground
GO:0044424	C	intracellular part	1124	11968	0.00026	0.0042	Aboveground
GO:0009522	C	photosystem I	12	47	0.00037	0.0058	Aboveground
GO:0005622	C	intracellular	1143	12221	0.00037	0.0058	Aboveground
GO:0016459	C	myosin complex	11	42	0.0005	0.0078	Aboveground
GO:0019898	C	extrinsic to membrane	17	88	0.00088	0.013	Aboveground
GO:0031980	C	mitochondrial lumen	17	93	0.0017	0.025	Aboveground
GO:0005759	C	mitochondrial matrix	17	93	0.0017	0.025	Aboveground
GO:0000314	C	organellar small ribosomal subunit	5	13	0.0029	0.042	Aboveground
GO:0006412	P	translation	118	1266	6.6e-13	4e-09	Root
GO:0006096	P	glycolysis	44	332	2.6e-10	6.5e-07	Root
GO:0019318	P	hexose metabolic process	81	838	3.2e-10	6.5e-07	Root
GO:0006006	P	glucose metabolic process	75	756	4.3e-10	6.5e-07	Root
GO:0044282	P	small molecule catabolic process	93	1124	4e-08	4.7e-05	Root
GO:0044267	P	cellular protein metabolic process	301	4773	6e-08	6e-05	Root
GO:0019320	P	hexose catabolic process	59	640	3.1e-07	0.00019	Root
GO:0046164	P	alcohol catabolic process	60	656	3.2e-07	0.00019	Root
GO:0046365	P	monosaccharide catabolic process	59	640	3.1e-07	0.00019	Root
GO:0006007	P	glucose catabolic process	59	640	3.1e-07	0.00019	Root
GO:0005996	P	monosaccharide metabolic process	86	1082	6.1e-07	0.0003	Root
GO:0010467	P	gene expression	245	3877	5.6e-07	0.0003	Root
GO:0006002	P	fructose 6-phosphate metabolic process	9	27	1.7e-06	0.00076	Root
GO:0044275	P	cellular carbohydrate catabolic process	61	713	2.3e-06	0.00097	Root
GO:0019538	P	protein metabolic process	322	5438	3.9e-06	0.0016	Root
GO:0006000	P	fructose metabolic process	9	30	4.5e-06	0.0017	Root
GO:0001510	P	RNA methylation	22	165	5.7e-06	0.002	Root
GO:0044265	P	cellular macromolecule catabolic process	95	1304	6.4e-06	0.0021	Root
GO:0046686	P	response to cadmium ion	48	539	8.5e-06	0.0027	Root
GO:0044260	P	cellular macromolecule metabolic process	495	8854	1.1e-05	0.0034	Root
GO:0042221	P	response to chemical stimulus	193	3114	1.7e-05	0.005	Root
GO:0010035	P	response to inorganic substance	73	969	2.2e-05	0.006	Root
GO:0051169	P	nuclear transport	24	207	2.4e-05	0.0061	Root
GO:0006913	P	nucleocytoplasmic transport	24	207	2.4e-05	0.0061	Root
GO:0010038	P	response to metal ion	52	628	2.7e-05	0.0065	Root
GO:0006606	P	protein import into nucleus	19	145	3e-05	0.007	Root
GO:0051170	P	nuclear import	19	146	3.3e-05	0.0071	Root
GO:0034504	P	protein localization in nucleus	19	146	3.3e-05	0.0071	Root
GO:0006066	P	alcohol metabolic process	96	1382	3.5e-05	0.0072	Root
GO:0016052	P	carbohydrate catabolic process	61	783	3.7e-05	0.0073	Root
GO:0009097	P	isoleucine biosynthetic process	6	16	4.4e-05	0.0081	Root
GO:0006094	P	gluconeogenesis	22	188	4.5e-05	0.0081	Root
GO:0006549	P	isoleucine metabolic process	6	16	4.4e-05	0.0081	Root
GO:0044281	P	small molecule metabolic process	307	5351	4.9e-05	0.0086	Root
GO:0046364	P	monosaccharide biosynthetic process	24	218	5.6e-05	0.0093	Root
GO:0043170	P	macromolecule metabolic process	525	9621	5.5e-05	0.0093	Root
GO:0019319	P	hexose biosynthetic process	23	209	7.9e-05	0.013	Root
GO:0044248	P	cellular catabolic process	167	2737	0.00011	0.017	Root
GO:0010498	P	proteasomal protein catabolic process	25	244	0.00013	0.02	Root
GO:0051168	P	nuclear export	12	76	0.00014	0.021	Root
GO:0009057	P	macromolecule catabolic process	96	1445	0.00016	0.024	Root
GO:0009451	P	RNA modification	30	325	0.00019	0.027	Root
GO:0009062	P	fatty acid catabolic process	24	238	0.00022	0.03	Root
GO:0003735	F	structural constituent of ribosome	80	746	2.8e-12	3.5e-09	Root
GO:0005198	F	structural molecule activity	86	881	6.1e-11	3.8e-08	Root
GO:0003872	F	6-phosphofructokinase activity	11	28	1.6e-08	6.5e-06	Root
GO:0008443	F	phosphofructokinase activity	11	34	1.6e-07	5e-05	Root
GO:0008135	F	translation factor activity, nucleic acid binding	31	269	2.1e-06	0.00051	Root
GO:0019200	F	carbohydrate kinase activity	16	91	2.9e-06	0.00059	Root
GO:0051287	F	NAD or NADH binding	21	152	5.2e-06	0.00092	Root
GO:0016619	F	malate dehydrogenase (oxaloacetate-decarboxylating) activity	8	30	3.9e-05	0.0048	Root
GO:0019001	F	guanyl nucleotide binding	40	449	4.3e-05	0.0048	Root
GO:0032561	F	guanyl ribonucleotide binding	40	446	3.7e-05	0.0048	Root
GO:0005525	F	GTP binding	40	446	3.7e-05	0.0048	Root
GO:0004470	F	malic enzyme activity	8	32	6.5e-05	0.0067	Root
GO:0003676	F	nucleic acid binding	216	3709	0.0002	0.019	Root
GO:0032553	F	ribonucleotide binding	203	3513	0.00041	0.03	Root
GO:0003746	F	translation elongation factor activity	11	72	0.00036	0.03	Root
GO:0032555	F	purine ribonucleotide binding	203	3513	0.00041	0.03	Root
GO:0051082	F	unfolded protein binding	17	149	0.00041	0.03	Root
GO:0017076	F	purine nucleotide binding	216	3780	0.0005	0.032	Root
GO:0000166	F	nucleotide binding	286	5146	0.00048	0.032	Root
GO:0031420	F	alkali metal ion binding	7	34	0.00067	0.036	Root
GO:0004743	F	pyruvate kinase activity	7	34	0.00067	0.036	Root
GO:0003743	F	translation initiation factor activity	19	183	0.00064	0.036	Root
GO:0030955	F	potassium ion binding	7	34	0.00067	0.036	Root
GO:0005730	C	nucleolus	74	489	2.9e-19	1.7e-16	Root
GO:0031981	C	nuclear lumen	88	693	1.4e-17	4.4e-15	Root
GO:0005829	C	cytosol	161	1704	3.2e-17	6.5e-15	Root
GO:0044428	C	nuclear part	98	905	8e-15	1.2e-12	Root
GO:0044445	C	cytosolic part	53	352	2.9e-14	3.5e-12	Root
GO:0005634	C	nucleus	232	2999	7.2e-14	7.3e-12	Root
GO:0005840	C	ribosome	93	910	9.4e-13	8.2e-11	Root
GO:0030529	C	ribonucleoprotein complex	111	1194	3.3e-12	2.5e-10	Root
GO:0070013	C	intracellular organelle lumen	90	910	1.2e-11	7.2e-10	Root
GO:0043233	C	organelle lumen	90	910	1.2e-11	7.2e-10	Root
GO:0031974	C	membrane-enclosed lumen	91	931	1.7e-11	8.4e-10	Root
GO:0043232	C	intracellular non-membrane-bounded organelle	151	1851	1.8e-11	8.4e-10	Root
GO:0043228	C	non-membrane-bounded organelle	151	1851	1.8e-11	8.4e-10	Root
GO:0022626	C	cytosolic ribosome	53	429	6.5e-11	2.8e-09	Root
GO:0005945	C	6-phosphofructokinase complex	11	28	1.6e-08	6.4e-07	Root
GO:0005886	C	plasma membrane	173	2596	8.8e-07	3.3e-05	Root
GO:0033279	C	ribosomal subunit	42	425	2.4e-06	8.4e-05	Root
GO:0022625	C	cytosolic large ribosomal subunit	23	172	3.4e-06	0.00011	Root
GO:0032991	C	macromolecular complex	208	3330	5.9e-06	0.00019	Root
GO:0005622	C	intracellular	670	12221	7.7e-06	0.00023	Root
GO:0044424	C	intracellular part	655	11968	1.1e-05	0.00031	Root
GO:0005737	C	cytoplasm	517	9498	7.3e-05	0.002	Root
GO:0015934	C	large ribosomal subunit	25	242	0.00011	0.0029	Root
GO:0005853	C	eukaryotic translation elongation factor 1 complex	5	15	0.00037	0.0094	Root
GO:0043226	C	organelle	527	10039	0.0009	0.022	Root
GO:0043229	C	intracellular organelle	526	10032	0.00098	0.023	Root
GO:0022627	C	cytosolic small ribosomal subunit	14	120	0.001	0.023	Root
GO:0044459	C	plasma membrane part	53	753	0.0011	0.025	Root
GO:0044444	C	cytoplasmic part	451	8565	0.0014	0.028	Root
GO:0080008	C	CUL4 RING ubiquitin ligase complex	11	87	0.0018	0.036	Root
GO:0031461	C	cullin-RING ubiquitin ligase complex	13	116	0.0022	0.043	Root
