# Supplementary material for: Assembly and Annotation of a Draft Genome of the Medicinal Plant Polygonum cuspidatum
Source: Front Plant Sci. 2019 Oct 18;10:1274. doi: 10.3389/fpls.2019.01274 (PMC6813658; doi:10.3389/fpls.2019.01274)
Supplement: Supplementary file 7 [file DataSheet_7.xlsx]

## Sheet: Pathways
Table S13. Summary of genes involved in the resveratrol and anthraquinone biosynthetic pathways.
GeneID	Gene name	Full gene name	FPKM value_Aboveground1	FPKM value_Aboveground2	FPKM value_Aboveground3	FPKM value_Root1	FPKM value_Root2	FPKM value_Root3
Phenylpropanoid pathway
EVM0054674	PAL	phenylalanine ammonia lyase	0	0	0	0	0	0
EVM0025973	PAL	phenylalanine ammonia lyase	33.7033	33.624	54.5997	8.59927	4.38672	9.07611
EVM0045055	PAL	phenylalanine ammonia lyase	137.607	211.715	183.662	14.9149	16.1785	34.0257
EVM0037396	PAL	phenylalanine ammonia lyase	1.77446	1.07644	3.22694	0.619703	0.582804	0.558989
EVM0030375	PAL/TAL, tyrosine ammonia lyase	phenylalanine ammonia lyase	3.7958	5.63731	5.73803	11.995	13.4068	25.6139
EVM0020241	C4H	cinnamic acid 4-hydroxylase	29.3397	8.79894	9.65659	186.138	344.459	679.101
EVM0016345	C4H	cinnamic acid 4-hydroxylase	64.7283	105.67	90.3711	192.077	188.59	708.105
EVM0018103	C4H	cinnamic acid 4-hydroxylase	57.8748	138.204	149.619	230.225	261.376	755.764
EVM0052610	4CL	4-coumarate: CoA ligase	11.0972	17.2494	28.7692	71.1589	50.1719	215.497
EVM0025851	4CL	4-coumarate: CoA ligase	9.35169	8.24028	22.0012	6.56231	3.84795	17.8043
EVM0020604	4CL	4-coumarate: CoA ligase	6.23827	6.01853	9.06184	19.7954	17.9061	83.1349
EVM0044839	4CL	4-coumarate: CoA ligase	35.0022	79.5451	38.3778	0.895274	3.79715	3.02873
EVM0046128	STS/CHS, stilbene synthase	chalcone synthase	0	0	0	0	0	0
EVM0013493	STS/CHS, stilbene synthase	chalcone synthase	20.7343	40.1198	26.7399	15.9958	43.9121	32.9469
EVM0005921	CHS	chalcone synthase	141.734	90.9779	81.3982	1.61178	12.8694	17.9934
EVM0007332	CHS	chalcone synthase	107.154	103.548	87.9838	1.02243	2.4068	6.45623
EVM0039564	CHS	chalcone synthase	0	0	0	0	0	0
EVM0027848	CHS	chalcone synthase	0.289225	0.666706	0.248669	0	3.31387	6.19339
EVM0031119	CHS	chalcone synthase	29.7279	50.5141	34.9408	1.58148	9.01041	8.22124
EVM0049889	CHS	chalcone synthase	243.354	534.198	336.292	27.3153	121.08	163.966
EVM0013114	CHS	chalcone synthase	465.598	1053.6	664.109	40.465	142.362	188.84
MVA pathway
EVM0024003	AACT	acetoacetyl CoA thiolase	0	0	0	0	0	0
EVM0013395	AACT	acetoacetyl CoA thiolase	0	0	0	0	0	0
EVM0020353	HMGS	HMG-CoA synthase	0	0	0	0	0	0
EVM0052644	HMGS	HMG-CoA synthase	1.82204	2.47811	1.86443	0	0.297583	0.0950234
EVM0002300	HMGS	HMG-CoA synthase	0	0	0	0	0	0
EVM0051094	HMGS	HMG-CoA synthase	0	0	0	0	0	0
EVM0025417	MVK	mevalonate (MVA) kinase	0	0	0	0	0	0
EVM0022304	MVK	mevalonate (MVA) kinase	2.77431	3.23113	3.51511	0.148109	0	0.160325
EVM0035757	MVK	mevalonate (MVA) kinase	0	0	0	0	0	0
EVM0050824	MVK	mevalonate (MVA) kinase	3.73418	1.92016	1.15413	0.29873	0.33833	0.646838
EVM0042020	PMD	MVPP decarboxylase	0	0	0	0	0	0
EVM0049993	PMD	MVPP decarboxylase	0	0	0	0	0	0
EVM0034753	IDI	IPP isomerase	0	0	0	0	0	0
EVM0003309	IDI	IPP isomerase	0	0	0	0	0	0
MEP pathway
EVM0044122	DXS	1-deoxyxylulose 5-phosphate synthase	0	0	0	0	0	0
EVM0052430	DXS	1-deoxyxylulose 5-phosphate synthase	16.3227	20.5827	33.824	1.87294	1.85126	3.9704
EVM0016332	DXS	1-deoxyxylulose 5-phosphate synthase	0	0	0	0	0	0
EVM0024625	DXS	1-deoxyxylulose 5-phosphate synthase	12.013	9.95306	11.2718	2.83672	2.37825	2.19912
EVM0003269	DXR	DXP reductoisomerase	28.1434	22.9266	28.1007	6.2665	5.37259	5.96613
EVM0049310	DXR	DXP reductoisomerase	0	0	0	0	0	0
EVM0052638	CMS	MEP cytidyltransferase	0.232569	15.8643	10.8633	14.8492	14.3781	15.1387
EVM0040121	CMS	MEP cytidyltransferase	50.987	32.1083	35.5784	21.0146	23.6508	29.9405
EVM0022554	CMK	4-(cytidine-5′-diphospho)-2-C-methyl-d-erythritol kinase	0	0	0	0	0	0
EVM0041276	MCS	2-C-methyl-d-erythritol 2,4-cyclodiphosphate synthase	0	0	0	0	0	0
EVM0038680	HDS	4-hydroxy-3-methylbut-2-enyl diphosphate synthase ; -hydroxy-3-methylbut-2-enyl diphosphate reductase	0	0	0	0	0	0
EVM0022862	HDS	4-hydroxy-3-methylbut-2-enyl diphosphate synthase ; -hydroxy-3-methylbut-2-enyl diphosphate reductase	140.833	133.94	181.515	22.7088	14.3202	22.3119
EVM0032877	HDR	4-hydroxy-3-methylbut-2-enyl diphosphate reductase	0	0	0	0	0	0
EVM0049851	HDR	4-hydroxy-3-methylbut-2-enyl diphosphate reductase	0	0	0	0	0	0
Shikimate pathway
EVM0020130	——	3-deoxy-D-arabino-heptulosonate-7-phosphate (DAHP) synthase	0	0	0	0	0	0
EVM0024325	——	3-deoxy-D-arabino-heptulosonate-7-phosphate (DAHP) synthase	0	0	0	0	0	0
EVM0008482	——	3-dehydroquinate synthase	32.6287	81.0418	61.1883	12.1769	17.7078	29.1336
EVM0009726	——	3-dehydroquinate synthase	29.4711	57.8475	48.6667	16.2359	22.986	22.7861
EVM0039895	——	shikimate: NADP oxidoreductase	0	0	0	0	0	0
EVM0007325	——	shikimate: NADP oxidoreductase	0	0	0	0	0	0
EVM0018720	——	shikimate kinase	0	0	0	0	0	0
EVM0015592	——	shikimate kinase	109.717	131.423	61.2723	4.25972	9.31655	11.5342
EVM0015627	——	5-enolpyruvylshikimate-3-phosphate (EPSP) synthase	0	0	0	0	0	0
EVM0008910	——	5-enolpyruvylshikimate-3-phosphate (EPSP) synthase	0	0	0	0	0	0
EVM0004709	——	chorismate synthase	0	0	0	0	0	0
EVM0009011	——	chorismate synthase	46.0138	54.0279	42.6193	23.2882	25.7705	37.2576
EVM0041050	——	isochorismate synthase	0	0
EVM0037608	——	isochorismate synthase	35.9164	18.6606	21.5376	0	0.903002	0
EVM0014815	——	chorismate mutase	0	0	0	0	0	0
EVM0046171	——	chorismate mutase	0	0	0	0	0	0
